# Supplementary material for: A pilot study of occupational exposure to ultrafine particles during 3D printing in research laboratories
Source: Front Public Health. 2023 Jun 2;11:1144475. doi: 10.3389/fpubh.2023.1144475 (PMC10272752; doi:10.3389/fpubh.2023.1144475)
Supplement: Supplementary file 1 [file Table_1.XLS]

## Sheet: Foglio1
Time	1	2	3	4	5	6	7	8	9	10	11	12	13	14	total
2022-09-22 09:56:11	3082.65	1304.56	776.211	522.379	409.433	249.525	65.8235	17.7599	5.11302	3.28611	1.48562	0.738559	0.366537	0.242339	6439.58
2022-09-22 09:56:12	2863.35	1345.84	773.204	523.072	406.224	253.834	65.9145	18.2188	5.04569	2.7667	1.39555	0.772716	0.391903	0.272489	6260.31
2022-09-22 09:56:13	2992.45	1378.08	749.964	517.528	403.598	254.19	64.8672	18.5157	4.72917	2.75674	1.39112	0.742226	0.369848	0.261704	6389.44
2022-09-22 09:56:14	2794.92	1326.62	752.151	515.311	402.796	255.929	65.1176	18.2053	4.64869	3.1216	1.35197	0.74956	0.331592	0.260084	6141.51
2022-09-22 09:56:15	2707.82	1175.07	845.657	516.697	408.85	261.898	65.573	18.8935	4.70441	3.1463	1.41831	0.762448	0.344068	0.279243	6011.11
2022-09-22 09:56:16	2838.47	1069.32	885.575	520.993	411.986	260.159	64.9355	18.4887	4.3345	3.80591	1.40327	0.734263	0.296233	0.243958	6080.75
2022-09-22 09:56:17	2664.27	1203.91	843.197	516.004	413.518	259.131	65.9828	18.7991	4.48695	3.91226	1.4214	0.774392	0.327453	0.262634	5996
2022-09-22 09:56:18	2773.14	1306.83	817.769	518.36	413.664	259.289	66.8025	19.042	4.37242	3.82543	1.44628	0.794299	0.368665	0.277451	6185.98
2022-09-22 09:56:19	2656.5	1398.43	748.87	509.628	409.215	255.771	65.7324	18.2053	4.07525	3.52271	1.31744	0.776907	0.343831	0.259499	6072.65
2022-09-22 09:56:20	2693.82	1402.96	745.316	510.737	403.16	254.862	65.9601	18.7046	4.21222	3.59201	1.3971	0.778688	0.346315	0.265666	6106.11
2022-09-22 09:56:21	2734.26	1474.77	708.679	514.341	398.93	254.071	65.5047	17.9489	5.00003	3.37453	1.38321	0.778478	0.336854	0.263427	6179.65
2022-09-22 09:56:22	2846.24	1396.17	740.121	514.895	402.504	255.296	65.8918	17.9624	4.96056	3.3813	1.45746	0.758361	0.336559	0.273729	6250.26
2022-09-22 09:56:23	2805.81	1380.9	771.837	514.756	399.586	256.008	67.053	17.9354	5.23684	3.61392	1.41638	0.707336	0.332597	0.277106	6225.47
2022-09-22 09:56:24	2843.13	1409.74	745.589	504.084	399.805	253.004	66.165	17.3281	5.46668	3.35143	1.42583	0.707755	0.324615	0.275659	6250.4
2022-09-22 09:56:25	2780.92	1315.87	771.016	503.253	401.337	252.845	66.3016	17.9759	4.71447	3.61312	1.44551	0.713413	0.34324	0.308979	6120.66
2022-09-22 09:56:26	2612.95	1434.06	711.96	501.451	399.002	250.395	65.9828	17.9759	4.74388	3.48487	1.30221	0.755428	0.341644	0.290166	6004.69
2022-09-22 09:56:27	2418.53	1436.32	733.559	507.411	401.41	251.185	65.277	18.7856	4.92264	3.36418	1.33982	0.814626	0.383684	0.305637	5843.61
2022-09-22 09:56:28	2409.2	1360.55	785.234	519.607	402.65	254.308	66.6659	18.5157	4.95128	3.51474	1.33499	0.823008	0.381082	0.311288	5828.04
2022-09-22 09:56:29	2350.1	1379.21	800.818	518.637	402.431	254.308	65.7324	18.2053	4.94276	3.51155	1.28408	0.81012	0.355775	0.266045	5800.61
2022-09-22 09:56:30	2404.53	1321.53	819.137	517.251	401.628	253.557	64.7534	18.0568	5.12695	3.64101	1.35505	0.783822	0.377535	0.291234	5812.02
2022-09-22 09:56:31	2574.06	1393.34	781.133	517.944	400.753	251.818	64.5484	17.8409	4.76942	3.49204	1.43548	0.772506	0.359619	0.29592	6012.57
2022-09-22 09:56:32	2362.54	1474.21	725.63	518.221	399.002	250.513	64.4574	17.8544	4.56202	3.3821	1.48041	0.727034	0.380373	0.301605	5823.26
2022-09-22 09:56:33	2393.65	1386.56	761.994	522.657	398.273	253.518	65.8918	17.8949	4.74465	3.39524	1.53249	0.729234	0.376234	0.326587	5811.54
2022-09-22 09:56:34	2401.42	1508.14	732.739	525.567	397.252	257.629	66.3699	17.8274	4.71757	3.35661	1.51764	0.71027	0.354888	0.31246	5917.91
2022-09-22 09:56:35	2353.21	1350.37	802.458	529.448	397.762	260.317	67.5994	17.7869	5.01396	3.59241	1.48948	0.750294	0.357076	0.310358	5790.46
2022-09-22 09:56:36	2553.84	1295.52	848.665	527.507	402.65	261.977	67.4856	18.4077	5.39626	3.41715	1.53441	0.75679	0.364053	0.300572	5987.82
2022-09-22 09:56:37	2640.94	1249.71	860.968	522.518	402.65	258.459	70.3772	17.2336	4.94044	3.27774	1.50549	0.740235	0.35477	0.285307	6033.96
2022-09-22 09:56:38	2524.29	1084.03	921.392	514.756	399.44	253.715	69.9446	17.409	4.90639	3.27097	1.46132	0.770934	0.3582	0.283481	5796.03
2022-09-22 09:56:39	2581.84	1084.03	903.347	510.183	399.221	251.501	68.7378	17.0177	4.59607	3.12797	1.4916	0.776383	0.33786	0.284825	5826.49
2022-09-22 09:56:40	2544.51	1185.25	827.339	510.321	394.626	249.485	68.4418	16.5723	4.15805	3.34705	1.34387	0.790318	0.314563	0.264529	5806.76
2022-09-22 09:56:41	2452.75	1091.38	864.523	512.677	393.24	250.474	64.8444	17.7464	4.51945	3.359	1.35621	0.802891	0.340343	0.255501	5658.26
2022-09-22 09:56:42	2339.21	1112.87	835.541	516.974	396.814	252.806	64.9355	17.409	4.62238	3.15626	1.41079	0.781307	0.317992	0.282447	5547.13
2022-09-22 09:56:43	2180.57	1213.52	809.567	512.816	395.647	255.217	64.685	17.0852	4.82436	2.9806	1.28524	0.725462	0.324556	0.267114	5459.51
2022-09-22 09:56:44	2318.99	1222.57	823.511	516.281	396.668	254.901	64.3891	17.571	4.9211	2.97144	1.3321	0.74495	0.332479	0.288236	5625.47
2022-09-22 09:56:45	2249	1415.4	732.192	515.311	398.857	256.127	64.4346	17.3821	4.8824	2.97821	1.28234	0.74736	0.338865	0.296678	5659.23
2022-09-22 09:56:46	2359.43	1465.16	718.522	511.291	397.762	255.494	64.5257	17.7059	4.55737	3.08217	1.22391	0.750818	0.352582	0.253606	5800.11
2022-09-22 09:56:47	2513.41	1473.64	696.102	516.697	399.586	253.122	64.89	18.1378	4.56202	3.21441	1.29392	0.745893	0.337327	0.252262	5945.99
2022-09-22 09:56:48	2350.1	1465.73	685.439	508.797	399.951	252.608	65.4819	18.0028	4.40647	3.23194	1.32728	0.746417	0.328576	0.245543	5756.39
2022-09-22 09:56:49	2298.77	1430.67	728.911	504.084	398.492	247.983	65.1404	17.6924	4.28574	3.18454	1.43181	0.730282	0.309596	0.230933	5701.91
2022-09-22 09:56:50	2427.86	1521.14	690.087	511.707	398.857	247.311	65.277	17.6924	4.23931	3.22955	1.43374	0.78948	0.312789	0.255743	5890.2
2022-09-22 09:56:51	2323.66	1453.29	722.076	510.876	396.449	247.944	65.0038	18.2188	3.93285	3.42592	1.41793	0.777326	0.367187	0.254675	5747.68
2022-09-22 09:56:52	2376.54	1399	758.439	514.341	397.106	251.106	64.2297	18.1648	4.17662	3.29447	1.36007	0.798385	0.346729	0.252366	5789.15
2022-09-22 09:56:53	2528.96	1287.6	782.773	515.311	397.544	254.624	64.0931	18.3942	4.24937	3.49124	1.28176	0.785708	0.342649	0.255433	5859.7
2022-09-22 09:56:54	2379.65	1177.33	832.26	511.569	397.689	256.364	64.5712	18.2593	4.5566	3.43627	1.38128	0.725462	0.35477	0.27118	5648.42
2022-09-22 09:56:55	2379.65	1271.77	779.765	505.054	399.148	255.968	64.3891	17.49	4.76942	3.10527	1.36585	0.725357	0.305753	0.257534	5683.76
2022-09-22 09:56:56	2462.08	1363.94	738.207	498.817	396.449	250.197	66.8936	17.2741	4.58291	3.28013	1.34059	0.696963	0.330055	0.256742	5804.35
2022-09-22 09:56:57	2263	1500.79	670.948	497.432	395.647	247.113	66.8936	17.2876	4.69512	3.05588	1.30067	0.706812	0.325206	0.248438	5669.44
2022-09-22 09:56:58	2304.99	1609.36	630.21	493.967	391.052	246.56	66.3927	17.5305	4.50243	3.13753	1.20096	0.702202	0.326034	0.239307	5770.17
2022-09-22 09:56:59	2532.07	1667.6	602.322	495.075	390.103	246.323	66.848	17.8814	4.47147	3.41436	1.19054	0.746103	0.337032	0.261463	6028.65
2022-09-22 09:57:00	2392.09	1508.14	695.555	500.619	392.438	250.869	65.1176	18.0568	4.6247	3.34506	1.23104	0.795871	0.361333	0.268147	5833.51
2022-09-22 09:57:01	2521.18	1612.75	655.637	504.223	393.605	251.501	64.6167	17.9084	4.54499	3.3112	1.23104	0.805405	0.365059	0.271352	6031.95
2022-09-22 09:57:02	2530.51	1465.16	710.593	507.411	396.012	250.276	64.5257	17.679	4.61851	3.20326	1.22853	0.812216	0.358554	0.273695	5952.66
2022-09-22 09:57:03	2519.63	1501.92	699.656	509.074	395.72	249.762	64.6623	17.544	4.66262	3.11164	1.2457	0.808025	0.350572	0.264219	5968.4
2022-09-22 09:57:04	2486.96	1526.8	654.817	507.965	396.304	249.09	64.4118	17.5305	4.6278	3.1682	1.26884	0.794194	0.324733	0.257431	5914.32
2022-09-22 09:57:05	2658.05	1468.55	688.72	501.867	393.167	251.106	64.2752	17.8139	4.53725	3.29367	1.40404	0.762657	0.314622	0.279346	6054.14
2022-09-22 09:57:06	2602.06	1561.29	654.544	500.203	393.094	250.118	64.7989	17.8139	4.67191	3.34506	1.43548	0.783822	0.305162	0.281896	6054.75
2022-09-22 09:57:07	2423.2	1432.36	705.945	500.896	393.969	249.288	64.7078	17.8679	4.90639	3.19768	1.48658	0.738664	0.315154	0.291647	5799.17
2022-09-22 09:57:08	2441.86	1331.14	772.11	495.63	393.24	249.841	64.594	17.7599	4.82281	3.07819	1.49816	0.704612	0.321008	0.302364	5776.9
2022-09-22 09:57:09	2235	1216.35	813.668	498.124	395.282	248.695	65.8918	17.544	5.13004	3.04552	1.46691	0.729339	0.32225	0.308979	5501.56
2022-09-22 09:57:10	2415.42	1142.84	847.024	493.967	397.908	249.367	65.0949	18.2862	5.13236	3.03198	1.52169	0.735625	0.320831	0.293956	5640.94
2022-09-22 09:57:11	2290.99	1245.19	822.964	497.016	401.92	249.05	65.277	18.4482	4.96985	3.11881	1.55216	0.798385	0.34667	0.278864	5601.92
2022-09-22 09:57:12	2379.65	1428.97	725.904	501.174	400.024	247.746	64.4346	18.3537	5.21285	3.29208	1.66305	0.777745	0.329995	0.271628	5777.8
2022-09-22 09:57:13	2471.41	1455.55	710.593	509.905	400.097	246.639	64.0248	19.5278	4.75549	3.33112	1.61657	0.797023	0.340106	0.244647	5888.83
2022-09-22 09:57:14	2290.99	1861.56	517.839	507.272	395.282	245.611	63.706	18.1648	4.55737	3.30363	1.5429	0.741597	0.337091	0.223387	5911.14
2022-09-22 09:57:15	2544.51	1762.6	566.779	504.223	390.76	246.995	63.2279	18.3132	4.5891	3.4068	1.45978	0.731329	0.30865	0.241236	6108.15
2022-09-22 09:57:16	2546.07	1712.28	589.199	501.035	390.03	246.955	64.1841	17.8814	4.68352	3.22277	1.35351	0.755742	0.378244	0.25371	6078.28
2022-09-22 09:57:17	2455.86	1665.34	612.985	499.095	390.249	247.785	63.5011	17.0717	4.94354	3.20166	1.32554	0.752704	0.373514	0.254123	5962.74
2022-09-22 09:57:18	2429.42	1244.06	800.818	506.302	393.459	248.102	64.4118	17.6385	4.73536	3.30005	1.34657	0.806663	0.372686	0.268147	5715.04
2022-09-22 09:57:19	2434.08	1342.45	738.481	505.332	390.76	247.706	64.5484	17.0852	4.80656	3.27017	1.35891	0.768629	0.368311	0.262048	5751.28
2022-09-22 09:57:20	2477.63	1344.71	751.331	512.955	392.51	249.881	64.5484	18.1918	4.55505	3.51713	1.35428	0.77764	0.310838	0.287512	5822.57
2022-09-22 09:57:21	2518.07	1356.02	765.275	508.797	391.125	250.474	65.0949	18.0028	4.59375	3.56055	1.36682	0.801424	0.340402	0.302295	5883.83
2022-09-22 09:57:22	2616.06	1423.88	753.792	511.984	392.438	250.197	64.981	18.1378	4.94586	3.57449	1.39517	0.793775	0.34797	0.313562	6042.84
2022-09-22 09:57:23	2525.85	1289.3	827.065	511.153	394.845	250.632	64.8672	18.4887	4.95902	3.49283	1.43895	0.793042	0.338273	0.31563	5893.53
2022-09-22 09:57:24	2547.62	1399	768.829	513.925	393.751	247.944	65.277	17.409	4.84139	3.33191	1.43162	0.768001	0.341998	0.283619	5964.75
2022-09-22 09:57:25	2707.82	1520.58	714.147	517.113	394.699	248.774	65.3226	17.8139	4.84526	3.41954	1.46576	0.758466	0.318702	0.273488	6197.35
2022-09-22 09:57:26	2622.28	1638.76	674.503	516.142	394.261	251.818	65.1404	17.8949	4.89788	3.4765	1.32014	0.837886	0.33644	0.284204	6191.95
2022-09-22 09:57:27	2698.49	1762.04	613.532	517.667	395.647	253.597	65.4819	17.9219	4.76632	3.40759	1.21214	0.921915	0.342412	0.269629	6335.29
2022-09-22 09:57:28	2774.7	1707.75	659.192	516.974	402.139	256.799	65.573	18.7991	5.20356	3.49283	1.25496	0.973779	0.371563	0.284549	6413.51
2022-09-22 09:57:29	2580.28	1631.41	682.978	519.746	405.203	257.945	65.9601	18.3402	5.10915	3.33749	1.28003	0.959529	0.37038	0.301158	6173.23
2022-09-22 09:57:30	2656.5	1643.29	667.667	515.727	403.963	257.234	66.1422	18.2728	4.92342	3.27933	1.40385	0.85664	0.351045	0.294025	6239.9
2022-09-22 09:57:31	2616.06	1466.29	740.668	513.648	403.598	257.747	65.8235	17.7734	4.91336	3.35501	1.44068	0.775021	0.355835	0.292474	6092.74
2022-09-22 09:57:32	2337.65	1550.55	673.136	505.609	400.17	255.613	63.8198	17.1931	4.40337	3.19649	1.34348	0.726091	0.303979	0.273695	5813.99
2022-09-22 09:57:33	2376.54	1486.65	705.945	503.53	399.732	253.201	63.3189	17.5845	4.31824	3.25583	1.28215	0.718442	0.28151	0.274108	5816.63
2022-09-22 09:57:34	2364.09	1326.05	796.717	511.707	402.941	253.834	64.2069	17.9759	4.59607	3.30164	1.38032	0.740759	0.323846	0.276279	5748.15
2022-09-22 09:57:35	2312.77	1226.53	832.26	515.311	404.765	250.513	64.5712	18.0973	4.92264	3.18015	1.45148	0.73793	0.315332	0.272317	5635.69
2022-09-22 09:57:36	2533.62	1162.06	867.257	519.33	404.546	251.778	66.0967	18.8126	5.12308	3.35621	1.46768	0.780993	0.352701	0.281827	5834.87
2022-09-22 09:57:37	2446.53	1160.37	877.099	520.993	404.4	254.506	66.3244	18.7046	5.3328	3.31917	1.49931	0.804253	0.383861	0.279001	5760.54
2022-09-22 09:57:38	2583.39	1295.52	793.709	514.479	401.847	252.292	65.5047	18.5292	5.17106	3.32713	1.42545	0.791889	0.365532	0.264943	5936.62
2022-09-22 09:57:39	2636.28	1565.25	699.93	520.023	404.838	255.534	66.2105	19.1365	5.1788	3.53147	1.44878	0.863032	0.374992	0.290993	6178.89
2022-09-22 09:57:40	2444.97	1440.28	761.447	518.776	403.452	253.28	65.7324	18.2997	5.1935	3.4303	1.51011	0.865441	0.344778	0.2769	5917.86
2022-09-22 09:57:41	2644.05	1553.38	690.907	511.153	399.878	250.157	65.5275	17.8544	5.01319	3.39644	1.54927	0.817455	0.343831	0.253882	6144.28
2022-09-22 09:57:42	2479.19	1271.2	824.058	506.718	400.461	250.671	65.5275	17.9219	5.06891	3.27973	1.54348	0.842496	0.336736	0.266597	5827.08
2022-09-22 09:57:43	2448.08	1090.25	896.238	500.619	396.595	248.774	65.277	18.2053	4.96134	3.27933	1.50317	0.790003	0.351814	0.260567	5675.18
2022-09-22 09:57:44	2421.64	1196.56	826.792	492.719	398.054	248.537	65.4592	17.8544	4.97604	3.08336	1.46691	0.718756	0.351163	0.264529	5678.47
2022-09-22 09:57:45	2295.66	1121.91	880.38	497.432	400.17	251.027	65.2543	18.0973	4.90407	3.16064	1.43644	0.802996	0.351341	0.275797	5540.86
2022-09-22 09:57:46	2294.1	1102.12	883.935	503.946	399.805	252.766	65.0721	17.9489	5.10837	3.26739	1.43663	0.812844	0.35276	0.281965	5530.96
2022-09-22 09:57:47	2230.34	1080.07	882.294	500.758	400.461	250.987	64.4801	17.6385	4.68893	3.24906	1.38147	0.807815	0.346315	0.274315	5437.77
2022-09-22 09:57:48	2112.13	1162.63	872.178	506.718	398.2	252.45	64.8217	18.1648	4.87931	3.35103	1.35621	0.834638	0.37038	0.26322	5398.35
2022-09-22 09:57:49	2105.91	1230.49	834.174	505.332	397.835	251.62	65.1404	17.9893	4.92574	3.27655	1.35447	0.757523	0.347616	0.263944	5419.41
2022-09-22 09:57:50	2401.42	1371.29	784.96	507.272	398.127	248.181	65.9373	17.8274	4.63012	3.37692	1.33924	0.757838	0.3663	0.242166	5805.73
2022-09-22 09:57:51	2342.32	1576.56	696.102	511.291	401.774	250.236	66.3016	17.8679	4.97914	3.32673	1.37839	0.758676	0.344659	0.262634	5873.5
2022-09-22 09:57:52	2418.53	1584.48	704.851	520.855	402.139	252.569	65.5047	17.9084	4.67965	3.5012	1.45148	0.78445	0.332774	0.326518	5977.91
2022-09-22 09:57:53	2421.64	1507.57	746.409	525.428	402.504	251.778	65.9828	18.4752	4.73459	3.65773	1.47791	0.790527	0.358614	0.356289	5951.17
2022-09-22 09:57:54	2123.02	1517.75	703.211	519.469	401.41	251.818	64.685	18.6236	4.66959	3.42671	1.42545	0.748722	0.324437	0.346986	5610.93
2022-09-22 09:57:55	2219.45	1409.74	771.837	516.281	395.866	251.106	64.7306	18.4212	4.73923	3.54023	1.46074	0.781202	0.334548	0.323245	5658.61
2022-09-22 09:57:56	2368.76	1296.65	807.38	507.133	399.148	248.971	65.573	18.8531	5.10218	3.60795	1.44531	0.77984	0.353765	0.290269	5724.05
2022-09-22 09:57:57	2205.45	1351.5	779.492	502.421	398.273	249.525	64.5484	18.0433	4.8855	3.47172	1.36566	0.769572	0.328872	0.26353	5580.34
2022-09-22 09:57:58	2242.78	1339.62	804.372	509.905	401.483	250.197	65.8918	17.7329	4.96211	3.42512	1.48118	0.797023	0.341348	0.278106	5643.27
2022-09-22 09:57:59	2328.32	1350.93	787.421	513.509	401.41	250.711	65.3453	17.7599	4.8646	3.2391	1.50259	0.744426	0.354948	0.291509	5726.41
2022-09-22 09:58:00	2462.08	1470.82	741.488	521.686	402.066	251.185	66.0967	17.6655	4.68119	3.15068	1.49854	0.756895	0.338155	0.275762	5943.78
2022-09-22 09:58:01	2605.17	1582.22	660.559	518.776	401.337	251.067	66.6659	17.9759	4.8174	3.19051	1.48658	0.833904	0.355598	0.270249	6114.72
2022-09-22 09:58:02	2555.4	1644.98	640.6	520.162	401.628	252.055	66.5293	18.1378	4.85609	3.26938	1.44088	0.822274	0.335849	0.267803	6110.49
2022-09-22 09:58:03	2332.99	1523.97	687.626	523.627	401.337	252.687	66.4382	18.1648	4.93193	3.24866	1.32439	0.826675	0.344837	0.266287	5817.78
2022-09-22 09:58:04	2289.44	1375.81	745.042	520.855	400.17	253.913	65.8235	18.1378	4.79263	3.23512	1.37877	0.806558	0.338273	0.284963	5680.03
2022-09-22 09:58:05	2290.99	1270.07	819.41	520.578	399.878	251.818	66.1422	17.8949	4.7431	3.22716	1.41484	0.74495	0.343713	0.271317	5647.53
2022-09-22 09:58:06	2147.9	1322.09	792.069	534.576	395.647	250.434	66.3471	17.7059	4.67732	3.21122	1.38282	0.744531	0.349626	0.296609	5537.44
2022-09-22 09:58:07	2236.56	1466.29	749.417	527.923	396.449	249.525	66.165	17.4765	4.51868	3.39604	1.42082	0.736463	0.339456	0.284584	5720.5
2022-09-22 09:58:08	2130.8	1552.24	697.742	521.271	395.209	246.441	65.6186	17.3686	4.83442	3.19649	1.32554	0.730177	0.346551	0.28162	5637.41
2022-09-22 09:58:09	2157.24	1456.68	719.068	523.627	395.647	247.43	64.8217	17.2201	5.53246	3.10726	1.31262	0.707755	0.325324	0.287168	5593
2022-09-22 09:58:10	2290.99	1274.03	783.046	503.668	400.461	248.181	64.1158	17.544	5.4721	3.0977	1.38282	0.695392	0.315627	0.26925	5593.27
2022-09-22 09:58:11	2337.65	1227.66	790.975	511.291	399.367	250.039	64.7306	17.7734	5.42257	3.08217	1.36701	0.744741	0.284526	0.293267	5610.68
2022-09-22 09:58:12	2356.32	984.502	912.643	514.618	400.972	249.643	65.0266	17.7464	5.13082	3.15307	1.38552	0.761819	0.26933	0.287995	5512.46
2022-09-22 09:58:13	2468.3	1126.44	856.32	521.132	399.294	250.315	65.0493	18.0163	4.73304	3.23034	1.42699	0.779945	0.295169	0.292578	5715.62
2022-09-22 09:58:14	2413.86	1017.3	918.931	522.795	396.304	249.92	65.5047	17.625	4.71757	3.39126	1.38861	0.815569	0.321008	0.282137	5613.16
2022-09-22 09:58:15	2343.87	1017.87	903.62	518.776	398.127	248.734	64.981	17.0717	4.77019	3.29726	1.43432	0.716137	0.340166	0.24892	5523.86
2022-09-22 09:58:16	2208.56	1203.34	813.395	514.341	396.158	249.881	64.5029	16.9097	4.59142	3.37573	1.41137	0.688581	0.354948	0.234379	5477.75
2022-09-22 09:58:17	1919.27	1129.83	871.358	511.846	399.148	250.711	65.3453	16.9637	4.52951	3.35382	1.41021	0.694449	0.355421	0.235344	5175.05
2022-09-22 09:58:18	2029.7	1339.06	774.571	513.786	399.221	250.79	65.0266	17.0582	4.46219	3.24428	1.32824	0.655263	0.341112	0.233208	5399.47
2022-09-22 09:58:19	2059.25	1367.9	777.578	507.272	397.471	248.181	65.5502	16.9232	4.71447	3.12519	1.31243	0.703459	0.327749	0.256087	5450.56
2022-09-22 09:58:20	1993.93	1129.83	882.568	517.667	395.063	255.138	65.1176	16.6128	4.97527	3.10925	1.3458	0.720538	0.341644	0.267114	5266.68
2022-09-22 09:58:21	2320.54	982.806	932.602	520.716	396.012	253.557	64.7306	16.5993	4.96056	3.30005	1.33712	0.762867	0.3229	0.278553	5498.53
2022-09-22 09:58:22	2345.43	1007.12	949.28	521.548	396.741	255.376	64.685	17.517	5.21594	3.38688	1.4295	0.778059	0.313085	0.291441	5569.11
2022-09-22 09:58:23	2399.87	874.799	998.22	526.121	397.106	255.81	64.4346	18.0838	5.01241	3.51076	1.47231	0.821017	0.331592	0.273833	5545.86
2022-09-22 09:58:24	2575.62	1344.15	787.694	517.251	400.315	247.588	65.2315	18.1378	4.85609	3.41954	1.36624	0.826256	0.305162	0.251022	5967.01
2022-09-22 09:58:25	2354.76	1569.77	707.038	517.944	399.586	248.932	66.2105	18.2997	5.08284	3.39046	1.36855	0.831704	0.338392	0.258534	5893.82
2022-09-22 09:58:26	2191.45	1158.1	865.069	521.686	400.097	247.509	66.3471	18.5562	4.87157	3.1937	1.35775	0.848782	0.336854	0.258637	5479.69
2022-09-22 09:58:27	2121.46	1282.51	832.807	523.349	397.617	248.576	65.9601	18.4077	4.94509	3.12319	1.30124	0.806139	0.313321	0.278898	5501.46
2022-09-22 09:58:28	2137.02	982.806	990.291	526.399	396.376	249.525	66.3244	19.1095	5.37923	3.35501	1.4511	0.853707	0.369257	0.295093	5379.55
2022-09-22 09:58:29	2180.57	844.263	1019.27	520.3	395.793	247.074	64.7078	18.7721	5.07355	3.22158	1.44223	0.816616	0.327571	0.279587	5301.91
2022-09-22 09:58:30	2116.8	1236.71	857.141	515.311	392.802	248.537	65.1176	17.7599	5.3359	3.26978	1.45708	0.761609	0.367305	0.284204	5461.65
2022-09-22 09:58:31	1967.49	996.943	923.032	515.172	394.553	246.006	64.685	17.8409	5.15094	3.27137	1.4565	0.745893	0.384216	0.273488	5137
2022-09-22 09:58:32	1731.08	1060.84	886.395	516.697	396.96	245.413	64.6395	17.8139	4.92651	3.23074	1.44338	0.713622	0.349508	0.267079	4930.77
2022-09-22 09:58:33	1811.95	1021.26	896.238	526.26	398.565	246.52	65.277	18.5157	5.13701	3.30284	1.43856	0.743483	0.366951	0.269939	4995.85
2022-09-22 09:58:34	1881.94	993.55	904.714	528.616	400.753	247.232	64.594	18.6641	4.86073	3.38967	1.42699	0.788641	0.333247	0.265977	5051.13
2022-09-22 09:58:35	1970.6	1251.41	810.387	530.002	400.024	249.722	65.0949	18.7451	4.85841	3.33629	1.43335	0.852135	0.332715	0.261635	5307.06
2022-09-22 09:58:36	2185.23	1380.34	751.604	527.923	398.419	252.055	64.6167	18.2997	4.73072	3.11483	1.39883	0.835057	0.318465	0.267458	5589.15
2022-09-22 09:58:37	2160.35	1572.6	694.462	518.499	396.304	253.359	64.1614	17.8274	4.4676	3.19768	1.39247	0.80331	0.340639	0.255743	5688.02
2022-09-22 09:58:38	2329.88	1551.11	696.922	520.162	398.638	253.478	64.4346	17.8274	4.80579	3.22955	1.38244	0.816302	0.349626	0.242132	5843.28
2022-09-22 09:58:39	2384.31	1547.16	707.859	522.934	404.327	254.15	65.3909	18.1378	5.06039	3.46137	1.39633	0.829294	0.376884	0.255501	5915.65
2022-09-22 09:58:40	2294.1	1436.89	743.129	521.548	405.567	253.715	65.573	18.0568	5.15636	3.53147	1.34965	0.822274	0.366892	0.253985	5750.06
2022-09-22 09:58:41	2088.8	1383.17	760.353	516.974	406.078	253.241	65.7552	17.7869	5.03718	3.27017	1.36836	0.782145	0.332597	0.243958	5503.19
2022-09-22 09:58:42	2140.13	1365.64	767.462	504.5	403.525	249.802	65.5275	17.9759	5.02634	3.23034	1.38379	0.783717	0.344068	0.254985	5525.58
2022-09-22 09:58:43	2331.43	1760.34	590.839	497.432	399.513	249.09	65.3681	17.6655	4.9683	3.21003	1.39575	0.737511	0.347557	0.236515	5922.58
2022-09-22 09:58:44	2382.76	1827.07	561.858	500.203	395.282	246.679	65.0038	17.7059	4.80501	3.18135	1.43123	0.690362	0.347379	0.232794	6007.25
2022-09-22 09:58:45	2504.07	1795.97	577.989	504.361	395.501	244.425	65.4592	17.8679	5.10915	3.23751	1.41542	0.734577	0.370262	0.251436	6116.76
2022-09-22 09:58:46	2270.77	1816.89	570.333	515.034	396.741	246.244	65.7552	17.3416	5.03486	3.1698	1.41889	0.701364	0.355184	0.271076	5910.06
2022-09-22 09:58:47	2216.34	1453.29	732.466	521.271	397.762	247.904	65.7324	17.3416	4.75316	3.09332	1.44377	0.676008	0.347084	0.266252	5662.68
2022-09-22 09:58:48	2235	1419.92	755.159	516.281	398.492	249.248	66.8025	16.9502	4.94586	3.23552	1.41445	0.7241	0.367246	0.266666	5668.81
2022-09-22 09:58:49	2259.89	1451.02	750.237	512.4	399.075	251.699	66.8936	16.9367	4.84371	3.20604	1.36952	0.704717	0.354238	0.265287	5718.9
2022-09-22 09:58:50	2236.56	1621.8	685.712	506.44	398.2	251.58	66.7342	17.0177	4.66339	3.23552	1.3456	0.699373	0.357904	0.232691	5794.58
2022-09-22 09:58:51	2014.15	1501.92	726.997	502.837	395.501	250.315	66.3699	16.6803	4.82436	3.29885	1.40462	0.736254	0.33579	0.24065	5485.6
2022-09-22 09:58:52	2025.03	1365.64	802.458	502.144	401.264	250.276	65.9601	17.0717	4.74775	3.25822	1.4376	0.692563	0.328576	0.234345	5440.54
2022-09-22 09:58:53	1958.15	1129.27	889.676	507.272	399.367	251.264	65.4819	16.9367	4.77406	3.32514	1.53036	0.700526	0.351459	0.236826	5228.34
2022-09-22 09:58:54	1969.04	856.138	990.565	518.914	401.191	252.727	65.8007	16.8962	4.91877	3.35063	1.52246	0.722004	0.356781	0.24382	5082.39
2022-09-22 09:58:55	2194.56	887.239	994.939	515.865	407.172	254.624	66.3927	17.2741	5.14243	3.43069	1.38996	0.734158	0.370971	0.248713	5349.39
2022-09-22 09:58:56	2028.14	947.18	950.1	521.686	403.233	254.822	66.0739	17.0987	5.05033	3.30642	1.3591	0.772296	0.386818	0.241994	5199.46
2022-09-22 09:58:57	2053.03	1049.53	899.246	513.786	403.379	251.857	65.8462	17.3551	4.9327	3.28013	1.26248	0.77544	0.357076	0.234551	5264.87
2022-09-22 09:58:58	1997.04	1175.07	854.68	499.372	400.024	248.062	65.2998	17.0852	4.84526	3.22915	1.23818	0.764334	0.342767	0.234	5267.28
2022-09-22 09:58:59	1563.1	1258.76	819.41	505.332	392.583	245.493	64.0248	17.1661	4.47766	3.1212	1.27251	0.737511	0.357845	0.234241	4876.07
2022-09-22 09:59:00	1841.5	1315.31	808.2	501.312	393.386	247.627	63.8882	17.2066	4.83829	3.22317	1.34348	0.746312	0.340875	0.252986	5199.18
2022-09-22 09:59:01	1928.6	1408.05	775.664	509.905	396.522	248.892	64.298	17.2336	4.91723	3.15785	1.44589	0.822693	0.338451	0.26987	5360.12
2022-09-22 09:59:02	2085.69	1336.23	815.035	517.251	399.586	250.553	65.1632	18.2593	4.78876	3.35422	1.46498	0.857793	0.344659	0.257018	5498.84
2022-09-22 09:59:03	2435.64	1266.68	831.713	513.925	402.796	254.308	64.981	18.3537	5.00235	3.26181	1.4374	0.896036	0.32361	0.26229	5799.58
2022-09-22 09:59:04	2368.76	1146.23	894.324	511.846	405.13	252.608	65.7324	18.6101	4.85454	3.31558	1.45746	0.931869	0.32698	0.264736	5674.39
2022-09-22 09:59:05	2247.44	1215.78	849.758	510.737	399.659	251.146	64.7306	18.4617	4.71911	3.4291	1.31802	0.829818	0.313617	0.24165	5568.57
2022-09-22 09:59:06	2280.11	1387.69	775.664	504.5	394.699	251.185	63.8882	18.3267	4.72453	3.30164	1.34425	0.804777	0.321481	0.260084	5686.82
2022-09-22 09:59:07	2119.91	1232.75	856.32	508.519	398.857	248.655	65.6186	18.2862	4.97604	3.41835	1.41118	0.78246	0.310956	0.266597	5460.08
2022-09-22 09:59:08	1864.83	1219.74	851.946	508.519	396.304	248.734	65.4364	18.4617	5.06039	3.32594	1.33962	0.733635	0.300372	0.259188	5185
2022-09-22 09:59:09	1880.39	1161.5	883.114	512.539	397.106	249.446	67.0074	18.3132	5.29024	3.25105	1.43895	0.75197	0.334903	0.261394	5180.74
2022-09-22 09:59:10	1925.49	1080.63	899.246	513.232	396.012	250.434	67.44	17.6655	5.50228	3.18254	1.44589	0.759933	0.319234	0.255949	5161.62
2022-09-22 09:59:11	2053.03	1199.95	813.942	507.272	392.875	249.999	66.4382	16.9232	5.16796	3.16422	1.37087	0.754066	0.326448	0.228694	5311.44
2022-09-22 09:59:12	2056.14	1094.21	855.227	508.104	392.219	248.853	65.7779	16.8962	4.99694	3.27615	1.30645	0.780888	0.324496	0.235068	5248.34
2022-09-22 09:59:13	1883.5	847.09	979.902	507.826	390.833	247.667	65.2087	16.7613	4.82359	3.25544	1.31436	0.774706	0.321185	0.242614	4949.52
2022-09-22 09:59:14	1732.63	825.037	991.932	513.232	392.729	246.639	65.2087	16.9907	4.59761	3.33112	1.34599	0.746103	0.326329	0.259223	4795.01
2022-09-22 09:59:15	1760.63	940.96	950.373	513.093	388.426	245.927	64.7761	17.1121	4.53957	3.29128	1.36142	0.713937	0.331001	0.26546	4891.8
2022-09-22 09:59:16	1874.17	1180.16	824.878	513.925	384.195	244.465	64.2524	17.3416	4.44206	3.27615	1.40076	0.705136	0.334844	0.287685	5113.83
2022-09-22 09:59:17	2091.91	1369.59	745.863	509.905	388.353	246.481	65.1404	18.0973	4.48772	3.34227	1.39999	0.732692	0.340284	0.298229	5445.95
2022-09-22 09:59:18	2216.34	1468.55	708.132	504.084	392.219	247.509	66.5748	17.4225	4.47225	3.22755	1.33827	0.708384	0.361097	0.274453	5631.21
2022-09-22 09:59:19	2179.01	1274.59	820.777	506.302	395.939	247.904	67.736	17.8139	4.70441	3.27097	1.37627	0.746312	0.348148	0.282895	5520.8
2022-09-22 09:59:20	2301.88	1277.99	833.08	504.916	398.273	249.169	68.5101	17.3281	4.67268	3.36019	1.39073	0.729339	0.364467	0.253503	5661.91
2022-09-22 09:59:21	2144.79	1269.5	815.035	502.975	397.981	249.92	66.6659	17.1661	4.72685	3.42153	1.37569	0.733739	0.350631	0.245474	5474.9
2022-09-22 09:59:22	1538.53	1215.22	868.624	510.044	398.273	252.727	65.3681	18.5831	5.00622	3.65654	1.42198	0.81253	0.366419	0.282103	4878.91
2022-09-22 09:59:23	1213	1531.89	776.485	510.598	399.586	251.501	64.2069	18.4077	4.94663	3.62507	1.39517	0.818397	0.362575	0.272765	4777.09
2022-09-22 09:59:24	1000.39	1417.66	819.683	510.321	400.68	250.078	64.685	18.0028	5.01706	3.4526	1.3971	0.813054	0.343358	0.276796	4492.8
2022-09-22 09:59:25	1158.72	1461.77	820.504	516.42	401.118	249.327	65.5275	18.1648	5.16487	3.5239	1.41253	0.801843	0.361333	0.2851	4703.09
2022-09-22 09:59:26	1550.97	1581.08	739.301	512.955	398.346	244.86	65.3226	17.1391	4.94973	3.3355	1.38012	0.766324	0.334134	0.241581	5120.98
2022-09-22 09:59:27	1853.95	1275.72	821.597	507.272	396.449	244.386	66.9164	17.0312	4.98997	3.39086	1.42622	0.767686	0.349803	0.275314	5194.52
2022-09-22 09:59:28	1976.82	1431.23	757.346	511.984	398.2	247.588	66.8708	17.4225	5.26779	3.42313	1.37202	0.77743	0.351873	0.262944	5418.92
2022-09-22 09:59:29	1864.83	1482.13	727.544	510.183	395.063	246.599	67.0074	16.9232	5.18808	3.27097	1.2943	0.770725	0.332538	0.254261	5321.39
2022-09-22 09:59:30	2110.58	1413.7	753.245	510.46	395.647	247.588	66.8253	17.436	5.17415	3.29806	1.33364	0.768525	0.341998	0.275556	5526.67
2022-09-22 09:59:31	2060.81	1605.4	682.158	516.835	394.115	251.067	65.0721	18.2593	5.16642	3.15705	1.33615	0.772925	0.332538	0.249747	5604.73
2022-09-22 09:59:32	2045.25	1560.16	701.297	514.202	392.219	247.43	64.3663	18.1648	5.11689	3.10248	1.45361	0.773973	0.360328	0.272041	5554.17
2022-09-22 09:59:33	2197.67	1586.17	693.641	514.063	393.386	248.853	64.594	17.9219	4.82823	3.2172	1.53519	0.76119	0.347379	0.263185	5727.26
2022-09-22 09:59:34	2015.7	1441.98	743.129	522.241	393.167	248.853	65.1404	17.571	4.67036	3.23393	1.52651	0.866594	0.267556	0.286375	5458.63
2022-09-22 09:59:35	2102.8	1296.08	790.975	522.934	396.449	247.627	65.5958	16.7478	4.67423	3.1933	1.48003	0.838829	0.266019	0.277864	5449.94
2022-09-22 09:59:36	2000.15	1232.75	831.167	521.964	393.313	248.26	65.4364	16.8692	4.45986	3.30244	1.4023	0.834323	0.249699	0.255984	5320.41
2022-09-22 09:59:37	1804.18	1220.87	828.706	518.776	393.313	247.944	65.186	17.463	4.82746	3.27057	1.42101	0.850144	0.268147	0.274763	5107.35
2022-09-22 09:59:38	1759.07	1298.34	807.653	511.014	392	246.52	64.8672	17.3956	4.90407	3.21401	1.35679	0.71268	0.364645	0.242787	5107.66
2022-09-22 09:59:39	1692.19	1204.47	845.931	507.549	388.571	245.018	64.7989	17.7464	4.78954	3.29208	1.37762	0.717709	0.365177	0.259636	4977.08
2022-09-22 09:59:40	1928.6	1188.08	850.852	511.43	394.699	246.006	66.0967	17.9759	4.95669	3.26739	1.50992	0.733635	0.401955	0.27814	5214.89
2022-09-22 09:59:41	2056.14	1178.46	876.553	505.054	398.638	246.086	66.461	17.652	4.76168	3.26739	1.47231	0.716871	0.401718	0.263737	5355.93
2022-09-22 09:59:42	2300.33	1115.69	904.987	503.807	402.139	247.034	66.1422	17.9084	4.65798	3.32315	1.51706	0.738454	0.372804	0.269905	5568.92
2022-09-22 09:59:43	2479.19	1240.1	833.354	502.421	399.805	246.639	66.0512	17.7734	4.46064	3.3586	1.49931	0.724624	0.384216	0.271145	5796.03
2022-09-22 09:59:44	2370.32	1184.68	851.672	503.391	395.939	247.864	65.7552	17.6655	4.57749	3.28571	1.43085	0.721585	0.35684	0.274488	5647.93
2022-09-22 09:59:45	2651.83	1181.85	854.133	515.865	396.741	249.96	65.8007	18.1243	4.79495	3.39803	1.47636	0.772296	0.381378	0.295644	5945.43
2022-09-22 09:59:46	2700.04	1259.33	838.275	516.974	394.918	250.75	65.8462	17.8274	5.09135	3.43428	1.45515	0.750503	0.364526	0.282137	6055.34
2022-09-22 09:59:47	2771.59	1420.49	765.275	516.004	396.814	249.722	65.6186	18.3807	5.15636	3.44862	1.46498	0.804672	0.389538	0.308704	6215.46
2022-09-22 09:59:48	2738.93	1408.61	776.211	511.153	397.033	248.26	64.9583	18.2862	5.04492	3.40401	1.42988	0.798805	0.380018	0.291406	6174.79
2022-09-22 09:59:49	2290.99	1438.02	746.136	506.856	388.134	244.386	63.706	18.0838	4.80734	3.18732	1.40076	0.767582	0.349863	0.272971	5707.1
2022-09-22 09:59:50	2007.92	1372.42	750.237	506.302	385.143	243.753	63.1823	17.9759	4.9002	3.06743	1.37858	0.771877	0.341525	0.270938	5357.67
2022-09-22 09:59:51	1799.51	1300.04	801.912	508.797	386.675	246.876	63.1368	17.6385	5.04724	3.14948	1.40443	0.751656	0.327808	0.238032	5135.5
2022-09-22 09:59:52	1741.96	1475.34	717.701	507.133	385.654	246.758	62.818	17.544	4.85686	3.22636	1.35968	0.745369	0.308295	0.240478	5165.65
2022-09-22 09:59:53	1863.28	1374.12	758.166	507.133	388.717	248.181	62.4765	17.3011	5.01164	3.1455	1.32979	0.771668	0.324556	0.232036	5230.19
2022-09-22 09:59:54	1967.49	1503.05	715.241	509.074	391.854	247.785	63.5011	17.7329	4.87002	3.23194	1.362	0.800586	0.339988	0.250195	5426.58
2022-09-22 09:59:55	1863.28	1468.55	715.241	505.886	390.322	245.611	63.9109	17.5305	4.81817	2.93877	1.4052	0.754904	0.32899	0.242993	5280.82
2022-09-22 09:59:56	2056.14	1387.69	754.065	514.618	395.574	248.734	64.685	18.1648	5.13004	3.01844	1.52361	0.780783	0.36358	0.243338	5450.73
2022-09-22 09:59:57	1955.04	1432.36	754.338	511.984	398.565	247.153	66.3927	18.0163	5.32738	3.19489	1.46903	0.792937	0.335731	0.251056	5395.23
2022-09-22 09:59:58	2009.48	1184.68	857.687	510.598	398.346	247.627	66.165	18.1918	5.48835	3.12359	1.51899	0.78225	0.346315	0.245853	5304.28
2022-09-22 09:59:59	2037.48	1323.23	802.732	513.509	400.972	249.604	66.5065	18.1378	5.43031	3.30722	1.45592	0.78686	0.331415	0.247542	5423.72
2022-09-22 10:00:00	2090.36	1401.26	776.211	511.153	397.762	247.944	66.6659	17.2606	5.32197	3.25822	1.46016	0.746312	0.298362	0.231795	5519.93
2022-09-22 10:00:01	2095.02	1327.18	795.897	516.42	398.565	250.987	66.2333	17.3551	5.10528	3.34227	1.53326	0.724205	0.312316	0.244303	5478.92
2022-09-22 10:00:02	2040.59	1443.11	739.027	512.123	393.532	249.248	65.869	16.7073	4.91645	3.28929	1.43625	0.724624	0.296174	0.244234	5471.11
2022-09-22 10:00:03	2046.81	1369.03	783.593	515.172	392.802	249.367	65.8462	16.8962	5.24071	3.263	1.47193	0.742855	0.302442	0.253537	5450.79
2022-09-22 10:00:04	1897.5	1452.15	728.911	506.025	391.781	246.125	64.8672	16.8827	5.17725	3.13753	1.36431	0.753018	0.304629	0.256845	5315.24
2022-09-22 10:00:05	1984.59	1718.5	618.727	503.53	389.228	245.216	63.9337	17.2201	5.07278	3.04274	1.31957	0.750294	0.293513	0.245474	5551.67
2022-09-22 10:00:06	2074.8	1667.04	665.753	506.163	397.106	247.983	64.6167	17.7869	5.15558	3.29806	1.40134	0.750189	0.338806	0.271352	5652.47
2022-09-22 10:00:07	1941.05	1533.02	712.78	508.104	396.887	247.034	64.7534	17.3146	4.8174	3.31478	1.30047	0.755637	0.339219	0.250092	5431.71
2022-09-22 10:00:08	1731.08	1343.58	790.975	510.598	394.261	247.469	63.8654	17.4495	4.58833	3.36537	1.21696	0.744322	0.338924	0.257638	5109.79
2022-09-22 10:00:09	1773.07	913.252	963.497	514.895	395.209	249.05	63.9337	17.7869	4.93657	3.26898	1.2781	0.748198	0.361156	0.257672	4901.55
2022-09-22 10:00:10	1628.43	1308.52	794.53	511.291	389.884	247.983	62.6131	17.5035	4.91955	3.06823	1.20115	0.74977	0.331474	0.211051	4971.23
2022-09-22 10:00:11	1889.72	1447.07	729.185	505.193	388.28	246.323	61.9756	17.7059	5.18112	3.04194	1.25939	0.752075	0.331119	0.237928	5296.25
2022-09-22 10:00:12	2158.79	1613.32	673.136	509.628	391.416	250.948	63.9109	17.8409	5.42412	3.06305	1.42622	0.797757	0.340639	0.256466	5690.3
2022-09-22 10:00:13	2175.9	1823.11	597.674	508.242	394.553	249.406	65.1176	17.1391	4.92342	3.27057	1.4484	0.793671	0.324556	0.251263	5842.15
2022-09-22 10:00:14	2213.23	1483.82	730.278	515.311	397.325	248.378	65.5958	16.9907	4.9327	3.44503	1.43663	0.764648	0.325324	0.272696	5682.1
2022-09-22 10:00:15	2121.46	1411.44	768.282	512.262	398.93	248.971	65.7552	16.9367	4.72376	3.52271	1.3566	0.760247	0.311607	0.257948	5554.97
2022-09-22 10:00:16	2121.46	1411.44	768.282	512.262	398.93	248.971	65.7552	16.9367	4.72376	3.52271	1.3566	0.760247	0.311607	0.257948	5554.97
2022-09-22 10:00:17	1951.93	1169.98	877.373	515.172	396.668	247.351	64.9127	17.625	5.17415	3.38847	1.30664	0.750608	0.301969	0.249403	5252.19
2022-09-22 10:00:18	2009.48	1290.43	821.05	516.142	397.617	248.497	65.5047	18.2593	5.03563	3.41476	1.34927	0.790737	0.306344	0.239513	5378.11
2022-09-22 10:00:19	1922.38	1164.32	880.654	519.746	396.595	248.576	65.2543	18.7181	5.08361	3.38768	1.36508	0.798595	0.318584	0.246784	5227.45
2022-09-22 10:00:20	1922.38	1164.32	880.654	519.746	396.595	248.576	65.2543	18.7181	5.08361	3.38768	1.36508	0.798595	0.318584	0.246784	5227.45
2022-09-22 10:00:21	1908.38	1399	765.548	517.251	395.063	246.362	64.2297	18.7586	4.62315	3.2865	1.28292	0.738454	0.300076	0.23779	5325.07
2022-09-22 10:00:22	2129.24	1358.28	783.593	521.686	397.033	249.722	65.4819	18.4347	4.41343	3.25544	1.32612	0.740654	0.327453	0.247749	5533.79
2022-09-22 10:00:23	2323.66	1448.2	734.926	523.349	397.908	251.264	65.5275	18.1918	4.43433	3.31757	1.43065	0.723262	0.332183	0.251952	5773.51
2022-09-22 10:00:24	2281.66	1375.81	769.923	523.488	403.817	253.043	65.5502	17.9624	4.4676	3.4064	1.44473	0.726824	0.325561	0.254743	5701.89
2022-09-22 10:00:25	2281.66	1375.81	769.923	523.488	403.817	253.043	65.5502	17.9624	4.4676	3.4064	1.44473	0.726824	0.325561	0.254743	5701.89
2022-09-22 10:00:26	2034.37	1220.87	839.642	531.388	399.221	250.395	64.2069	17.3821	4.83984	3.32434	1.40443	0.732587	0.309182	0.266321	5368.35
2022-09-22 10:00:27	1970.6	1272.9	813.121	532.636	399.805	250.671	64.3208	17.1256	4.88085	3.08814	1.38263	0.736044	0.302382	0.236584	5331.8
2022-09-22 10:00:28	2088.8	1456.11	740.394	534.576	392.875	250.157	64.4346	17.0987	4.86538	3.0499	1.37415	0.732063	0.30865	0.219941	5555
2022-09-22 10:00:29	2088.8	1456.11	740.394	534.576	392.875	250.157	64.4346	17.0987	4.86538	3.0499	1.37415	0.732063	0.30865	0.219941	5555
2022-09-22 10:00:30	2049.92	1524.54	710.319	530.834	390.249	247.864	64.2069	16.8692	5.13623	3.17498	1.39845	0.717394	0.326803	0.23848	5545.79
2022-09-22 10:00:31	2169.68	1490.61	712.233	505.747	387.696	244.03	64.5484	17.4495	4.97062	3.2865	1.37993	0.708908	0.36021	0.237756	5602.93
2022-09-22 10:00:32	2054.58	1421.62	716.881	494.244	387.55	242.528	64.2524	16.7073	5.007	3.19489	1.27617	0.75459	0.339279	0.246715	5409.18
2022-09-22 10:00:33	2054.58	1421.62	716.881	494.244	387.55	242.528	64.2524	16.7073	5.007	3.19489	1.27617	0.75459	0.339279	0.246715	5409.18
2022-09-22 10:00:34	1919.27	1251.97	795.076	495.353	389.666	246.679	63.5011	16.7343	4.79108	3.1937	1.27559	0.773554	0.323964	0.24034	5188.85
2022-09-22 10:00:35	1584.88	1547.16	680.791	504.361	392.51	246.876	63.5922	16.7883	4.86847	3.10527	1.17935	0.811901	0.290439	0.258327	5047.46
2022-09-22 10:00:36	1587.99	1526.8	724.81	516.835	395.574	250.039	64.7078	17.571	4.98455	3.18215	1.32863	0.781098	0.3229	0.265081	5095.19
2022-09-22 10:00:37	1587.99	1526.8	724.81	516.835	395.574	250.039	64.7078	17.571	4.98455	3.18215	1.32863	0.781098	0.3229	0.265081	5095.19
2022-09-22 10:00:38	1829.06	1626.32	662.746	520.3	397.689	247.864	65.6869	17.6924	4.81507	3.12319	1.32092	0.796814	0.305457	0.243028	5377.97
2022-09-22 10:00:39	2193.01	1353.76	790.155	521.686	398.419	252.727	66.4382	17.7869	4.62702	3.30881	1.43008	0.836943	0.32089	0.236343	5604.74
2022-09-22 10:00:40	2216.34	1271.77	822.417	516.697	397.398	250.79	65.5275	17.9354	4.55505	3.37254	1.4592	0.829818	0.317046	0.23562	5569.64
2022-09-22 10:00:41	2216.34	1271.77	822.417	516.697	397.398	250.79	65.5275	17.9354	4.55505	3.37254	1.4592	0.829818	0.317046	0.23562	5569.64
2022-09-22 10:00:42	2121.46	1257.06	865.89	515.727	397.033	252.055	65.9601	18.2458	4.86073	3.49881	1.51725	0.837257	0.339279	0.267389	5504.76
2022-09-22 10:00:43	2149.46	1474.77	747.776	520.162	386.894	247.627	65.5275	17.571	4.99694	3.63623	1.41079	0.75658	0.316632	0.241029	5621.15
2022-09-22 10:00:44	2049.92	1466.86	733.559	514.341	385.289	246.125	65.7096	16.7613	5.1107	3.53904	1.34387	0.72389	0.319707	0.229762	5489.83
2022-09-22 10:00:45	2049.92	1466.86	733.559	514.341	385.289	246.125	65.7096	16.7613	5.1107	3.53904	1.34387	0.72389	0.319707	0.229762	5489.83
2022-09-22 10:00:46	2073.25	1462.9	706.218	510.737	383.32	243.397	64.6395	16.5723	5.2469	3.25464	1.27521	0.711422	0.320417	0.226833	5472.07
2022-09-22 10:00:47	2412.31	1403.52	762.541	504.916	394.845	245.848	65.0038	17.1391	5.18421	3.18732	1.43143	0.738978	0.358436	0.247197	5817.27
2022-09-22 10:00:48	2567.84	1407.48	763.634	509.767	395.282	248.102	64.6623	17.463	4.92497	3.25504	1.44377	0.752494	0.345251	0.267837	5985.22
2022-09-22 10:00:49	2567.84	1407.48	763.634	509.767	395.282	248.102	64.6623	17.463	4.92497	3.25504	1.44377	0.752494	0.345251	0.267837	5985.22
2022-09-22 10:00:50	2490.08	1551.68	704.031	513.093	398.784	249.485	65.2315	17.3281	4.71137	3.34944	1.50279	0.780364	0.330232	0.254537	6000.64
2022-09-22 10:00:51	1844.62	1431.23	777.305	531.527	397.179	250.039	65.186	17.0717	4.44826	3.08615	1.31957	0.720538	0.288783	0.236826	5324.25
2022-09-22 10:00:52	1822.84	1516.62	754.612	527.092	399.221	249.92	65.1176	17.0312	4.5566	3.03357	1.30279	0.742436	0.288014	0.222905	5362.6
2022-09-22 10:00:53	1822.84	1516.62	754.612	527.092	399.221	249.92	65.1176	17.0312	4.5566	3.03357	1.30279	0.742436	0.288014	0.222905	5362.6
2022-09-22 10:00:54	2035.92	1550.55	734.379	520.993	394.772	248.734	64.5029	17.463	4.3314	3.03875	1.25245	0.719385	0.279027	0.21498	5577.15
2022-09-22 10:00:55	2007.92	1661.95	701.57	514.895	390.687	247.746	64.1158	17.544	4.91955	3.08336	1.29141	0.776592	0.308709	0.231278	5617.04
2022-09-22 10:00:56	2067.03	1744.51	611.618	505.193	391.927	243.99	64.6167	17.463	4.93348	3.15187	1.37665	0.763914	0.338273	0.234414	5657.14
2022-09-22 10:00:57	2067.03	1744.51	611.618	505.193	391.927	243.99	64.6167	17.463	4.93348	3.15187	1.37665	0.763914	0.338273	0.234414	5657.14
2022-09-22 10:00:58	1872.61	1559.03	702.39	511.984	392.802	243.714	65.0949	16.9367	5.05885	3.1925	1.41947	0.731749	0.374637	0.257018	5375.6
2022-09-22 10:00:59	2037.48	1543.2	699.109	518.499	393.678	246.639	65.9373	17.6115	4.54499	3.31917	1.48736	0.737826	0.342412	0.26229	5532.84
2022-09-22 10:01:00	2037.48	1543.2	699.109	518.499	393.678	246.639	65.9373	17.6115	4.54499	3.31917	1.48736	0.737826	0.342412	0.26229	5532.84
2022-09-22 10:01:01	2045.25	1434.06	742.035	513.37	391.343	246.876	64.8217	17.5845	4.55815	3.27017	1.45881	0.755532	0.29919	0.254502	5465.94
2022-09-22 10:01:02	1937.93	1225.96	831.713	508.797	393.313	246.916	64.7989	17.9084	4.60226	3.15068	1.3944	0.775964	0.275124	0.230106	5237.77
2022-09-22 10:01:03	1930.16	1209.56	843.743	513.648	393.969	246.797	64.8672	17.6385	4.97991	3.0981	1.41272	0.790737	0.288606	0.273247	5231.23
2022-09-22 10:01:04	1941.05	1162.63	851.125	513.37	393.24	246.046	64.0703	17.5845	4.85841	3.02003	1.38321	0.762343	0.28488	0.249368	5199.67
2022-09-22 10:01:05	2057.69	1270.07	791.249	518.914	392.583	245.888	64.9355	17.5845	4.73846	3.10886	1.37087	0.756266	0.326566	0.255846	5369.48
2022-09-22 10:01:06	2287.88	1622.36	652.63	527.507	391.854	247.588	66.0056	17.8679	5.01628	3.27336	1.48504	0.777011	0.352169	0.265253	5824.87
2022-09-22 10:01:07	2098.13	1680.61	647.982	523.349	394.334	246.56	66.0967	17.7734	4.89943	3.33311	1.43528	0.751341	0.361925	0.236998	5685.86
2022-09-22 10:01:08	1844.62	1668.73	655.364	517.944	394.991	246.52	65.7779	17.9354	4.98765	3.34944	1.40693	0.778793	0.36021	0.247714	5423.01
2022-09-22 10:01:09	1718.63	1358.28	806.833	519.053	398.273	247.944	66.4382	18.2728	5.17493	3.48805	1.44223	0.840715	0.34933	0.253262	5145.28
2022-09-22 10:01:10	1581.77	1185.25	894.871	517.113	401.483	247.706	66.0512	18.0163	5.43031	3.4064	1.3782	0.806348	0.353942	0.262531	4923.89
2022-09-22 10:01:11	1701.53	1137.75	894.051	515.172	400.826	246.679	65.4364	18.4077	5.35524	3.22596	1.45553	0.77743	0.307231	0.25402	4991.22
2022-09-22 10:01:12	2006.37	1223.7	883.388	520.162	398.346	247.706	65.4364	18.5022	5.35292	3.2403	1.47193	0.762133	0.318702	0.249024	5375.01
2022-09-22 10:01:13	2003.26	1391.65	791.522	526.814	397.179	248.22	64.7078	18.1378	5.36375	3.16741	1.44724	0.709955	0.335317	0.23369	5452.75
2022-09-22 10:01:14	1936.38	1460.64	729.731	517.251	396.231	245.453	63.9792	17.8139	4.68119	3.09452	1.38842	0.727034	0.296706	0.225661	5377.89
2022-09-22 10:01:15	1959.71	1423.32	760.9	524.874	398.346	248.457	64.7306	17.517	4.73304	3.22078	1.31262	0.778478	0.335317	0.218012	5408.45
2022-09-22 10:01:16	1707.75	1301.74	796.717	528.2	402.65	249.05	65.7552	17.436	4.70364	3.16701	1.37453	0.763286	0.34732	0.233724	5079.88
2022-09-22 10:01:17	1807.29	1274.59	812.848	520.023	400.315	247.864	65.9145	17.3011	4.64327	2.98458	1.31667	0.743379	0.310128	0.220734	5156.37
2022-09-22 10:01:18	1917.72	1333.97	781.679	516.697	396.231	248.181	65.4364	17.3956	4.76709	3.08854	1.30915	0.755637	0.302856	0.216668	5287.74
2022-09-22 10:01:19	1923.94	1257.63	806.013	509.628	394.261	245.967	65.0493	17.1661	4.58523	3.0989	1.28794	0.730806	0.290971	0.224145	5229.87
2022-09-22 10:01:20	1941.05	1341.89	780.586	505.609	390.03	245.176	64.8217	17.5035	4.68352	3.20923	1.27733	0.742855	0.310956	0.230968	5297.11
2022-09-22 10:01:21	1900.61	1625.19	658.371	506.579	391.635	243.16	64.298	17.517	4.8499	3.21959	1.3564	0.755323	0.330291	0.235964	5418.11
2022-09-22 10:01:22	2093.47	1556.2	714.147	515.727	395.647	245.69	65.6641	18.0163	4.91568	3.36696	1.45052	0.760143	0.35749	0.242235	5615.65
2022-09-22 10:01:23	2054.58	1670.43	663.84	519.33	392.948	243.99	65.0721	18.3402	5.09599	3.3817	1.53904	0.777535	0.353883	0.24482	5639.93
2022-09-22 10:01:24	2121.46	1491.17	734.379	524.458	394.918	243.002	64.5484	17.9759	5.16022	3.43986	1.48485	0.788956	0.321185	0.241029	5603.35
2022-09-22 10:01:25	1830.62	1253.11	831.44	523.211	392.146	243.555	64.9583	18.0298	4.94044	3.48287	1.47289	0.781621	0.323255	0.262841	5168.33
2022-09-22 10:01:26	1501.2	1264.98	828.159	518.499	386.748	241.895	63.6832	17.409	4.62547	3.33988	1.37993	0.710584	0.325443	0.244441	4833.2
2022-09-22 10:01:27	1427.32	1271.2	826.245	514.063	386.164	242.251	64.0248	17.0042	4.66959	3.18772	1.3105	0.676532	0.328044	0.2524	4758.7
2022-09-22 10:01:28	1410.37	1427.84	751.057	512.262	391.052	244.148	65.1176	17.0852	4.62315	3.10368	1.37029	0.655263	0.354238	0.242235	4829.28
2022-09-22 10:01:29	1684.42	1457.81	759.26	509.212	396.449	247.39	65.6186	16.7883	4.66185	3.05508	1.38687	0.674646	0.345369	0.220768	5147.29
2022-09-22 10:01:30	1765.29	1336.23	799.178	513.509	399.513	249.05	65.8235	17.4765	4.82359	3.13793	1.41079	0.720328	0.334134	0.239513	5156.74
2022-09-22 10:01:31	1734.19	1175.63	868.897	513.37	402.066	248.932	65.8235	17.49	4.69899	3.11125	1.39208	0.722004	0.335199	0.223525	5036.88
2022-09-22 10:01:32	1875.72	1234.44	845.931	512.123	396.814	248.26	65.9828	17.3686	4.64792	3.15546	1.30067	0.743902	0.3229	0.220768	5207.04
2022-09-22 10:01:33	1902.16	1038.79	914.283	515.311	392	245.769	65.2315	17.598	4.4676	3.21082	1.25322	0.73594	0.32219	0.238617	5101.37
2022-09-22 10:01:34	1947.27	1108.34	895.145	514.063	393.167	244.386	65.1404	17.0852	4.5744	3.24508	1.30124	0.762657	0.319648	0.228521	5195.03
2022-09-22 10:01:35	2081.02	1382.04	766.642	512.262	393.969	245.374	65.5958	16.8422	4.43123	3.34107	1.3132	0.758466	0.314504	0.219838	5474.12
2022-09-22 10:01:36	1941.05	1354.33	775.938	512.955	390.468	244.109	64.3435	16.6533	4.39254	3.29367	1.32728	0.740969	0.304156	0.235172	5310.13
2022-09-22 10:01:37	1944.16	1443.11	745.589	511.984	395.939	245.295	65.1404	17.2336	4.77561	3.40759	1.40346	0.753123	0.343004	0.24544	5379.37
2022-09-22 10:01:38	1965.93	1441.41	751.604	513.925	398.784	247.706	66.2561	17.2876	4.81275	3.36258	1.3701	0.746522	0.317519	0.24034	5413.75
2022-09-22 10:01:39	1816.62	1361.68	785.507	519.192	398.2	247.904	66.1422	17.1391	4.88859	3.32992	1.37472	0.753751	0.321954	0.260119	5223.31
2022-09-22 10:01:40	1791.73	1171.11	880.107	521.132	401.264	249.802	65.573	17.8679	4.95979	3.57767	1.42738	0.768734	0.335967	0.26036	5109.92
2022-09-22 10:01:41	1796.4	1459.51	770.196	515.172	400.826	247.706	65.5958	17.2471	4.80114	3.53346	1.30992	0.774287	0.307231	0.236033	5283.61
2022-09-22 10:01:42	1751.3	1597.48	694.188	520.855	395.063	245.611	64.3891	17.1256	5.42566	3.3817	1.29681	0.744322	0.340047	0.253021	5297.45
2022-09-22 10:01:43	1990.82	1608.23	699.93	514.479	395.282	244.386	64.1841	18.0028	5.34054	3.43308	1.29372	0.757104	0.364053	0.244785	5546.74
2022-09-22 10:01:44	2084.14	1654.03	685.166	515.588	395.282	244.662	66.1422	17.3956	5.42489	3.19051	1.29893	0.743064	0.396042	0.237653	5673.69
2022-09-22 10:01:45	2001.7	1459.51	752.971	519.746	391.197	247.469	64.9583	17.5575	5.3328	3.16303	1.35023	0.739397	0.389183	0.256639	5466.34
2022-09-22 10:01:46	2102.8	1380.34	806.833	514.063	392.365	246.955	66.5748	17.8274	4.70905	3.30403	1.39343	0.799957	0.406448	0.254847	5538.62
2022-09-22 10:01:47	2035.92	1399	823.238	524.32	390.614	249.604	67.7588	17.6924	5.11224	3.41436	1.42429	0.810749	0.416559	0.267493	5519.59
2022-09-22 10:01:48	1895.94	1626.89	709.772	527.923	394.772	251.225	66.9619	18.0973	4.94973	3.50598	1.43451	0.824579	0.388119	0.254364	5502.94
2022-09-22 10:01:49	1706.19	1535.85	760.9	529.586	399.367	250.553	68.1003	18.1648	4.97062	3.61512	1.47771	0.827513	0.377949	0.239444	5280.22
2022-09-22 10:01:50	1580.21	1313.05	850.305	533.19	402.577	252.727	67.0074	18.4752	5.072	3.643	1.46055	0.810644	0.359087	0.253744	5029.14
2022-09-22 10:01:51	1415.97	1422.75	786.874	539.288	405.422	253.992	66.9847	18.4212	4.87544	3.55457	1.4187	0.797547	0.344186	0.248748	4920.94
2022-09-22 10:01:52	1480.05	1414.83	798.084	535.269	405.494	251.383	66.2561	18.1648	5.04105	3.38847	1.37685	0.785917	0.323787	0.24065	4980.69
2022-09-22 10:01:53	1678.2	1400.7	783.593	535.13	400.68	250.671	66.3699	17.8679	5.13546	3.27256	1.39266	0.768525	0.333366	0.241512	5144.35
2022-09-22 10:01:54	1552.21	1428.4	774.024	533.606	399.878	249.841	67.0074	17.598	5.13314	3.2865	1.43104	0.745055	0.344305	0.229658	5033.74
2022-09-22 10:01:55	1675.08	1244.06	857.961	525.151	400.243	247.864	66.7342	17.2471	5.1107	3.24986	1.43335	0.761295	0.313499	0.212843	5045.42
2022-09-22 10:01:56	1743.52	1332.84	833.08	522.934	401.483	249.446	67.8726	18.1243	5.09986	3.38409	1.54116	0.78225	0.353824	0.236343	5180.69
2022-09-22 10:01:57	1735.74	1382.6	820.504	525.844	404.984	249.881	67.9409	18.3402	5.20356	3.36776	1.45901	0.794404	0.336381	0.254123	5217.25
2022-09-22 10:01:58	1983.04	1571.47	729.458	526.953	403.744	250.078	67.1896	18.5292	4.9358	3.32235	1.42487	0.783298	0.308236	0.23307	5561.47
2022-09-22 10:01:59	2112.13	1600.31	713.053	519.746	400.534	248.853	66.1878	18.7991	4.91336	3.31558	1.43856	0.773659	0.306403	0.225765	5690.59
2022-09-22 10:02:00	2127.68	1412.01	767.735	517.944	390.176	248.102	65.0038	17.9893	4.77329	3.25623	1.33962	0.772506	0.295937	0.226419	5557.3
2022-09-22 10:02:01	2068.58	1492.87	731.919	509.905	383.465	246.125	63.5694	18.1513	4.4885	3.17179	1.39189	0.751761	0.30185	0.222043	5524.91
2022-09-22 10:02:02	2040.59	1608.23	704.851	502.144	382.59	245.176	64.298	18.0973	4.62702	3.15984	1.36277	0.800481	0.315332	0.237825	5576.47
2022-09-22 10:02:03	1841.5	1571.47	698.016	501.728	381.569	245.216	64.3663	17.7464	4.65179	3.05787	1.38225	0.762029	0.320358	0.249196	5332.04
2022-09-22 10:02:04	1835.28	1492.87	752.424	499.233	386.894	244.86	65.3909	17.6655	4.64173	3.1212	1.39652	0.741597	0.315805	0.241546	5305.08
2022-09-22 10:02:05	1962.82	1376.38	798.357	508.519	393.751	246.481	66.8936	17.571	4.86847	3.44543	1.41484	0.782041	0.343713	0.249299	5381.88
2022-09-22 10:02:06	1853.95	1153.58	863.702	513.232	397.835	247.351	65.7096	17.652	4.99229	3.43747	1.41079	0.769048	0.345191	0.256328	5124.22
2022-09-22 10:02:07	1989.26	1169.98	856.32	517.113	398.2	247.034	65.1632	17.517	4.99694	3.36577	1.35737	0.78466	0.345724	0.259051	5271.7
2022-09-22 10:02:08	1981.48	1229.92	808.747	519.607	397.981	245.295	64.0475	17.9084	5.0573	3.49243	1.33808	0.813368	0.342117	0.264633	5276.3
2022-09-22 10:02:09	1899.05	1297.21	774.571	508.658	394.918	244.465	62.8636	17.7464	4.99152	3.28292	1.31069	0.770306	0.327157	0.238686	5210.41
2022-09-22 10:02:10	1934.82	1251.97	790.428	503.668	390.468	242.963	63.5922	16.8962	4.81198	3.20206	1.30086	0.711946	0.335613	0.218873	5205.4
2022-09-22 10:02:11	1927.05	1246.89	806.833	503.114	388.571	243.476	63.706	16.9907	4.90484	3.37533	1.3996	0.742331	0.334785	0.232484	5207.61
2022-09-22 10:02:12	1872.61	1213.52	822.964	499.926	390.687	241.737	64.9355	16.5858	4.82746	3.08297	1.40809	0.729863	0.317342	0.234724	5133.57
2022-09-22 10:02:13	1771.52	1041.62	909.362	504.639	390.249	241.5	65.186	16.4374	4.63089	3.04074	1.37087	0.713727	0.302974	0.246818	4950.81
2022-09-22 10:02:14	1670.42	1331.71	775.938	512.677	388.426	242.488	65.0493	16.8962	4.75781	3.02481	1.42217	0.731749	0.288487	0.280759	5014.11
2022-09-22 10:02:15	1665.75	1271.77	793.983	511.984	394.918	241.421	65.6641	16.8557	4.48772	2.99295	1.34888	0.694763	0.310542	0.239169	4972.42
2022-09-22 10:02:16	1832.17	1431.8	725.083	512.677	391.052	243.042	64.89	16.7343	4.53338	3.02481	1.37357	0.685333	0.32018	0.227557	5227.61
2022-09-22 10:02:17	2046.81	1540.37	668.214	518.499	393.094	245.967	64.7761	16.5723	4.99075	3.11483	1.34367	0.709746	0.343772	0.225351	5505.03
2022-09-22 10:02:18	2149.46	1256.5	806.833	519.192	396.96	247.706	64.3208	16.8692	4.79108	3.31678	1.31822	0.747465	0.351932	0.211086	5468.57
2022-09-22 10:02:19	2171.23	1271.2	820.504	526.814	394.626	251.067	65.277	17.1661	5.00081	3.30921	1.41928	0.799224	0.332124	0.234035	5528.98
2022-09-22 10:02:20	2029.7	1198.25	869.171	528.2	394.48	252.055	65.6869	17.0312	5.04259	3.36059	1.36566	0.804986	0.327926	0.240099	5365.72
2022-09-22 10:02:21	2084.14	1098.73	928.774	529.586	393.751	252.213	66.0056	17.9893	4.87234	3.4769	1.44743	0.873404	0.338687	0.249644	5382.44
2022-09-22 10:02:22	2060.81	1153.58	899.792	520.162	392.073	250.039	66.5976	18.0838	5.09444	3.38808	1.45496	0.871623	0.331296	0.232243	5372.51
2022-09-22 10:02:23	1962.82	1066.5	936.976	517.806	390.103	248.932	65.6413	18.934	4.98301	3.5004	1.43316	0.863241	0.345605	0.257776	5219.09
2022-09-22 10:02:24	1976.82	1105.51	894.871	523.488	392.51	250.157	65.6641	18.7316	4.9149	3.56652	1.45226	0.823531	0.357431	0.245509	5239.12
2022-09-22 10:02:25	1899.05	1199.95	834.994	512.4	391.27	248.023	65.3226	17.3281	4.63244	3.25066	1.3728	0.720223	0.328813	0.225868	5178.87
2022-09-22 10:02:26	1771.52	1341.89	789.335	516.974	388.134	247.469	65.1176	16.8422	4.65952	3.17617	1.41233	0.769572	0.322841	0.238755	5147.85
2022-09-22 10:02:27	1869.5	1371.86	752.698	511.846	387.623	246.165	65.1176	16.127	4.66572	3.11483	1.36894	0.745579	0.285827	0.210224	5231.32
2022-09-22 10:02:28	1892.83	1294.95	792.069	507.688	385.508	244.504	64.594	16.4104	4.5566	3.12319	1.3728	0.765067	0.248162	0.21143	5208.83
2022-09-22 10:02:29	1805.73	1330.58	776.211	515.172	385.873	244.228	64.8217	16.8287	4.88163	3.29527	1.40751	0.820283	0.263121	0.237825	5150.35
2022-09-22 10:02:30	1958.15	1305.13	790.702	517.806	391.416	247.034	65.1632	16.7208	4.82746	3.29328	1.33461	0.783717	0.258805	0.227694	5302.85
2022-09-22 10:02:31	1703.08	1430.1	766.368	524.181	390.687	247.074	64.8444	16.3969	4.96366	3.2869	1.34387	0.807815	0.294459	0.247266	5153.68
2022-09-22 10:02:32	1707.75	1573.73	709.772	526.953	392.583	247.746	64.5257	16.5049	5.09599	3.29965	1.40635	0.837781	0.323255	0.266907	5250.8
2022-09-22 10:02:33	1801.07	1534.15	740.668	530.695	394.261	246.758	64.8217	17.0042	4.86306	3.23034	1.45708	0.836419	0.305457	0.260946	5340.38
2022-09-22 10:02:34	1964.38	1439.15	765.548	528.062	391.708	245.572	64.1614	17.0447	4.84913	3.29288	1.42178	0.839667	0.318702	0.275556	5426.62
2022-09-22 10:02:35	2295.66	1333.97	825.972	532.774	396.304	248.22	65.5502	18.0568	4.87466	3.51793	1.48543	0.867432	0.338451	0.283515	5727.87
2022-09-22 10:02:36	2084.14	1276.86	850.852	532.081	397.908	248.102	65.8007	18.4212	5.0395	3.54103	1.41908	0.856116	0.340461	0.295265	5485.65
2022-09-22 10:02:37	2011.04	1241.8	853.586	528.616	396.012	249.169	65.3909	18.0298	5.1107	3.58245	1.32612	0.845849	0.344718	0.275556	5375.12
2022-09-22 10:02:38	1867.95	1260.46	851.672	532.913	395.355	246.204	66.1195	18.6371	5.1076	3.50398	1.42506	0.824474	0.361747	0.257466	5250.78
2022-09-22 10:02:39	1701.53	1198.25	860.148	518.637	394.261	243.002	65.3226	18.2458	5.07819	3.3343	1.33326	0.788537	0.354297	0.242683	5010.53
2022-09-22 10:02:40	1799.51	1206.17	880.654	514.895	390.322	243.753	65.3226	18.2188	4.98688	3.34864	1.39459	0.809073	0.346197	0.223594	5129.96
2022-09-22 10:02:41	1796.4	1067.06	942.991	521.132	391.489	244.03	66.0967	18.2728	5.38233	3.38091	1.49604	0.854126	0.358968	0.243338	5059.19
2022-09-22 10:02:42	1482.69	1187.51	909.635	525.428	393.823	247.232	66.757	18.0703	5.30726	3.5251	1.49121	0.848782	0.360506	0.266424	4842.95
2022-09-22 10:02:43	1514.11	1279.68	862.062	535.823	392.365	248.813	66.9391	17.7059	5.2144	3.46575	1.49546	0.834742	0.33307	0.264736	4929.11
2022-09-22 10:02:44	1558.44	1003.73	969.239	543.446	394.115	248.102	67.5994	17.8544	5.14862	3.37214	1.51629	0.844906	0.329995	0.268251	4814
2022-09-22 10:02:45	1589.54	1184.68	891.59	533.329	395.355	247.232	66.2105	17.9084	4.58368	3.35143	1.47443	0.7965	0.308236	0.238204	4936.6
2022-09-22 10:02:46	2031.25	998.074	950.647	521.686	396.887	248.774	65.6869	17.5845	4.96289	3.19848	1.50606	0.830342	0.273528	0.224559	5241.59
2022-09-22 10:02:47	1771.52	1144.53	881.474	519.469	399.075	247.706	64.7306	17.7059	4.78489	3.15865	1.42911	0.813159	0.279086	0.228935	5056.9
2022-09-22 10:02:48	2043.7	1279.68	824.331	507.826	399.075	246.995	64.4801	17.4495	4.95515	3.16382	1.40558	0.812111	0.289315	0.232312	5394.4
2022-09-22 10:02:49	2084.14	1407.48	776.211	506.163	397.835	246.916	64.685	17.7194	5.18731	3.11802	1.37125	0.815988	0.311961	0.252194	5512.2
2022-09-22 10:02:50	1751.3	1435.76	774.297	513.648	395.939	243.674	64.4118	17.4495	4.98223	3.12598	1.3485	0.767477	0.337978	0.24861	5207.28
2022-09-22 10:02:51	2085.69	1335.67	818.863	515.449	392.875	244.979	64.6167	17.3011	5.14939	3.2399	1.48408	0.78225	0.363935	0.251815	5486.71
2022-09-22 10:02:52	1861.72	1257.06	840.189	520.162	395.574	243.832	63.8198	17.3686	5.1223	3.19649	1.44145	0.745265	0.366537	0.240685	5210.85
2022-09-22 10:02:53	1797.96	1230.49	830.346	525.013	400.461	242.923	63.2734	16.5184	4.99075	3.12678	1.44975	0.744845	0.341644	0.241271	5117.87
2022-09-22 10:02:54	1950.38	1328.88	793.436	517.251	400.972	244.741	63.3645	16.6668	5.01087	3.30642	1.38649	0.762029	0.347852	0.246405	5326.75
2022-09-22 10:02:55	1808.84	1475.34	726.177	516.835	401.41	245.176	64.5257	16.4644	5.00081	3.20724	1.3539	0.771144	0.332774	0.231209	5265.67
2022-09-22 10:02:56	1821.29	1651.77	659.192	518.637	399.367	246.046	64.5029	16.181	4.89478	3.22676	1.35081	0.74055	0.345251	0.232105	5387.77
2022-09-22 10:02:57	1874.17	1691.92	658.098	513.093	392.656	245.532	64.9355	16.7613	5.06659	3.43547	1.36412	0.718233	0.369079	0.222216	5468.34
2022-09-22 10:02:58	2026.59	1670.43	673.682	522.102	391.781	246.244	65.3226	17.49	5.11457	3.53864	1.45476	0.763286	0.377357	0.224007	5625.11
2022-09-22 10:02:59	1951.93	1383.17	796.17	522.795	393.167	244.821	64.981	17.4765	5.13933	3.65574	1.41889	0.74034	0.37446	0.248679	5386.09
2022-09-22 10:03:00	1905.27	1365.64	812.575	523.627	392.146	245.176	65.5502	17.544	5.24999	3.61034	1.38456	0.793461	0.356071	0.251746	5339.17
2022-09-22 10:03:01	1969.04	1317.57	827.612	525.983	389.666	246.362	66.757	17.3686	4.94663	3.5235	1.41195	0.824998	0.342294	0.263323	5371.67
2022-09-22 10:03:02	1878.83	1268.94	828.159	524.181	392.948	244.109	65.8007	17.1796	4.63321	3.35581	1.33075	0.797023	0.317165	0.247817	5230.83
2022-09-22 10:03:03	1969.04	1346.41	799.451	524.181	390.614	246.323	65.6641	17.3956	4.94431	3.29965	1.38417	0.826989	0.328222	0.243304	5370.11
2022-09-22 10:03:04	2082.58	1171.11	863.156	522.241	391.343	246.165	64.7078	17.1391	4.65643	3.29845	1.36431	0.811692	0.307881	0.236309	5369.12
2022-09-22 10:03:05	1796.4	1044.44	941.624	529.171	396.668	247.548	63.8198	17.5575	4.92651	3.3124	1.31879	0.814416	0.328103	0.232174	5048.16
2022-09-22 10:03:06	1755.96	1147.93	901.16	526.121	389.957	246.323	64.1614	16.7883	4.96598	3.27933	1.32323	0.762238	0.335849	0.238583	5059.3
2022-09-22 10:03:07	1769.96	1247.45	858.781	528.893	391.489	246.362	63.6377	17.6385	4.54267	3.41038	1.35409	0.740654	0.333898	0.218322	5134.81
2022-09-22 10:03:08	1755.96	1332.84	835.268	533.606	393.167	245.651	65.3226	17.6655	4.85377	3.43826	1.40828	0.806034	0.338983	0.217495	5190.54
2022-09-22 10:03:09	1858.61	1371.86	810.934	531.388	391.781	244.307	65.5958	17.2741	4.87234	3.35302	1.42178	0.781412	0.445946	0.237239	5302.86
2022-09-22 10:03:10	1905.27	917.21	1034.86	545.664	394.48	248.141	65.9145	18.2323	5.29411	3.4291	1.50992	0.847525	0.471076	0.24861	5141.57
2022-09-22 10:03:11	2085.69	926.258	1008.34	537.071	392.875	244.979	65.4364	16.9772	5.33203	3.16303	1.41388	0.861879	0.429154	0.265735	5289.09
2022-09-22 10:03:12	1990.82	1111.74	912.369	524.597	391.197	246.56	64.1614	17.1256	5.18112	3.1921	1.37685	0.782355	0.455052	0.262186	5269.81
2022-09-22 10:03:13	2320.54	1144.53	896.238	524.32	394.334	248.655	64.3208	18.2862	5.13314	3.36457	1.45341	0.803939	0.354652	0.234035	5622.58
2022-09-22 10:03:14	2085.69	1501.35	726.177	508.658	396.012	247.113	63.7971	17.679	4.80347	3.22397	1.36122	0.762448	0.317756	0.227798	5557.18
2022-09-22 10:03:15	1867.95	1447.63	799.724	520.3	398.127	249.09	65.5958	18.2997	5.27244	3.41994	1.42622	0.783927	0.372331	0.224938	5378.21
2022-09-22 10:03:16	2035.92	1378.08	839.642	531.943	398.565	249.248	66.4154	18.2053	5.42489	3.33032	1.4428	0.831494	0.360328	0.237274	5529.64
2022-09-22 10:03:17	1762.18	1316.44	853.039	523.349	391.781	246.283	65.6186	17.3281	5.38542	3.24388	1.34715	0.792413	0.344659	0.240202	5187.38
2022-09-22 10:03:18	2085.69	1405.22	796.443	526.121	391.781	244.583	65.9145	17.544	5.76695	3.41556	1.42834	0.836314	0.369966	0.240375	5545.36
2022-09-22 10:03:19	2034.37	1461.77	740.394	515.172	390.103	244.662	64.0248	16.9097	5.51621	3.23751	1.35891	0.779316	0.337682	0.223387	5478.85
2022-09-22 10:03:20	2001.7	1416.53	758.439	509.905	390.103	244.188	63.6377	16.9502	5.48835	3.3829	1.351	0.771039	0.346197	0.22449	5413.02
2022-09-22 10:03:21	1881.94	1399.57	766.095	518.914	392.073	245.374	65.3226	16.6668	5.30958	3.43109	1.16836	0.832856	0.341289	0.241512	5297.28
2022-09-22 10:03:22	1945.71	1307.96	826.792	527.23	391.197	248.892	65.0949	17.0042	4.99539	3.37692	1.15602	0.803519	0.321658	0.245543	5340.78
2022-09-22 10:03:23	1922.38	1009.38	978.535	525.29	392.219	249.011	66.3016	17.7194	5.03873	3.61153	1.18803	0.829189	0.347024	0.25526	5172.11
2022-09-22 10:03:24	1774.63	1003.73	972.246	526.953	389.228	248.655	65.5275	18.1243	4.73382	3.50837	1.22178	0.77764	0.35341	0.249954	5009.93
2022-09-22 10:03:25	1858.61	1067.63	945.452	517.806	388.863	247.509	64.6395	18.1648	4.79418	3.5004	1.35428	0.751656	0.3378	0.236309	5119.65
2022-09-22 10:03:26	1601.98	1017.3	965.411	505.609	388.061	244.623	64.4801	17.9354	4.92497	3.32315	1.29411	0.724414	0.355953	0.243579	4816.27
2022-09-22 10:03:27	1485.34	1067.63	924.399	509.212	387.769	241.025	63.6149	17.0582	4.67345	3.21043	1.21214	0.78225	0.280328	0.247576	4706.45
2022-09-22 10:03:28	1639.31	1011.08	958.576	508.242	391.416	241.737	64.9355	16.6803	5.28714	3.40122	1.20231	0.849725	0.270926	0.258361	4843.25
2022-09-22 10:03:29	1681.31	1111.17	927.407	512.262	393.896	244.821	64.9127	16.9367	5.20201	3.18055	1.31552	0.842077	0.269566	0.263117	4963.78
2022-09-22 10:03:30	1629.98	1115.13	927.68	511.984	394.918	245.097	65.4592	16.3294	5.18963	3.33311	1.31204	0.915524	0.242249	0.251883	4917.82
2022-09-22 10:03:31	1665.75	1242.36	867.53	512.262	390.176	247.034	65.4819	16.7478	5.09522	3.36338	1.36701	0.832856	0.294223	0.23972	5018.54
2022-09-22 10:03:32	1664.2	1371.29	799.724	509.905	388.79	247.271	64.8444	16.5858	4.8677	3.35342	1.40616	0.802262	0.303092	0.222078	5073.57
2022-09-22 10:03:33	1577.1	1467.99	762.267	512.816	389.009	244.821	64.2297	16.3969	5.99911	3.43069	1.2214	0.854859	0.322782	0.217461	5046.67
2022-09-22 10:03:34	1648.64	1510.4	752.698	517.39	389.228	245.532	64.0703	16.7883	6.26765	3.34904	1.30664	0.80572	0.340106	0.239238	5157.06
2022-09-22 10:03:35	1762.18	1623.5	696.375	513.093	392.51	244.662	64.0931	16.8018	6.32414	3.30244	1.243	0.836314	0.335494	0.236136	5325.49
2022-09-22 10:03:36	1695.3	1579.95	726.997	526.26	393.823	245.73	64.4118	17.409	6.22431	3.30443	1.24879	0.843229	0.335908	0.233483	5262.08
2022-09-22 10:03:37	1796.4	1570.34	713.327	523.627	391.052	247.509	64.6623	17.1796	5.38155	3.42472	1.39227	0.828561	0.340698	0.257569	5335.72
2022-09-22 10:03:38	1885.05	1665.91	647.982	529.586	392.438	246.758	64.4574	17.0177	4.79573	3.46455	1.32477	0.817455	0.405029	0.234345	5460.24
2022-09-22 10:03:39	1785.51	1616.71	708.405	538.595	396.595	246.718	65.277	17.49	5.08903	3.61711	1.45978	0.85224	0.419516	0.25874	5387
2022-09-22 10:03:40	1909.94	1476.47	755.705	526.953	393.678	244.623	65.7552	17.2201	5.0395	3.50239	1.41715	0.867223	0.397343	0.270938	5401.84
2022-09-22 10:03:41	1860.17	1215.78	887.216	526.399	395.647	242.37	66.2105	17.625	4.85532	3.50996	1.45515	0.841029	0.399885	0.232139	5222.71
2022-09-22 10:03:42	1807.29	1099.29	929.047	517.39	393.459	241.658	66.1878	17.5575	4.9892	3.57807	1.44821	0.831704	0.309892	0.217943	5083.26
2022-09-22 10:03:43	2001.7	1014.47	930.688	510.598	389.812	241.618	66.165	17.9624	4.56975	3.4052	1.32574	0.797757	0.301082	0.217598	5183.64
2022-09-22 10:03:44	1863.28	938.133	964.864	503.253	388.499	240.353	65.869	17.7194	4.61387	3.40002	1.30568	0.743798	0.292922	0.221389	4992.55
2022-09-22 10:03:45	1923.94	916.079	946.546	503.253	385.289	241.342	65.4364	17.5305	4.73382	3.29407	1.26364	0.708069	0.282161	0.229176	5009.92
2022-09-22 10:03:46	1944.16	976.585	930.688	500.896	385.07	242.883	65.5502	17.8949	4.675	3.22994	1.29816	0.729444	0.307763	0.223559	5074.19
2022-09-22 10:03:47	2057.69	1067.06	887.216	502.282	385.216	243.476	65.1404	17.544	4.99384	3.29885	1.39266	0.721481	0.319825	0.226006	5236.58
2022-09-22 10:03:48	1858.61	1287.6	795.076	506.579	384.705	244.069	64.5484	17.2606	4.85609	3.24627	1.44126	0.708174	0.373455	0.226798	5169.3
2022-09-22 10:03:49	1794.84	1349.8	745.042	505.609	382.809	242.804	64.0248	17.409	4.71215	3.29646	1.40635	0.702202	0.371977	0.234069	5113.07
2022-09-22 10:03:50	1793.29	1320.4	757.893	506.856	381.569	242.804	64.4118	17.0987	4.8824	3.25942	1.3726	0.674227	0.382265	0.26291	5095.15
2022-09-22 10:03:51	1776.18	1142.84	850.305	507.133	384.122	242.093	64.2752	16.7343	4.92729	3.23632	1.43586	0.690677	0.360447	0.244958	4994.58
2022-09-22 10:03:52	1922.38	1229.92	810.661	510.737	385.873	242.725	64.7534	17.2066	4.88085	3.30443	1.42892	0.769258	0.304393	0.242787	5195.19
2022-09-22 10:03:53	1917.72	1036.53	919.205	511.707	385.362	243.318	65.277	17.0177	4.96598	3.31558	1.46209	0.779421	0.291858	0.240099	5107.18
2022-09-22 10:03:54	1951.93	883.281	975.8	507.133	385.654	240.156	64.9127	16.8557	4.91104	3.41038	1.43625	0.839143	0.277903	0.234689	5036.84
2022-09-22 10:03:55	1841.5	1005.99	906.081	503.53	379.818	239.879	64.7989	16.2619	5.02712	3.1702	1.29989	0.821331	0.274533	0.23176	4968.69
2022-09-22 10:03:56	1849.28	928.519	924.126	501.867	380.985	239.681	64.3208	16.2349	5.16796	3.2176	1.29623	0.779736	0.319766	0.239582	4916.04
2022-09-22 10:03:57	1906.83	1177.9	847.024	510.598	388.353	239.879	65.2543	16.5858	5.45739	3.24189	1.42024	0.794194	0.331178	0.249127	5163.91
2022-09-22 10:03:58	2060.81	1512.1	716.608	520.023	389.374	243.476	66.165	16.8827	5.64854	3.20804	1.56566	0.761505	0.341998	0.26098	5537.22
2022-09-22 10:03:59	2351.65	1551.68	709.226	524.874	392.438	245.374	66.5748	17.6655	5.47674	3.36776	1.6023	0.800062	0.35548	0.25843	5871.34
2022-09-22 10:04:00	2340.76	1556.77	718.795	525.706	389.812	245.374	66.5976	17.1121	5.47132	3.31956	1.59285	0.785289	0.329759	0.255605	5872.68
2022-09-22 10:04:01	2528.96	1582.78	694.188	520.855	387.259	243.437	65.7779	17.1256	5.04414	3.40281	1.45071	0.807396	0.351636	0.259705	6051.7
2022-09-22 10:04:02	2323.66	1435.76	754.338	515.172	385.143	241.698	65.1632	17.0987	4.69744	3.48646	1.33229	0.800481	0.330173	0.245302	5748.92
2022-09-22 10:04:03	2029.7	1487.78	733.012	510.321	384.268	240.986	64.5257	17.0987	4.65024	3.35223	1.35428	0.8031	0.317401	0.242752	5478.41
2022-09-22 10:04:04	2068.58	1426.14	777.852	511.014	387.696	241.025	65.4819	17.679	4.53803	3.39046	1.34869	0.792413	0.343418	0.259188	5506.15
2022-09-22 10:04:05	2017.26	1319.27	831.167	515.727	387.915	245.018	66.0284	17.7059	4.64405	3.39604	1.4322	0.787803	0.349981	0.256845	5410.95
2022-09-22 10:04:06	2045.25	1308.52	855.5	520.716	392.438	244.821	66.2561	18.0973	4.98455	3.33868	1.49796	0.786336	0.374637	0.252297	5462.84
2022-09-22 10:04:07	1955.04	1431.8	807.927	520.578	393.094	244.465	67.144	17.679	5.0039	3.45061	1.47328	0.729653	0.39143	0.268664	5449.04
2022-09-22 10:04:08	1643.98	1190.34	892.41	522.102	392.219	242.725	67.0302	17.4225	5.04259	3.34187	1.45534	0.753123	0.37919	0.23176	4979.43
2022-09-22 10:04:09	1435.56	1170.55	885.028	516.281	388.79	242.172	66.0967	16.9502	4.9327	3.23472	1.35795	0.757104	0.350454	0.24065	4732.3
2022-09-22 10:04:10	1368.53	1297.21	805.466	507.133	385.508	240.907	65.9145	16.4779	4.45986	3.28531	1.25939	0.750294	0.340343	0.229314	4697.47
2022-09-22 10:04:11	1581.77	1188.08	874.092	513.37	386.018	242.765	65.4819	16.7748	4.74465	3.4291	1.31166	0.793251	0.361333	0.227557	4879.21
2022-09-22 10:04:12	1902.16	1473.08	770.47	511.291	385.581	245.493	65.3453	17.409	4.87853	3.56772	1.40192	0.806034	0.365591	0.246129	5382.09
2022-09-22 10:04:13	1850.84	1650.07	707.312	511.014	390.103	244.386	66.0967	17.7329	4.86615	3.67526	1.47424	0.786755	0.354711	0.226867	5448.94
2022-09-22 10:04:14	1654.87	1531.32	787.694	518.637	390.541	246.797	66.2788	17.7329	5.42025	3.56891	1.50336	0.798176	0.339574	0.241822	5225.74
2022-09-22 10:04:15	1173.8	1568.08	757.346	517.528	393.094	244.188	66.6887	17.3686	5.39935	3.42233	1.48832	0.795137	0.325206	0.243338	4749.77
2022-09-22 10:04:16	1060.73	1661.38	718.248	524.042	395.793	245.848	66.6431	17.2876	5.3506	3.39963	1.47617	0.779421	0.326743	0.226213	4701.54
2022-09-22 10:04:17	1090.9	1610.49	730.552	525.706	396.231	245.058	65.8235	17.652	5.77159	3.3355	1.44686	0.831809	0.356426	0.234138	4694.39
2022-09-22 10:04:18	1265.1	1614.45	704.031	525.567	397.471	246.244	65.869	17.436	5.5549	3.32315	1.45206	0.853602	0.350513	0.233035	4847.93
2022-09-22 10:04:19	1634.65	1451.59	758.986	524.458	395.866	248.932	64.6623	17.6924	5.19195	3.37891	1.39633	0.816092	0.327453	0.248576	5108.19
2022-09-22 10:04:20	1732.63	1359.42	795.35	514.479	392.146	246.125	64.6167	17.598	5.32119	3.31439	1.34232	0.83338	0.287068	0.277003	5133.74
2022-09-22 10:04:21	1796.4	1336.23	811.481	514.341	393.969	248.378	65.3909	16.8692	5.14475	3.42552	1.34406	0.785184	0.282279	0.28827	5194.33
2022-09-22 10:04:22	2006.37	1439.71	757.072	518.083	394.115	247.311	65.6413	17.3551	5.07278	3.59361	1.33577	0.77984	0.288014	0.303638	5457.03
2022-09-22 10:04:23	2018.81	1226.53	863.976	517.667	392.729	245.611	66.2788	17.5035	5.46359	3.60396	1.3429	0.802576	0.315745	0.279725	5360.91
2022-09-22 10:04:24	1811.95	1294.39	809.567	524.042	392.219	247.548	65.2087	16.7613	5.1757	3.55497	1.32342	0.761295	0.333957	0.277416	5173.11
2022-09-22 10:04:25	1880.39	1318.14	796.17	521.409	390.395	247.153	64.3663	17.409	5.14475	3.55258	1.29816	0.74757	0.312612	0.257603	5246.74
2022-09-22 10:04:26	1833.73	1209.56	835.541	512.677	389.009	245.255	63.3645	17.2606	5.16951	3.40241	1.26171	0.731329	0.31137	0.238996	5117.52
2022-09-22 10:04:27	1745.07	1607.1	667.667	514.479	390.687	245.334	63.4783	17.1121	4.83829	3.3355	1.33634	0.739188	0.309714	0.244613	5261.73
2022-09-22 10:04:28	1707.75	1436.32	760.08	515.034	393.678	242.725	64.1841	17.9219	5.21207	3.29248	1.40173	0.785393	0.319766	0.225041	5148.93
2022-09-22 10:04:29	1583.32	1318.7	806.286	520.993	395.647	242.646	65.4819	17.6655	5.08516	2.92483	1.41175	0.866384	0.35004	0.254606	4961.64
2022-09-22 10:04:30	1347.69	1339.62	800.271	528.893	394.48	243.16	65.9828	17.571	4.94431	2.89934	1.39459	0.883672	0.350513	0.228452	4748.37
2022-09-22 10:04:31	1598.87	1212.96	862.882	530.834	397.179	244.267	66.2105	18.0973	5.11611	3.15466	1.37164	0.901903	0.351223	0.241753	4942.44
2022-09-22 10:04:32	1838.39	1149.06	912.643	529.171	399.659	246.086	66.8253	18.1648	4.92497	3.23074	1.39401	0.867327	0.357135	0.223594	5171
2022-09-22 10:04:33	1801.07	1166.02	898.699	525.29	395.793	245.018	65.4364	17.8544	5.02634	3.39883	1.35447	0.799014	0.350749	0.204987	5126.31
2022-09-22 10:04:34	1945.71	1216.91	912.916	528.062	402.139	248.26	66.3244	18.2728	5.44192	3.60356	1.43779	0.78707	0.371149	0.245268	5350.49
2022-09-22 10:04:35	1757.52	1353.2	833.08	529.448	400.097	249.05	65.9828	17.8274	5.32429	3.34864	1.40481	0.754904	0.348148	0.218322	5217.6
2022-09-22 10:04:36	1609.76	1518.88	741.215	522.934	396.158	248.181	65.2087	17.3281	5.17957	3.32395	1.34097	0.776068	0.35004	0.234414	5130.87
2022-09-22 10:04:37	1589.54	1574.3	744.496	523.765	397.033	247.785	65.4819	17.8274	5.01319	3.32514	1.39054	0.762552	0.365413	0.221974	5171.31
2022-09-22 10:04:38	1373.66	1555.64	722.076	514.341	391.927	243.042	63.5466	17.7464	4.64637	3.25185	1.34387	0.755847	0.354061	0.2207	4892.55
2022-09-22 10:04:39	1295.27	1422.75	773.75	502.56	388.571	239.326	62.9091	17.1931	4.59452	3.22357	1.26094	0.738664	0.351696	0.237342	4712.74
2022-09-22 10:04:40	1438.68	1475.34	745.589	509.628	387.04	238.93	62.8863	17.2201	5.10528	3.36019	1.3699	0.729024	0.337091	0.239169	4886.45
2022-09-22 10:04:41	1383.93	1464.6	741.488	505.886	383.392	239.049	63.5694	17.1121	5.42644	3.34028	1.42757	0.719385	0.314622	0.258844	4810.51
2022-09-22 10:04:42	1439.3	1350.37	795.623	502.698	384.268	238.416	64.4574	16.5453	5.62455	3.1686	1.40713	0.758466	0.312375	0.240168	4803.19
2022-09-22 10:04:43	1589.54	1586.74	707.312	507.411	387.113	240.749	65.8462	16.8152	5.5549	3.28491	1.50491	0.790527	0.321185	0.220906	5113.2
2022-09-22 10:04:44	1534.02	1482.69	744.496	505.193	388.499	240.235	65.5502	17.2066	5.16642	3.14789	1.40597	0.776592	0.308	0.223594	4988.92
2022-09-22 10:04:45	1539.31	1506.44	742.855	500.896	393.021	240.274	65.5047	16.9907	5.20511	3.24349	1.39768	0.784974	0.323255	0.229314	5016.47
2022-09-22 10:04:46	1617.54	1655.73	677.237	507.688	391.854	242.211	65.7096	17.0042	5.22446	3.34665	1.4322	0.757104	0.316869	0.235516	5186.28
2022-09-22 10:04:47	1452.21	1415.96	763.908	507.272	391.854	240.946	65.0949	17.2066	5.29565	3.42512	1.44859	0.731958	0.307054	0.237549	4865.9
2022-09-22 10:04:48	1299.79	1255.37	846.478	510.044	389.52	243.239	64.7989	16.8827	5.23684	3.42392	1.42178	0.727662	0.336618	0.23307	4637.49
2022-09-22 10:04:49	1339.45	1318.7	807.38	518.499	384.778	244.465	64.2524	16.5318	4.96443	3.41118	1.40134	0.734054	0.325443	0.213222	4705.1
2022-09-22 10:04:50	1173.8	1137.75	885.575	519.469	383.101	243.635	62.9546	16.7613	4.66959	3.3116	1.38282	0.707965	0.339574	0.213601	4433.67
2022-09-22 10:04:51	1334.16	1061.97	906.628	518.221	378.797	244.386	63.3189	16.9502	4.59142	3.24906	1.39363	0.738768	0.345487	0.233656	4534.98
2022-09-22 10:04:52	1346.91	1208.43	833.901	512.816	379.089	244.069	63.8198	16.9772	4.6069	3.31279	1.39189	0.754904	0.309064	0.252745	4616.64
2022-09-22 10:04:53	1443.96	1110.6	876.279	511.984	385.654	245.295	64.6167	17.4495	4.63012	3.57011	1.41137	0.771773	0.289847	0.256397	4666.78
2022-09-22 10:04:54	1625.31	1320.96	807.653	506.856	386.602	247.39	66.3927	17.3416	4.98765	3.7123	1.49063	0.766534	0.303979	0.285479	4990.06
2022-09-22 10:04:55	1555.32	1498.52	750.237	509.351	384.997	246.718	65.6186	17.0177	5.16874	3.6657	1.49681	0.738559	0.336559	0.301468	5039.5
2022-09-22 10:04:56	1724.86	1540.37	741.761	516.697	389.374	247.232	66.3471	17.544	5.54639	3.64379	1.62487	0.764019	0.389183	0.314286	5256.46
2022-09-22 10:04:57	1724.86	1604.27	723.443	512.539	383.83	246.283	66.0967	17.6115	5.53633	3.46376	1.64589	0.751027	0.394918	0.334995	5291.05
2022-09-22 10:04:58	1665.75	1434.62	769.102	514.202	382.663	244.781	64.7989	17.8139	5.12308	3.37015	1.5969	0.740235	0.370912	0.301295	5105.24
2022-09-22 10:04:59	1564.66	1362.81	804.099	515.449	384.341	245.769	64.8672	17.6385	5.19118	3.53067	1.49391	0.789375	0.333425	0.271593	4971.24
2022-09-22 10:05:00	1640.87	1375.25	801.912	506.995	384.56	245.097	64.4346	17.517	4.92497	3.51354	1.44724	0.770201	0.319411	0.264081	5047.87
2022-09-22 10:05:01	1724.86	1435.76	763.908	506.025	386.164	243.832	64.0703	17.1391	5.2291	3.52589	1.4403	0.750608	0.3297	0.248886	5153.27
2022-09-22 10:05:02	1986.15	1484.95	758.166	516.142	386.383	247.034	66.1878	17.1256	5.76695	3.8079	1.50086	0.866594	0.32899	0.268595	5474.68
2022-09-22 10:05:03	2091.91	1260.46	841.283	513.37	385.873	247.271	66.8025	17.4225	5.54407	3.62627	1.50876	0.834533	0.353824	0.27049	5436.53
2022-09-22 10:05:04	2189.9	1175.63	869.717	511.153	384.341	246.283	66.2105	17.3686	5.2647	3.80392	1.38977	0.87288	0.34732	0.255777	5472.54
2022-09-22 10:05:05	2059.25	1085.72	906.901	512.677	382.08	247.548	65.3909	17.8004	4.98455	3.74098	1.36045	0.878014	0.348739	0.244579	5288.93
2022-09-22 10:05:06	1909.94	1020.13	928.501	497.57	383.83	243.674	63.7971	18.1648	4.89014	3.46495	1.28446	0.810539	0.365472	0.237997	5076.66
2022-09-22 10:05:07	1964.38	1250.84	813.942	490.502	385.07	242.409	63.41	18.0028	4.81353	3.41277	1.3267	0.804777	0.3365	0.241202	5239.49
2022-09-22 10:05:08	1827.51	1279.68	808.747	495.353	385.362	242.488	63.6377	18.1648	5.04105	3.35661	1.43779	0.785708	0.319884	0.239927	5132.12
2022-09-22 10:05:09	2065.47	1320.96	780.312	488.561	381.642	238.891	64.6395	17.7464	4.58446	3.19131	1.32824	0.772611	0.305989	0.217116	5368.63
2022-09-22 10:05:10	1894.39	1429.54	720.982	493.967	376.755	238.812	64.2069	17.2471	4.22847	3.14391	1.37453	0.761295	0.286181	0.222285	5245.91
2022-09-22 10:05:11	1891.28	1385.99	757.346	500.896	432.921	223.829	61.2015	17.0177	4.03887	3.22078	1.39594	0.768839	0.294459	0.224214	5280.42
2022-09-22 10:05:12	1583.32	1557.9	678.877	502.975	461.661	215.448	56.3063	15.7491	4.12245	3.34346	1.34367	0.797862	0.295228	0.312149	5082.45
2022-09-22 10:05:13	2196.12	1687.96	672.315	517.113	471.363	223.394	60.6778	16.8287	4.95437	3.74377	1.67154	0.978075	0.344659	0.339233	5857.8
2022-09-22 10:05:14	2527.4	1483.82	798.904	529.309	475.666	227.901	68.8744	14.9259	6.34194	3.43229	1.81947	1.06556	0.425488	0.399706	6140.29
2022-09-22 10:05:15	2642.5	1539.24	794.53	536.239	399.659	250.474	77.5264	16.8557	7.00747	3.35183	1.95948	1.163	0.421112	0.339371	6271.26
2022-09-22 10:05:16	2555.4	1492.87	804.372	532.358	401.41	247.983	75.9326	17.0717	6.95175	3.28611	1.76836	0.993686	0.428326	0.286479	6141.11
2022-09-22 10:05:17	2628.5	1666.47	726.724	536.101	402.577	247.271	70.5138	19.7033	6.46498	3.77165	1.70163	0.872671	0.350809	0.185381	6311.21
2022-09-22 10:05:18	2511.85	1243.49	943.265	536.932	408.412	249.209	69.0566	19.9867	5.62765	3.68602	1.22005	0.722004	0.300372	0.18607	5993.95
2022-09-22 10:05:19	2774.7	1020.13	1032.4	540.813	404.327	251.541	65.5275	17.6924	4.36855	3.40839	1.21928	0.671503	0.341585	0.208192	6117.34
2022-09-22 10:05:20	2689.16	925.127	1057.28	532.358	391.27	246.046	63.2051	17.3146	4.38635	3.2646	1.32419	0.66836	0.3012	0.229038	5931.93
2022-09-22 10:05:21	2345.43	926.823	1056.73	515.588	387.113	245.848	63.9565	17.9489	4.3283	3.35382	1.33017	0.710584	0.327335	0.231588	5569.72
2022-09-22 10:05:22	1653.31	1129.27	915.924	519.746	391.927	246.323	65.7324	17.6655	4.60613	3.37891	1.48697	0.745684	0.373632	0.220321	4950.7
2022-09-22 10:05:23	1516.75	1143.4	910.182	514.202	391.416	241.025	66.165	17.1526	4.85609	3.43946	1.4808	0.784031	0.346847	0.222939	4811.43
2022-09-22 10:05:24	1479.74	1179.59	871.358	500.758	389.884	238.337	65.9601	16.7478	4.86925	3.45898	1.40674	0.794718	0.328695	0.22101	4753.45
2022-09-22 10:05:25	1818.17	1165.46	855.773	493.551	385.581	238.258	65.9601	16.3834	5.15403	3.22955	1.42641	0.765172	0.316573	0.212395	5050.24
2022-09-22 10:05:26	1951.93	1112.3	865.89	494.382	380.329	237.468	65.4136	16.8827	5.23297	3.2176	1.42815	0.80551	0.297652	0.245612	5135.83
2022-09-22 10:05:27	1961.26	1056.32	875.186	491.333	379.454	238.733	64.4118	16.7478	5.161	3.22437	1.45978	0.807396	0.304334	0.242511	5094.65
2022-09-22 10:05:28	2048.36	1288.73	794.53	497.709	380.256	238.93	64.2524	16.9097	5.40554	3.20764	1.44223	0.816302	0.312907	0.220768	5341.09
2022-09-22 10:05:29	1801.07	1365.64	758.986	497.847	380.402	237.982	63.9337	16.5993	5.05033	3.1921	1.40365	0.799957	0.30055	0.244579	5133.44
2022-09-22 10:05:30	1609.76	1305.13	808.747	500.481	381.642	237.665	63.1823	16.5453	4.89091	3.09611	1.37222	0.788222	0.275834	0.232105	4933.81
2022-09-22 10:05:31	1614.43	1341.32	800.818	500.481	382.371	237.072	63.1368	16.8422	4.98378	2.94953	1.37087	0.773344	0.282456	0.224697	4967.05
2022-09-22 10:05:32	1511.78	1110.6	907.175	499.649	379.235	237.705	63.2506	16.9637	4.88627	2.932	1.416	0.754275	0.2863	0.241822	4736.87
2022-09-22 10:05:33	1681.31	1262.15	836.908	496.877	378.068	238.258	63.7515	16.7073	5.14475	3.01804	1.4349	0.799328	0.289788	0.243269	4984.96
2022-09-22 10:05:34	1819.73	1258.76	827.612	500.619	378.724	240.314	64.685	17.0447	5.33435	3.20445	1.48003	0.79147	0.331533	0.241684	5118.87
2022-09-22 10:05:35	1850.84	1336.8	791.796	506.995	380.402	241.421	65.5047	17.0852	5.3003	3.47172	1.44396	0.797128	0.331769	0.286203	5202.47
2022-09-22 10:05:36	1958.15	1438.58	736.293	505.054	383.611	239.998	65.5275	17.2336	5.26547	3.32474	1.37607	0.808758	0.347202	0.258017	5355.84
2022-09-22 10:05:37	1860.17	1267.24	816.949	508.797	382.59	240.749	65.6413	17.2471	5.26625	3.22078	1.33962	0.783507	0.357135	0.26546	5170.62
2022-09-22 10:05:38	1810.4	1304	797.811	502.282	380.402	240.274	64.5029	17.3416	4.97682	3.18971	1.31108	0.816407	0.337564	0.268595	5127.91
2022-09-22 10:05:39	1825.95	1353.2	784.14	495.907	377.557	241.777	63.1596	16.8692	4.9033	3.04114	1.32554	0.809701	0.330114	0.217633	5169.18
2022-09-22 10:05:40	1741.96	1404.09	777.031	496.046	378.724	244.702	63.4783	17.3686	4.99694	3.39166	1.44994	0.868166	0.352701	0.2759	5134.74
2022-09-22 10:05:41	1782.4	1528.49	717.975	488.7	381.277	243.437	62.6587	17.6655	4.84448	3.27017	1.43779	0.881367	0.369493	0.26863	5233.68
2022-09-22 10:05:42	1544.59	1478.73	740.121	490.363	383.611	242.449	63.9792	17.3281	4.80192	3.26898	1.39208	0.845429	0.339574	0.263323	4972.09
2022-09-22 10:05:43	1597.32	1364.51	785.78	493.828	385.07	239.958	64.1158	17.9624	4.82513	3.41078	1.41715	0.837467	0.354948	0.279277	4959.66
2022-09-22 10:05:44	1699.97	1361.68	763.087	498.263	385.216	239.009	63.8426	17.625	4.63012	3.2873	1.28504	0.802786	0.324437	0.225868	5039.25
2022-09-22 10:05:45	1681.31	1256.5	808.2	505.193	385.508	239.444	63.8654	17.8004	4.5241	3.44065	1.25766	0.77083	0.29777	0.214532	4968.32
2022-09-22 10:05:46	1871.06	1427.84	730.278	502.837	381.569	239.484	62.8636	17.517	4.75084	3.30602	1.34464	0.786441	0.337741	0.211775	5244.18
2022-09-22 10:05:47	1875.72	1366.77	762.814	503.53	381.715	248.339	62.1578	17.49	4.89943	3.18414	1.31474	0.817769	0.342353	0.213946	5229.31
2022-09-22 10:05:48	1934.82	1284.77	809.567	496.046	379.235	248.774	61.3381	16.8152	5.12308	3.38688	1.39517	0.795452	0.352819	0.234724	5242.66
2022-09-22 10:05:49	1937.93	1392.21	768.556	497.709	377.776	249.406	60.655	17.2336	4.84603	3.4291	1.38417	0.814416	0.376766	0.233139	5312.57
2022-09-22 10:05:50	1956.6	1220.87	838.275	501.589	380.183	250.79	61.6569	17.0177	4.88782	3.48526	1.31725	0.848782	0.386167	0.245819	5238.15
2022-09-22 10:05:51	1917.72	1155.28	868.35	499.649	380.767	242.29	63.6149	17.1931	4.70828	3.50837	1.31436	0.828561	0.366596	0.244337	5155.83
2022-09-22 10:05:52	1906.83	1240.66	830.073	502.144	388.207	238.93	64.0931	17.7194	4.7965	3.25344	1.31937	0.85004	0.36293	0.241167	5199.48
2022-09-22 10:05:53	1847.73	1095.9	896.238	502.698	389.884	238.574	65.2998	16.6263	5.13469	3.26141	1.3809	0.831809	0.341289	0.26987	5064.17
2022-09-22 10:05:54	2112.13	1021.26	926.587	496.323	389.593	235.847	64.9355	16.9772	5.00932	3.20206	1.43875	0.77083	0.31338	0.27335	5274.66
2022-09-22 10:05:55	2079.47	1207.3	847.298	491.888	390.833	234.898	64.5257	16.5318	5.10296	3.31518	1.46749	0.800271	0.302796	0.276968	5344.01
2022-09-22 10:05:56	2079.47	1156.97	888.036	488.007	384.924	237.27	64.2524	16.6803	4.94818	3.22397	1.47752	0.785079	0.304038	0.278347	5326.63
2022-09-22 10:05:57	1947.27	1084.03	901.433	488.977	381.496	237.27	64.4118	16.8422	4.68274	3.11443	1.4403	0.821122	0.294932	0.262117	5132.34
2022-09-22 10:05:58	1693.75	1086.85	914.557	499.649	383.83	239.484	64.6395	16.9502	4.94586	3.25783	1.46711	0.865441	0.321126	0.260257	4910.83
2022-09-22 10:05:59	1729.52	1210.13	864.249	507.965	382.08	241.579	65.2315	16.7478	4.81043	3.0981	1.48099	0.825732	0.341348	0.226419	5028.29
2022-09-22 10:06:00	1671.97	1114	883.935	514.479	383.392	242.844	66.5065	16.8018	5.14165	3.18095	1.46942	0.848049	0.34797	0.231795	4905.15
2022-09-22 10:06:01	1695.3	1177.9	877.92	514.479	386.529	244.188	66.0739	16.9367	5.41406	3.20286	1.50606	0.772087	0.361038	0.215324	4990.8
2022-09-22 10:06:02	1564.66	1254.8	836.361	509.351	384.049	244.346	65.3909	16.6803	5.05343	3.14032	1.37029	0.742226	0.358377	0.197613	4886.5
2022-09-22 10:06:03	1631.54	990.157	936.156	506.856	380.11	244.109	65.4364	16.5049	5.3506	3.10886	1.39883	0.759619	0.348503	0.22001	4782.05
2022-09-22 10:06:04	1591.1	1047.84	918.658	512.539	376.39	242.449	65.3226	16.3024	5.0542	3.21799	1.3537	0.749665	0.331533	0.204263	4781.5
2022-09-22 10:06:05	1657.98	1164.32	856.047	503.946	374.785	239.642	65.0266	15.8301	5.13778	3.17338	1.35486	0.739397	0.349626	0.217564	4888.55
2022-09-22 10:06:06	1740.41	1297.21	802.458	502.421	373.399	239.049	64.7989	15.8301	5.45043	3.20724	1.44242	0.758257	0.347024	0.223559	5047.01
2022-09-22 10:06:07	1455.16	1471.38	724.537	496.046	377.338	235.214	63.6149	15.965	4.99539	3.12519	1.37569	0.697697	0.347616	0.212257	4850.01
2022-09-22 10:06:08	1558.44	1509.83	722.076	487.314	382.444	236.796	64.5257	15.9111	5.02634	3.15785	1.42718	0.718337	0.354356	0.22828	4988.25
2022-09-22 10:06:09	1689.08	1353.2	793.709	494.521	380.402	238.377	65.277	16.6398	5.13623	3.38051	1.43914	0.789899	0.348503	0.239479	5042.54
2022-09-22 10:06:10	1577.1	1259.89	828.706	491.195	381.277	238.337	66.757	16.4239	4.73382	3.2156	1.40423	0.759933	0.315627	0.241443	4870.36
2022-09-22 10:06:11	1885.05	1186.38	868.35	497.709	382.08	240.235	68.2142	16.6803	5.06194	3.42791	1.51108	0.839981	0.357845	0.26639	5156.17
2022-09-22 10:06:12	1805.73	1271.2	839.916	506.163	380.037	241.065	68.1231	17.0717	5.10141	3.53067	1.52612	0.816512	0.386286	0.260842	5140.93
2022-09-22 10:06:13	1727.97	1441.98	741.488	501.867	385.727	240.946	67.8954	17.1661	4.77483	3.42233	1.46363	0.789584	0.366064	0.288925	5136.14
2022-09-22 10:06:14	2018.81	1400.13	758.713	502.837	386.091	239.642	67.053	17.3146	4.98068	3.5231	1.51474	0.781936	0.375997	0.268251	5402.04
2022-09-22 10:06:15	1836.84	1427.27	757.072	501.312	383.538	241.421	66.1878	17.2741	4.8468	3.56612	1.44589	0.801319	0.323137	0.263392	5242.16
2022-09-22 10:06:16	1738.85	1395.04	747.23	490.086	381.204	238.733	64.6623	16.5453	4.89711	3.39564	1.42429	0.802053	0.285531	0.277244	5083.44
2022-09-22 10:06:17	1665.75	1392.78	781.406	487.452	376.39	238.851	64.9583	16.3159	5.19969	3.34466	1.45206	0.810015	0.302678	0.234241	5035.25
2022-09-22 10:06:18	1466.2	1414.27	773.477	490.64	378.286	240.591	65.5958	16.208	5.30804	3.38768	1.49063	0.833485	0.305043	0.251504	4856.85
2022-09-22 10:06:19	1449.87	1379.77	773.75	489.393	375.15	238.258	64.6167	16.3429	5.07974	3.27296	1.44589	0.77282	0.305635	0.252814	4798.29
2022-09-22 10:06:20	1400.88	1290.99	804.099	493.412	376.973	240.195	64.1841	16.4644	4.87853	3.17816	1.44628	0.747884	0.332597	0.246232	4698.03
2022-09-22 10:06:21	1351.11	1270.07	804.372	500.342	376.39	239.049	63.2962	16.2215	4.84293	3.44384	1.4131	0.75658	0.328695	0.224421	4631.86
2022-09-22 10:06:22	1382.84	1313.05	777.305	493.274	373.18	239.049	62.431	16.8287	4.8321	3.4291	1.34792	0.771668	0.332597	0.220079	4668.89
2022-09-22 10:06:23	1564.66	1391.08	749.417	488.284	378.141	240.077	62.5904	16.5588	5.08051	3.35103	1.4295	0.774916	0.329522	0.196338	4901.97
2022-09-22 10:06:24	1566.21	1409.18	732.192	488.561	373.399	239.444	62.522	16.5318	4.94586	3.30124	1.39594	0.768001	0.309596	0.182486	4898.94
2022-09-22 10:06:25	1664.2	1257.63	802.458	484.68	373.691	240.116	62.1805	16.8557	5.08051	2.96546	1.49314	0.734368	0.343595	0.200542	4912.63
2022-09-22 10:06:26	1687.53	1162.63	846.478	487.868	373.18	237.112	62.0894	16.181	4.78567	2.96467	1.43875	0.73573	0.34596	0.204815	4883.54
2022-09-22 10:06:27	1554.08	1078.94	883.114	494.937	376.39	235.61	62.0211	16.6803	4.89246	2.96188	1.44821	0.715089	0.389183	0.232036	4712.41
2022-09-22 10:06:28	1527.17	1091.94	894.598	491.888	379.162	233.949	62.727	16.8827	4.98455	2.95351	1.50626	0.72431	0.407394	0.253021	4709.15
2022-09-22 10:06:29	1556.88	812.596	1020.64	493.967	381.788	234.582	63.6832	16.9907	4.66339	3.44623	1.24763	0.875709	0.353706	0.245578	4591.96
2022-09-22 10:06:30	1636.2	862.358	1008.06	502.698	385.654	237.547	63.6377	17.9893	5.30958	3.47929	1.34001	0.867432	0.37647	0.256156	4725.78
2022-09-22 10:06:31	1598.87	927.389	986.463	507.272	380.475	241.184	64.7078	17.9489	5.14397	3.64499	1.25997	0.862403	0.34868	0.268423	4735.84
2022-09-22 10:06:32	1734.19	951.704	959.669	512.123	382.007	242.844	64.8672	17.49	5.13236	3.79436	1.25959	0.865965	0.324851	0.264805	4876.53
2022-09-22 10:06:33	1662.64	1365.64	774.571	510.737	379.162	243.397	63.8882	17.0852	5.26547	3.39843	1.39092	0.784974	0.375524	0.277658	5028.61
2022-09-22 10:06:34	1612.87	1401.26	775.664	500.203	380.037	243.99	64.4574	17.0852	4.94663	3.47809	1.37685	0.822798	0.34732	0.280586	5006.82
2022-09-22 10:06:35	1572.43	1314.74	799.451	497.293	379.162	242.211	64.0248	16.9772	5.12153	3.46455	1.30433	0.86848	0.34667	0.247197	4897.65
2022-09-22 10:06:36	1406.48	1425.58	755.159	501.035	382.444	241.302	64.0475	17.625	5.21827	3.48805	1.22082	0.895512	0.356781	0.239892	4805.09
2022-09-22 10:06:37	1517.38	1256.5	823.238	503.946	384.341	239.128	64.0703	18.0838	5.03099	3.4522	1.34946	0.868794	0.319766	0.224731	4817.93
2022-09-22 10:06:38	1407.72	1333.4	773.204	505.193	381.788	237.823	64.0248	17.7869	4.918	3.38449	1.31359	0.840191	0.331119	0.257879	4731.99
2022-09-22 10:06:39	1499.64	1233.88	813.942	500.896	378.797	238.416	64.1841	17.6385	4.6928	3.29208	1.39671	0.81714	0.302323	0.280828	4758.18
2022-09-22 10:06:40	1517.84	1067.63	882.021	490.779	376.463	238.93	64.002	17.2741	4.87776	3.17976	1.4214	0.810539	0.300845	0.266735	4665.8
2022-09-22 10:06:41	1468.07	1153.02	842.103	484.819	376.39	239.602	64.4346	16.5453	5.13701	3.12598	1.35216	0.766115	0.300254	0.279518	4655.94
2022-09-22 10:06:42	1499.02	910.424	953.654	481.631	375.879	239.642	64.2752	16.1945	5.08284	3.1467	1.37569	0.743483	0.289315	0.273213	4551.63
2022-09-22 10:06:43	1591.1	1268.37	811.754	484.265	376.39	236.993	64.1614	16.3429	5.05266	3.17577	1.41831	0.765486	0.301377	0.252745	4860.34
2022-09-22 10:06:44	1755.96	1287.6	809.841	492.996	372.305	236.4	63.8654	16.4374	4.98455	3.23433	1.42468	0.768839	0.284585	0.273213	5046.38
2022-09-22 10:06:45	1740.41	1238.4	854.953	503.668	374.566	239.088	64.981	17.0177	4.79263	3.44703	1.46923	0.804148	0.305989	0.284721	5044.19
2022-09-22 10:06:46	1757.52	1444.8	769.376	514.618	378.505	240.749	65.7779	17.5575	4.74388	3.55059	1.48909	0.817559	0.341466	0.239444	5200.09
2022-09-22 10:06:47	1737.3	1307.96	825.152	513.509	385.727	242.093	65.7552	17.436	4.96443	3.50558	1.42815	0.784241	0.337446	0.244647	5106.19
2022-09-22 10:06:48	1622.2	1412.57	763.361	509.905	388.863	243.793	65.3681	17.49	4.95128	3.38768	1.40173	0.768734	0.35956	0.229969	5034.65
2022-09-22 10:06:49	1720.19	1501.35	702.39	501.174	384.997	240.156	64.3663	17.0987	4.99152	3.03357	1.37685	0.768734	0.361511	0.235103	5142.49
2022-09-22 10:06:50	1822.84	1426.14	717.428	498.817	380.912	240.116	63.7971	16.5858	5.06349	2.82326	1.30202	0.809806	0.310424	0.253089	5177.2
2022-09-22 10:06:51	1821.29	1460.07	695.555	498.124	376.463	241.46	64.4118	16.0865	5.15171	2.92643	1.31339	0.853707	0.330528	0.264357	5184.3
2022-09-22 10:06:52	2113.69	1283.08	791.796	499.51	374.566	241.381	65.4592	15.965	5.1966	2.97542	1.40674	0.912171	0.333188	0.263909	5396.53
2022-09-22 10:06:53	1903.72	1496.26	706.492	505.193	376.244	244.267	66.2788	16.154	5.03176	3.29288	1.41908	0.886292	0.318347	0.247576	5325.8
2022-09-22 10:06:54	1948.82	1458.94	720.162	500.065	378.505	242.646	66.0056	15.8166	5.00158	3.2873	1.4214	0.826046	0.347084	0.220424	5342.07
2022-09-22 10:06:55	1779.29	1290.99	799.724	492.996	376.609	241.5	66.8025	16.1405	4.93038	3.11682	1.42198	0.775964	0.340343	0.218322	5074.86
2022-09-22 10:06:56	1474.14	1335.1	796.717	495.907	381.277	241.381	67.144	16.5318	5.05498	3.18095	1.40134	0.746836	0.336854	0.237377	4819.15
2022-09-22 10:06:57	1598.87	1130.96	897.332	493.967	379.818	239.444	66.3244	16.3699	5.16487	3.0989	1.39633	0.776487	0.342412	0.252573	4834.12
2022-09-22 10:06:58	1396.68	1249.15	852.219	499.51	380.256	238.812	66.9619	16.9772	5.30804	3.17458	1.43798	0.82175	0.358259	0.270801	4711.94
2022-09-22 10:06:59	1466.2	1457.24	751.878	504.084	382.59	237.942	65.6869	17.2066	5.05498	3.31877	1.40211	0.823846	0.341585	0.254158	4894.03
2022-09-22 10:07:00	1427.32	1511.53	713.874	496.046	380.548	236.914	64.685	16.6938	4.80888	3.35342	1.36026	0.794614	0.337919	0.254847	4858.52
2022-09-22 10:07:01	1289.21	1509.83	699.93	486.759	381.35	236.558	63.7515	16.9502	4.78412	3.24588	1.2484	0.764438	0.314859	0.233414	4694.93
2022-09-22 10:07:02	1443.81	1605.4	664.113	480.384	379.964	236.716	63.5694	16.8018	4.96675	3.16422	1.27714	0.764753	0.283284	0.230003	4901.44
2022-09-22 10:07:03	1650.2	1717.93	623.102	485.096	378.943	237.863	63.5694	16.7208	5.16487	3.07221	1.38417	0.766429	0.301082	0.23593	5184.35
2022-09-22 10:07:04	1738.85	1743.38	610.251	490.363	379.526	237.468	64.4346	16.8422	5.40245	2.93997	1.4079	0.813683	0.304393	0.22828	5292.21
2022-09-22 10:07:05	1830.62	1698.14	623.922	501.867	380.694	237.468	65.3453	17.0852	5.54252	3.25384	1.48909	0.818083	0.307763	0.235172	5366.78
2022-09-22 10:07:06	1864.83	1491.74	708.405	504.777	380.694	239.721	64.685	16.7613	5.45739	3.34904	1.38861	0.771249	0.304925	0.24165	5283.13
2022-09-22 10:07:07	1544.9	974.889	931.235	502.421	381.277	241.302	64.1158	17.1796	5.26547	3.49482	1.28909	0.804567	0.338983	0.253813	4668.77
2022-09-22 10:07:08	1608.21	909.859	964.044	497.986	377.849	241.342	64.1158	17.2471	4.9002	3.45181	1.20597	0.737197	0.336677	0.226523	4691.51
2022-09-22 10:07:09	1617.54	1022.39	906.081	489.67	378.651	240.788	63.8198	17.2201	4.93193	3.24189	1.20501	0.786232	0.34531	0.234207	4746.9
2022-09-22 10:07:10	1479.27	908.728	948.459	492.026	377.046	241.184	64.1386	17.6385	4.87698	3.15387	1.29372	0.79147	0.342708	0.223594	4539.17
2022-09-22 10:07:11	1586.43	1071.02	871.358	489.254	379.599	241.5	65.4364	16.8827	5.00545	2.96228	1.35833	0.755952	0.327689	0.206951	4732.1
2022-09-22 10:07:12	1575.54	1084.59	857.414	487.175	377.776	240.907	64.5484	16.1	4.79882	2.92324	1.34483	0.746103	0.299012	0.211086	4714.38
2022-09-22 10:07:13	1552.84	980.544	920.572	492.442	375.369	243.318	65.8462	15.9246	4.81043	3.06942	1.3728	0.727662	0.316337	0.195787	4657.34
2022-09-22 10:07:14	1636.2	1045.57	901.433	488.145	376.973	242.33	65.8007	15.1553	4.80888	3.122	1.39825	0.708593	0.324556	0.206124	4782.18
2022-09-22 10:07:15	1636.2	1196.56	850.305	499.372	376.609	241.065	65.573	15.7086	4.83365	3.22915	1.34946	0.697592	0.356485	0.211982	4892.07
2022-09-22 10:07:16	1709.3	1222	844.29	499.788	377.849	241.065	66.0739	16.8152	4.88937	3.45858	1.40809	0.71729	0.393322	0.223215	4988.28
2022-09-22 10:07:17	1861.72	1258.76	826.519	499.095	380.329	241.421	65.2315	17.1121	4.84758	3.46376	1.43143	0.731853	0.379072	0.239892	5161.28
2022-09-22 10:07:18	1891.28	1346.41	790.702	495.63	379.818	240.788	65.0266	17.625	4.84603	3.27217	1.41542	0.7241	0.396278	0.238548	5238.17
2022-09-22 10:07:19	2051.47	1292.12	801.091	486.621	377.63	239.958	64.4118	17.3956	4.60148	3.47252	1.40732	0.758361	0.340225	0.268457	5341.55
2022-09-22 10:07:20	1844.62	1303.43	808.747	491.472	382.225	243.279	64.2297	17.2066	4.81585	3.36896	1.43027	0.759933	0.332242	0.262875	5166.18
2022-09-22 10:07:21	1759.07	1319.83	802.185	495.491	380.256	241.935	64.5029	16.6398	4.86151	3.20804	1.39941	0.724833	0.348266	0.242166	5090.7
2022-09-22 10:07:22	1608.21	1394.48	756.252	498.124	382.371	240.353	64.3435	16.6398	4.87002	3.28491	1.32516	0.787908	0.330528	0.221595	4971.59
2022-09-22 10:07:23	1566.21	1128.13	889.403	499.51	385.654	241.46	65.3226	16.8557	5.32197	3.13674	1.34271	0.810225	0.343181	0.204953	4803.71
2022-09-22 10:07:24	1695.3	1184.68	855.5	501.589	386.018	240.749	66.1195	16.8422	5.30881	3.17617	1.3645	0.833171	0.334903	0.218908	4958.04
2022-09-22 10:07:25	1504.15	1073.28	895.965	494.798	386.164	239.167	65.6641	16.6128	5.1285	3.10328	1.29874	0.828351	0.308177	0.227694	4686.7
2022-09-22 10:07:26	1480.05	989.591	960.763	497.293	386.383	241.065	66.1422	17.1931	5.21904	3.29049	1.38861	0.816826	0.32219	0.259499	4649.77
2022-09-22 10:07:27	1469.16	1269.5	816.676	501.867	387.988	242.607	65.7779	17.49	5.2438	3.22795	1.46537	0.806139	0.33307	0.256708	4782.4
2022-09-22 10:07:28	1396.37	1261.59	818.863	491.888	384.414	239.958	64.3891	17.1931	5.13236	3.1459	1.41793	0.773344	0.310601	0.255639	4685.7
2022-09-22 10:07:29	1592.65	1415.96	775.938	495.768	385.654	240.67	64.4118	17.8139	5.30881	3.25583	1.48793	0.783507	0.321658	0.250126	5000.28
2022-09-22 10:07:30	1690.64	1422.18	766.095	496.739	381.35	239.84	64.3891	16.9367	5.52472	3.23512	1.52728	0.764543	0.333011	0.242683	5089.8
2022-09-22 10:07:31	1594.21	1540.37	738.207	495.075	378.286	238.1	63.8882	16.2484	5.48912	3.17657	1.4916	0.759933	0.304334	0.23145	5075.84
2022-09-22 10:07:32	1555.17	1566.95	714.967	501.867	377.63	238.061	64.1386	16.4779	5.49454	3.14231	1.48369	0.747779	0.302382	0.233242	5046.66
2022-09-22 10:07:33	1428.41	1526.23	736.567	502.975	374.931	238.337	64.4801	16.7208	5.45739	3.16223	1.51725	0.746941	0.303329	0.242477	4900.08
2022-09-22 10:07:34	1348.78	1600.31	695.008	504.084	378.068	238.851	64.0475	16.9772	5.29333	3.09013	1.4212	0.766639	0.273942	0.239272	4857.21
2022-09-22 10:07:35	1456.72	1344.15	798.357	501.728	376.828	239.128	64.002	17.3956	5.12076	3.23393	1.3645	0.740864	0.347024	0.242408	4809.35
2022-09-22 10:07:36	1409.59	1404.09	804.099	502.144	379.672	238.535	64.3663	17.3281	5.33048	3.48885	1.37955	0.773868	0.385931	0.228659	4831.41
2022-09-22 10:07:37	1356.4	1172.81	904.44	506.44	382.152	238.851	64.5484	17.2201	5.59514	3.59878	1.32419	0.807291	0.392672	0.245302	4654.82
2022-09-22 10:07:38	1340.22	1171.11	901.706	504.5	383.028	238.772	65.0949	17.544	5.36143	3.6434	1.28832	0.792309	0.397757	0.25943	4633.72
2022-09-22 10:07:39	1154.98	1406.35	802.458	505.332	383.101	236.835	64.9127	16.7343	5.40709	3.69	1.25901	0.828665	0.31746	0.253951	4582.46
2022-09-22 10:07:40	1219.84	1210.13	883.114	507.272	380.402	236.479	64.4118	16.2754	5.43882	3.51474	1.22873	0.820912	0.311252	0.26005	4529.5
2022-09-22 10:07:41	1338.36	1443.11	763.634	503.391	379.964	236.954	64.6623	16.2215	5.30262	3.36856	1.27058	0.809492	0.312671	0.249885	4757.61
2022-09-22 10:07:42	1405.39	1478.73	754.065	505.886	379.162	235.886	65.4136	15.5737	5.54949	3.27814	1.32477	0.798909	0.3297	0.231243	4851.62
2022-09-22 10:07:43	1601.98	1531.89	714.967	503.53	379.016	236.282	64.6623	16.0325	5.20279	3.09332	1.32149	0.774078	0.309005	0.241684	5059.3
2022-09-22 10:07:44	1692.19	1619.54	669.581	505.332	379.381	237.705	65.8007	17.0042	5.2082	3.08257	1.34425	0.798281	0.312316	0.247266	5197.53
2022-09-22 10:07:45	1591.1	1674.95	647.162	502.144	379.235	236.677	66.2105	17.0042	4.93657	3.03158	1.3888	0.755532	0.298539	0.238893	5125.13
2022-09-22 10:07:46	1787.07	1606.53	683.799	503.946	378.797	237.309	64.7078	17.409	4.7462	3.06185	1.38726	0.74977	0.291207	0.237687	5290.04
2022-09-22 10:07:47	1825.95	1340.76	801.091	504.777	381.569	238.14	65.9828	18.0973	5.04879	3.25225	1.47501	0.772401	0.355302	0.235378	5187.5
2022-09-22 10:07:48	1906.83	1319.27	809.841	503.946	380.694	238.14	65.5047	17.463	4.8646	3.38688	1.5267	0.775964	0.350395	0.220458	5252.81
2022-09-22 10:07:49	2014.15	1285.9	796.443	501.728	379.308	237.982	63.3189	17.1931	4.9033	3.35462	1.42506	0.775545	0.348798	0.219631	5307.05
2022-09-22 10:07:50	1895.94	1240.1	810.934	499.51	382.007	238.535	63.5922	17.0717	4.99229	3.41397	1.36662	0.769572	0.344896	0.222043	5158.8
2022-09-22 10:07:51	1759.07	1412.01	744.496	498.54	379.381	239.088	63.6149	16.7208	4.73614	3.29806	1.41735	0.723995	0.320003	0.237859	5123.65
2022-09-22 10:07:52	1695.3	1283.08	793.163	490.917	380.037	239.958	63.5466	16.5453	4.86847	3.2399	1.33847	0.695601	0.3229	0.244958	4973.26
2022-09-22 10:07:53	1647.09	1399.57	777.031	494.244	379.526	238.851	64.9127	16.5453	4.85764	3.31279	1.35602	0.7241	0.329759	0.255536	5028.6
2022-09-22 10:07:54	1523.91	1378.08	794.256	493.412	375.077	239.207	65.6641	16.9772	5.05266	3.27814	1.41388	0.747674	0.348798	0.265425	4897.68
2022-09-22 10:07:55	1497.78	1259.89	851.399	493.274	377.63	240.037	65.4364	16.5453	5.29101	3.42313	1.32689	0.803519	0.353883	0.236068	4813.42
2022-09-22 10:07:56	1435.25	1420.49	790.155	494.798	377.63	238.377	64.9355	16.6938	5.22987	3.35302	1.33152	0.794404	0.35477	0.224076	4849.62
2022-09-22 10:07:57	1473.67	1247.45	874.092	491.61	380.839	241.065	64.298	17.0852	5.09909	3.47013	1.35833	0.80551	0.367719	0.223594	4801.44
2022-09-22 10:07:58	1500.11	1305.7	842.923	494.66	382.809	239.128	64.0475	17.0717	4.76477	3.62029	1.30934	0.82416	0.338569	0.226075	4857.53
2022-09-22 10:07:59	1507.58	1292.69	853.586	499.926	382.371	237.547	65.1632	17.2066	5.03486	3.42193	1.35795	0.814521	0.359855	0.22766	4867.28
2022-09-22 10:08:00	1511.46	1296.08	838.822	503.391	382.298	237.27	64.9583	17.2471	4.77715	3.453	1.38282	0.819864	0.342649	0.257534	4862.57
2022-09-22 10:08:01	1434.79	1241.8	827.612	502.837	381.423	234.661	65.4819	16.9232	4.9714	3.43707	1.36566	0.785812	0.320594	0.247714	4716.65
2022-09-22 10:08:02	1288.43	1081.76	895.965	501.867	379.454	234.424	65.5047	16.3699	4.84293	3.30801	1.39922	0.824579	0.338806	0.234551	4474.73
2022-09-22 10:08:03	1098.37	1128.7	864.249	491.749	375.296	232.447	63.4556	16.2619	4.45832	3.28451	1.29912	0.780155	0.309005	0.237515	4280.9
2022-09-22 10:08:04	1102.1	1090.25	874.639	492.165	376.244	233.514	63.6377	16.7883	4.73382	3.23393	1.36161	0.803939	0.321836	0.217357	4260.01
2022-09-22 10:08:05	1162.45	1202.21	847.298	491.61	375.588	235.728	62.5904	17.0042	4.36545	3.22238	1.27675	0.815464	0.306935	0.206572	4404.67
2022-09-22 10:08:06	1327	1404.09	767.462	490.502	378.578	236.756	62.431	17.3281	4.65566	3.08297	1.26788	0.7592	0.31066	0.200955	4694.43
2022-09-22 10:08:07	1534.79	1616.14	669.581	500.065	379.454	237.784	62.7725	17.8139	4.83752	3.08974	1.32651	0.778478	0.323137	0.203505	5028.97
2022-09-22 10:08:08	1566.21	1566.95	693.641	498.817	378.724	237.942	63.0913	17.2336	4.83055	3.0519	1.25341	0.758676	0.314918	0.20254	5033.02
2022-09-22 10:08:09	1752.85	1515.49	711.686	501.035	379.235	238.021	64.3435	16.5723	5.25541	3.01087	1.33307	0.752075	0.33307	0.201369	5190.12
2022-09-22 10:08:10	1620.65	1458.94	711.413	495.491	374.493	236.321	63.0002	16.4779	4.8143	3.23074	1.26518	0.731329	0.314563	0.191893	4987.33
2022-09-22 10:08:11	1462.32	1189.21	827.339	490.779	375.296	237.191	63.0685	16.4509	4.65101	3.20843	1.25631	0.701469	0.317578	0.195029	4671.98
2022-09-22 10:08:12	1218.75	1181.85	838.275	492.026	374.639	236.598	63.0913	16.2889	4.77251	3.16064	1.22043	0.692458	0.31817	0.208019	4431.9
2022-09-22 10:08:13	1173.8	1009.38	926.04	496.046	378.651	236.005	62.8863	16.7478	5.15558	3.00171	1.27077	0.706079	0.321717	0.226798	4310.25
2022-09-22 10:08:14	1289.21	931.912	958.302	499.372	381.058	236.677	64.6167	16.4239	5.56264	2.97183	1.36662	0.706812	0.326389	0.224421	4388.73
2022-09-22 10:08:15	1449.56	996.943	938.617	502.698	382.663	237.389	64.9583	16.6803	5.86832	3.10886	1.42313	0.753961	0.326921	0.228969	4601.22
2022-09-22 10:08:16	1619.09	1025.78	939.984	498.263	384.487	239.247	64.8217	18.0298	5.558	3.08336	1.53943	0.77523	0.333957	0.214532	4801.21
2022-09-22 10:08:17	1312.69	1280.81	813.121	489.809	378.432	238.733	64.89	17.4225	5.16332	3.21839	1.46286	0.780469	0.352878	0.201197	4607.09
2022-09-22 10:08:18	1518.62	1235.58	852.766	493.828	381.496	240.749	65.1176	18.2593	5.79171	3.22277	1.47964	0.855593	0.330646	0.231657	4818.32
2022-09-22 10:08:19	1483.16	1534.15	726.451	493.274	380.475	241.184	65.3453	17.5035	5.955	3.06584	1.43239	0.856955	0.32497	0.228625	4953.4
2022-09-22 10:08:20	1245.5	1367.9	789.882	494.105	377.046	239.563	65.277	16.4914	6.15698	3.15227	1.30742	0.850878	0.317874	0.227763	4607.78
2022-09-22 10:08:21	1356.71	1250.28	833.08	502.282	377.776	239.049	65.2315	17.1121	5.87297	3.15626	1.36238	0.848258	0.304452	0.224524	4653.29
2022-09-22 10:08:22	1215.64	1262.72	810.934	490.363	374.42	235.531	64.7078	16.2484	5.23916	3.0738	1.3348	0.796814	0.32562	0.210431	4481.55
2022-09-22 10:08:23	1306.63	886.108	960.763	486.898	371.794	235.214	64.1386	16.6128	5.27398	3.16422	1.36817	0.782774	0.331237	0.217254	4339.3
2022-09-22 10:08:24	1620.65	1153.58	834.174	490.502	374.056	234.503	63.9109	16.6128	5.11147	3.26978	1.41388	0.767058	0.352405	0.225558	4799.13
2022-09-22 10:08:25	1704.64	1240.1	810.661	491.195	373.253	234.068	64.0703	16.2484	5.36917	3.34546	1.41272	0.756685	0.379072	0.244992	4945.74
2022-09-22 10:08:26	1762.18	1441.41	713.6	497.293	373.034	238.574	63.0002	16.6398	5.13546	3.4765	1.41253	0.754904	0.390898	0.247404	5117.15
2022-09-22 10:08:27	1835.28	1561.86	676.143	497.016	374.931	238.693	63.2051	16.6668	4.80269	3.46256	1.37858	0.785498	0.391725	0.237067	5274.85
2022-09-22 10:08:28	1796.4	1547.72	686.259	497.986	374.056	240.353	63.9337	16.8692	5.02789	3.4283	1.40481	0.797547	0.375347	0.253296	5234.87
2022-09-22 10:08:29	1754.41	1508.7	702.117	486.344	371.284	240.156	63.6605	16.7343	4.76245	3.33829	1.29257	0.793461	0.345664	0.217323	5154.15
2022-09-22 10:08:30	1759.07	1450.46	743.129	488.561	371.721	237.27	64.8217	16.3699	5.11844	3.31598	1.31899	0.798909	0.357963	0.217736	5142.53
2022-09-22 10:08:31	1500.89	1566.38	693.094	495.353	370.336	236.44	64.9127	15.992	5.20666	3.37015	1.29141	0.77764	0.350572	0.266597	4954.66
2022-09-22 10:08:32	1488.45	1468.55	711.686	487.868	372.232	234.384	64.2752	15.6546	5.03486	3.37055	1.28485	0.771668	0.347261	0.245233	4854.15
2022-09-22 10:08:33	1424.68	1587.3	662.199	494.521	372.232	233.949	64.5257	16.2754	5.09135	3.45898	1.31012	0.765696	0.331533	0.261187	4866.9
2022-09-22 10:08:34	1315.65	1685.13	633.764	492.719	371.794	234.7	66.0512	16.1405	4.86073	3.37573	1.27289	0.755323	0.315332	0.286548	4826.82
2022-09-22 10:08:35	1477.87	1510.4	713.053	481.908	374.42	234.819	65.8235	16.5993	4.90639	3.36497	1.2727	0.755218	0.316041	0.24065	4885.75
2022-09-22 10:08:36	1533.71	1491.17	751.878	483.572	372.159	236.163	65.5502	17.0717	4.94431	3.44583	1.27	0.806872	0.318584	0.245922	4962.3
2022-09-22 10:08:37	1471.49	1387.12	798.357	484.265	373.837	237.547	65.8462	16.4914	5.25309	3.32514	1.32342	0.803415	0.337386	0.248576	4846.25
2022-09-22 10:08:38	1584.88	1180.16	864.249	487.037	370.263	237.349	64.0475	17.0582	5.39084	3.37772	1.29854	0.857164	0.32355	0.217426	4816.5
2022-09-22 10:08:39	1564.66	1226.53	835.815	485.928	370.336	235.807	64.0248	17.1526	5.07278	3.42313	1.3267	0.870995	0.308473	0.214738	4811.46
2022-09-22 10:08:40	1546.77	1244.06	799.724	486.759	370.117	235.333	63.9565	16.5723	5.09754	3.34466	1.29507	0.818502	0.305694	0.207399	4774.36
2022-09-22 10:08:41	1690.64	1178.46	824.605	483.156	371.794	234.74	63.6832	16.8287	4.9389	3.44185	1.24956	0.855278	0.292804	0.209122	4874.89
2022-09-22 10:08:42	1525.31	1320.4	772.657	485.928	377.557	236.44	64.2524	16.3834	4.79882	3.38927	1.33287	0.786022	0.313794	0.212947	4809.76
2022-09-22 10:08:43	1573.99	1224.27	805.193	498.124	372.597	237.428	64.594	16.181	4.80656	3.3343	1.35582	0.761505	0.334726	0.20006	4803.16
2022-09-22 10:08:44	1550.66	1340.76	790.702	503.253	375.442	238.456	66.3699	16.8287	4.88627	3.42034	1.3861	0.818293	0.342353	0.22163	4893.54
2022-09-22 10:08:45	1296.05	1466.29	752.698	515.449	379.235	239.563	66.3016	16.5318	5.00235	3.5004	1.39825	0.794614	0.353765	0.236102	4743.41
2022-09-22 10:08:46	1217.2	1375.81	795.35	512.955	376.171	238.061	65.2087	16.5993	5.01706	3.44862	1.29874	0.796709	0.332893	0.242339	4608.49
2022-09-22 10:08:47	1188.89	1457.81	754.065	512.123	377.557	236.677	65.2315	16.6263	4.83597	3.37971	1.31243	0.76601	0.315036	0.247576	4619.84
2022-09-22 10:08:48	1128.54	1253.67	831.167	506.579	375.66	234.068	64.1158	16.208	4.60303	3.36657	1.29758	0.737511	0.289374	0.224593	4420.53
2022-09-22 10:08:49	1333.69	1280.81	807.927	498.263	373.764	233.989	64.89	16.7478	4.75316	3.26619	1.33789	0.726929	0.302146	0.237618	4620.71
2022-09-22 10:08:50	1463.87	1387.12	757.619	497.709	373.253	233.87	66.0739	16.5993	5.32351	3.31598	1.3834	0.77282	0.329759	0.246853	4807.49
2022-09-22 10:08:51	1288.12	1443.11	761.72	498.956	376.536	236.044	66.0284	17.9893	5.70504	3.27655	1.45534	0.784555	0.327749	0.255949	4700.31
2022-09-22 10:08:52	1433.39	1192.03	874.912	501.035	376.9	236.993	65.6186	17.8949	5.91011	3.15506	1.46055	0.797966	0.334607	0.257845	4710.69
2022-09-22 10:08:53	1443.5	1014.47	944.632	499.926	378.141	236.954	64.6395	17.6385	6.05405	3.1224	1.43085	0.822798	0.307113	0.237239	4611.87
2022-09-22 10:08:54	1390.77	883.847	992.752	502.282	378.141	236.44	64.0931	18.1378	5.32042	3.16143	1.38514	0.808444	0.285886	0.227591	4477.65
2022-09-22 10:08:55	1427.32	920.037	952.834	500.342	376.973	234.977	63.8654	16.4779	5.21904	3.23632	1.22082	0.830028	0.301436	0.235241	4503.87
2022-09-22 10:08:56	1216.89	1188.64	836.908	499.649	377.703	237.784	64.4118	16.7748	5.23684	3.35621	1.28331	0.797547	0.318998	0.245371	4450
2022-09-22 10:08:57	1238.66	1225.96	823.238	504.361	375.806	237.586	64.7989	16.6263	4.66572	3.32992	1.26036	0.784869	0.33106	0.224524	4497.64
2022-09-22 10:08:58	1293.72	1257.63	841.009	503.53	379.454	237.744	65.3909	16.7478	4.90639	3.23751	1.35312	0.78246	0.318998	0.23307	4606.06
2022-09-22 10:08:59	1233.84	1041.62	944.085	505.054	376.828	236.914	65.6869	16.9232	4.96134	3.24388	1.44782	0.809073	0.312493	0.226144	4431.95
2022-09-22 10:09:00	1502.29	1134.92	905.534	510.876	375.952	237.705	66.2561	16.6128	5.08516	3.19887	1.46576	0.807501	0.33715	0.218701	4761.26
2022-09-22 10:09:01	1563.1	1069.89	957.209	511.984	379.162	238.812	67.1213	17.598	5.35602	3.3124	1.54097	0.836314	0.342294	0.226213	4816.49
2022-09-22 10:09:02	1426.86	930.781	994.666	508.381	381.058	238.14	66.1422	16.5858	5.33744	3.34705	1.41098	0.810225	0.351755	0.216013	4574.08
2022-09-22 10:09:03	1515.98	1133.22	893.777	505.886	383.976	240.274	66.5748	16.4509	5.47906	3.20923	1.3969	0.780574	0.356958	0.224766	4767.59
2022-09-22 10:09:04	1600.43	1305.13	817.769	500.758	386.602	237.665	65.7324	16.3564	5.36685	3.21043	1.33403	0.777221	0.336086	0.218839	4941.69
2022-09-22 10:09:05	1586.43	1281.95	797.537	493.274	384.122	236.598	64.2752	15.3173	5.29178	3.17737	1.31648	0.772506	0.317105	0.22256	4870.6
2022-09-22 10:09:06	1821.29	1628.58	639.506	488.838	382.517	237.902	64.1158	16.5588	5.25464	3.23711	1.36065	0.818083	0.309537	0.23686	5290.53
2022-09-22 10:09:07	2071.69	1529.63	701.844	484.403	384.924	238.535	64.4801	16.5858	5.20434	3.34147	1.36103	0.836419	0.301023	0.225592	5503.36
2022-09-22 10:09:08	1833.73	1432.93	734.653	481.354	381.277	236.519	64.7761	16.046	5.1935	3.23393	1.30202	0.828456	0.277608	0.248093	5192.37
2022-09-22 10:09:09	1776.18	1754.12	614.899	484.403	380.767	236.44	65.0721	16.6533	5.3684	3.33191	1.31802	0.87309	0.290557	0.265322	5339.98
2022-09-22 10:09:10	1678.2	1551.11	714.694	488.977	378.432	236.677	65.7324	16.019	5.32583	3.22835	1.36778	0.865337	0.313558	0.263117	5141.21
2022-09-22 10:09:11	1561.55	1480.99	734.653	490.363	375.733	236.084	65.3681	16.208	5.16564	3.2164	1.31417	0.861146	0.346965	0.247749	4972.1
2022-09-22 10:09:12	1668.86	1509.83	692.548	491.472	376.9	236.637	65.1176	16.7478	4.93735	3.2395	1.34637	0.836104	0.351223	0.225248	5069.06
2022-09-22 10:09:13	1625.31	1394.48	724.81	484.958	373.983	235.61	64.6395	16.4239	4.67268	3.04313	1.2889	0.785393	0.344009	0.204505	4930.55
2022-09-22 10:09:14	1563.1	1421.62	704.304	483.017	373.764	234.859	64.0931	16.6668	4.81662	3.05229	1.25766	0.746941	0.340993	0.192755	4871.83
2022-09-22 10:09:15	1407.26	1508.7	675.596	488.145	375.296	240.512	62.9546	16.5858	4.97991	3.04672	1.31301	0.73814	0.317342	0.242718	4785.69
2022-09-22 10:09:16	1181.42	1457.81	726.451	495.214	374.275	241.737	61.9528	16.5318	5.01241	3.07181	1.29797	0.762867	0.341289	0.236791	4566.12
2022-09-22 10:09:17	1185.16	1428.97	740.941	499.233	375.223	241.935	62.5676	16.4374	4.97759	3.11204	1.27386	0.734054	0.345783	0.24196	4561.15
2022-09-22 10:09:18	1405.39	1426.71	744.769	497.709	376.973	243.476	63.41	16.1675	5.05343	3.09173	1.35042	0.706498	0.326921	0.241271	4785.38
2022-09-22 10:09:19	1639.31	1524.54	710.319	501.451	379.162	237.863	65.1632	16.7343	5.22291	3.24388	1.3944	0.74715	0.353174	0.223904	5085.73
2022-09-22 10:09:20	1866.39	1513.79	720.982	501.312	383.757	238.772	66.3471	17.0582	5.45585	3.42392	1.40385	0.789794	0.354888	0.26515	5320.1
2022-09-22 10:09:21	1951.93	1439.15	770.196	510.46	388.28	241.935	67.8499	17.3011	5.73289	3.47092	1.4673	0.801005	0.403374	0.29182	5399.27
2022-09-22 10:09:22	1687.53	1576	715.788	511.984	386.967	239.642	67.3034	17.2471	5.31113	3.53187	1.3917	0.817769	0.381023	0.285031	5214.17
2022-09-22 10:09:23	1594.21	1368.46	804.099	504.361	384.851	238.337	66.3699	16.7883	4.90871	3.4777	1.29932	0.795976	0.362871	0.268147	4988.59
2022-09-22 10:09:24	1388.75	1391.08	797.537	494.105	376.317	237.744	65.3226	16.7343	4.78335	3.36896	1.34271	0.748617	0.354593	0.255019	4778.45
2022-09-22 10:09:25	1509.44	1412.57	777.031	487.175	374.639	235.768	64.1614	16.5858	4.9892	3.33829	1.29411	0.767163	0.3012	0.234517	4888.3
2022-09-22 10:09:26	1592.65	1288.73	841.009	490.64	373.691	238.337	64.1386	16.8557	5.4156	3.46176	1.28524	0.812425	0.353233	0.243993	4917.63
2022-09-22 10:09:27	1670.42	1439.71	769.649	496.6	371.211	239.879	64.2524	16.7073	5.68414	3.46097	1.33384	0.768629	0.379841	0.291957	5080.35
2022-09-22 10:09:28	1741.96	1326.62	813.121	500.481	376.39	237.507	64.981	16.6938	5.8513	3.49682	1.40076	0.816092	0.359796	0.269216	5089.95
2022-09-22 10:09:29	1523.13	1410.87	769.102	496.184	373.618	234.819	64.6167	16.7208	5.67098	3.4299	1.40462	0.808339	0.365059	0.260463	4901
2022-09-22 10:09:30	1734.19	1384.3	777.852	498.817	375.588	233.356	65.573	16.9367	5.65086	3.57688	1.4916	0.81274	0.362812	0.285755	5098.79
2022-09-22 10:09:31	1724.86	1235.58	836.635	492.581	377.557	233.04	68.5557	16.6263	5.48758	3.57528	1.49546	0.83139	0.337682	0.245371	4997.4
2022-09-22 10:09:32	1625.31	1117.96	895.145	495.214	379.526	235.135	69.1704	16.8422	5.38001	3.54541	1.47501	0.81714	0.353233	0.251504	4846.13
2022-09-22 10:09:33	1787.07	1119.65	883.114	496.046	379.818	236.993	67.8726	16.6668	5.05343	3.52908	1.44647	0.811587	0.340106	0.246715	4998.66
2022-09-22 10:09:34	1598.87	881.585	967.051	496.046	378.724	238.337	66.8708	15.965	5.04724	3.17139	1.31899	0.779631	0.311961	0.214635	4654.3
2022-09-22 10:09:35	1506.8	1041.05	898.152	492.719	375.952	237.823	62.2033	16.3159	4.98688	3.10248	1.24724	0.823951	0.296411	0.198061	4641.67
2022-09-22 10:09:36	1581.77	1104.95	868.35	488.838	373.399	236.084	60.8827	15.5197	5.07123	3.10527	1.19845	0.800481	0.290498	0.21019	4740.47
2022-09-22 10:09:37	1395.59	976.585	929.047	496.046	373.91	238.456	62.6359	15.3847	5.49609	3.14909	1.22371	0.81934	0.303388	0.225627	4498.87
2022-09-22 10:09:38	1388.13	1085.16	889.403	488.561	373.618	236.519	62.522	15.8976	5.21904	3.12519	1.26441	0.848049	0.310601	0.255157	4550.83
2022-09-22 10:09:39	1391.86	1052.36	891.043	488.284	372.962	237.191	63.5922	15.6142	5.0751	3.20684	1.27964	0.825837	0.280505	0.258534	4523.83
2022-09-22 10:09:40	1452.98	1142.27	850.032	493.274	374.493	238.614	64.4574	16.127	5.23606	3.21003	1.26055	0.838724	0.304748	0.245509	4643.35
2022-09-22 10:09:41	1561.55	1229.36	820.23	491.333	374.202	236.637	64.1614	15.9785	5.0364	3.22397	1.32072	0.809073	0.308118	0.229969	4804.37
2022-09-22 10:09:42	1642.42	1376.38	743.129	490.363	371.357	235.491	64.1158	15.9111	5.0248	3.3112	1.35274	0.765277	0.294991	0.202437	4950.12
2022-09-22 10:09:43	1489.07	1314.74	795.897	499.372	374.712	235.214	64.9583	16.4644	5.49609	3.79396	1.44782	0.759619	0.323846	0.243166	4802.49
2022-09-22 10:09:44	1481.6	1055.19	906.628	496.046	375.66	235.214	65.186	16.5453	5.39703	3.67247	1.48581	0.793251	0.313026	0.241477	4643.97
2022-09-22 10:09:45	1415.97	1031.44	919.478	491.749	374.858	234.503	65.186	16.8287	5.30726	3.64977	1.44821	0.78927	0.31681	0.258706	4561.78
2022-09-22 10:09:46	1453.76	1184.68	877.373	498.679	380.11	236.875	65.573	16.7748	5.3506	3.65893	1.48871	0.8382	0.320003	0.260842	4725.75
2022-09-22 10:09:47	1504.93	1298.34	827.886	496.739	379.599	240.946	65.6186	15.938	5.32274	3.15586	1.47482	0.833695	0.323196	0.242718	4841.36
2022-09-22 10:09:48	1647.09	1620.67	684.619	497.57	377.63	239.484	64.9583	15.4252	5.26625	3.24588	1.35486	0.81012	0.305694	0.251642	5158.68
2022-09-22 10:09:49	1824.4	1672.13	650.716	501.451	374.129	239.879	64.594	15.8031	5.25232	3.27734	1.378	0.814311	0.303033	0.240823	5354.36
2022-09-22 10:09:50	1698.41	1427.27	754.885	495.63	370.773	238.535	64.4801	16.2619	5.25851	3.48566	1.28408	0.82175	0.329759	0.233759	5077.67
2022-09-22 10:09:51	1675.08	1357.72	778.398	495.63	371.211	232.803	64.685	16.9502	5.11457	3.51832	1.21581	0.813473	0.314622	0.233724	5003.69
2022-09-22 10:09:52	1435.56	1471.38	724.81	495.353	370.408	232.882	65.5502	16.9367	5.04801	3.41397	1.34348	0.792937	0.392317	0.231106	4824.11
2022-09-22 10:09:53	1358.27	1293.82	806.286	492.026	374.639	231.696	65.1404	16.5993	5.06581	3.4048	1.32632	0.767896	0.39007	0.209053	4649.64
2022-09-22 10:09:54	1440.85	1350.37	793.436	500.619	377.849	232.328	66.0056	16.7883	5.40864	3.30084	1.46768	0.767686	0.403255	0.226661	4789.82
2022-09-22 10:09:55	1521.26	1219.74	854.406	501.867	376.755	233.554	64.89	17.3011	5.29256	3.27535	1.5051	0.78466	0.422117	0.221354	4801.28
2022-09-22 10:09:56	1692.19	972.627	954.748	499.788	373.545	235.214	64.594	17.5305	5.2616	3.45738	1.45457	0.779526	0.352582	0.224145	4821.77
2022-09-22 10:09:57	1813.51	1086.29	908.268	502.005	375.004	237.27	65.0949	17.2876	5.34441	3.53346	1.49989	0.794614	0.345664	0.238721	5016.48
2022-09-22 10:09:58	1821.29	876.495	995.213	492.719	372.962	237.744	63.3417	17.0987	5.18576	3.43786	1.37742	0.773868	0.322131	0.216909	4888.17
2022-09-22 10:09:59	1765.29	1180.16	853.586	485.651	373.983	237.072	63.8198	16.3159	5.25851	3.43109	1.36527	0.767896	0.323314	0.208674	4987.23
2022-09-22 10:10:00	1782.4	1237.27	834.994	487.175	378.87	236.44	63.6605	16.3564	5.24071	3.29845	1.31879	0.768525	0.30321	0.195821	5048.3
2022-09-22 10:10:01	1875.72	1308.52	801.912	481.493	379.162	235.926	62.9546	16.7208	5.23839	3.30084	1.28369	0.810958	0.306817	0.217495	5173.57
2022-09-22 10:10:02	1864.83	1571.47	658.098	475.117	386.821	232.605	62.5676	15.8841	4.89556	3.16542	1.22815	0.774182	0.287127	0.209363	5277.96
2022-09-22 10:10:03	2012.59	1422.75	736.567	480.107	390.906	233.001	62.818	16.0325	4.9033	3.23433	1.24879	0.775021	0.309655	0.21908	5365.46
2022-09-22 10:10:04	1927.05	1518.88	720.162	486.898	392.948	234.107	63.5694	17.1391	5.04492	3.49522	1.378	0.815254	0.349626	0.242993	5372.08
2022-09-22 10:10:05	1802.62	1807.28	618.18	495.907	394.553	235.847	63.8654	17.4495	5.24767	3.43508	1.39459	0.820283	0.36837	0.246887	5447.21
2022-09-22 10:10:06	1749.74	1834.42	619	511.014	384.851	238.891	64.7761	17.625	5.52782	3.43269	1.4376	0.806034	0.3663	0.273833	5432.16
2022-09-22 10:10:07	1681.31	1906.24	574.435	505.747	381.131	239.088	64.4801	17.7059	5.42102	3.3821	1.43374	0.801424	0.33242	0.268423	5381.77
2022-09-22 10:10:08	1773.07	1811.8	572.794	499.095	376.536	236.875	63.7971	16.8018	5.23993	3.15665	1.31166	0.732377	0.323314	0.24382	5361.78
2022-09-22 10:10:09	1600.43	1348.67	750.784	496.6	372.086	234.542	64.685	16.7883	5.1579	3.06743	1.3159	0.692458	0.304748	0.24513	4895.37
2022-09-22 10:10:10	1642.42	1301.17	783.593	494.66	372.451	233.831	64.4118	17.1256	5.12617	3.27694	1.38957	0.74254	0.312789	0.229658	4920.74
2022-09-22 10:10:11	1793.29	1185.81	834.174	493.135	368.877	234.068	64.6395	16.9502	5.21904	3.16581	1.37357	0.739711	0.326211	0.207227	5001.98
2022-09-22 10:10:12	1825.95	1166.59	856.32	499.233	370.773	235.886	65.1632	16.7883	5.30881	3.17378	1.44145	0.799852	0.325029	0.228211	5047.98
2022-09-22 10:10:13	1959.71	1391.65	753.245	497.293	373.618	235.807	65.1176	16.3429	5.1254	3.19011	1.39575	0.799538	0.32355	0.211706	5303.83
2022-09-22 10:10:14	1895.94	1406.35	731.098	495.907	376.9	237.27	65.8007	16.4374	5.06659	3.17737	1.31359	0.808234	0.340639	0.207365	5236.62
2022-09-22 10:10:15	1763.74	1414.83	730.825	500.481	381.496	235.135	66.2105	15.8706	5.12617	3.11961	1.30086	0.789165	0.324615	0.216461	5119.47
2022-09-22 10:10:16	1476.63	1510.96	714.147	494.105	383.101	233.119	66.6887	15.8166	5.46204	3.12598	1.29719	0.78707	0.313558	0.205021	4905.76
2022-09-22 10:10:17	1506.18	1979.18	501.981	479.552	379.235	231.735	65.277	15.5467	5.38852	3.05747	1.2592	0.80572	0.280564	0.206985	5169.68
2022-09-22 10:10:18	1564.66	1875.13	562.404	474.147	378.359	230.273	64.6623	15.8301	5.36453	3.0284	1.28967	0.780259	0.285058	0.233311	5176.45
2022-09-22 10:10:19	1738.85	1879.09	555.569	469.296	376.828	232.249	64.0703	16.3969	5.67872	3.16581	1.31031	0.806453	0.31338	0.232105	5343.86
2022-09-22 10:10:20	2021.92	1818.02	582.637	476.226	374.129	234.977	63.0457	17.0987	5.15403	3.09571	1.32979	0.759304	0.344778	0.231657	5598.97
2022-09-22 10:10:21	1911.49	1181.29	861.242	490.224	377.338	235.57	64.0475	17.3011	5.27476	3.30523	1.47366	0.736568	0.387527	0.217805	5149.9
2022-09-22 10:10:22	1889.72	1180.72	862.609	491.749	374.931	235.412	63.9792	16.9637	5.33822	3.30403	1.48099	0.752284	0.371326	0.205848	5127.54
2022-09-22 10:10:23	1665.75	1350.37	796.443	493.967	371.576	235.61	64.2752	17.2606	5.03718	3.27734	1.46479	0.758676	0.360092	0.225007	5006.38
2022-09-22 10:10:24	1520.02	1349.8	774.571	485.096	368.001	234.226	64.4574	16.4914	5.26779	3.31797	1.39941	0.759095	0.334607	0.203781	4823.95
2022-09-22 10:10:25	1462.32	1382.6	773.477	485.512	366.251	234.7	64.4346	16.0865	5.11766	3.22875	1.32574	0.751446	0.309596	0.211982	4796.32
2022-09-22 10:10:26	1603.54	1452.15	731.645	485.373	365.959	233.91	65.2087	15.9785	5.18963	3.30483	1.30472	0.764229	0.309419	0.203747	4964.85
2022-09-22 10:10:27	1608.21	1271.2	798.904	484.958	367.272	233.712	65.6869	15.9111	4.9536	3.34068	1.41619	0.746312	0.310897	0.203126	4856.82
2022-09-22 10:10:28	1572.43	1376.95	755.979	484.958	371.94	234.898	65.4592	15.6816	4.96675	3.19728	1.40693	0.78927	0.290439	0.234276	4889.18
2022-09-22 10:10:29	1776.18	1560.73	680.518	483.572	374.202	234.503	65.1404	16.4914	5.45662	3.25145	1.41928	0.822903	0.31681	0.244475	5202.84
2022-09-22 10:10:30	1558.44	1423.88	720.709	487.73	372.524	233.435	64.4801	16.9772	5.42412	3.12957	1.35351	0.819445	0.308591	0.233276	4889.44
2022-09-22 10:10:31	1710.86	1377.51	751.331	484.542	371.138	233.198	63.5239	17.1796	6.34039	3.20087	1.24879	0.817245	0.311015	0.216427	5021.42
2022-09-22 10:10:32	1743.52	1267.24	814.489	490.917	368.95	232.131	63.5011	17.8949	6.44719	3.58166	1.27694	0.831704	0.335908	0.211568	5011.33
2022-09-22 10:10:33	1623.76	1046.7	919.751	492.303	365.959	233.159	63.8198	18.2593	6.30866	3.52111	1.33982	0.8031	0.340816	0.236033	4776.27
2022-09-22 10:10:34	1531.06	1232.75	874.639	496.739	370.992	235.293	68.0775	17.8004	5.86368	3.31359	1.66267	0.772401	0.332183	0.268078	4839.56
2022-09-22 10:10:35	1363.86	1421.05	795.35	497.709	373.399	235.175	67.6449	17.2606	4.85686	3.20525	1.61677	0.799328	0.308827	0.279691	4782.52
2022-09-22 10:10:36	1459.36	1283.64	838.822	487.175	373.545	235.412	67.8954	16.6938	4.71447	2.94236	1.65495	0.747674	0.292272	0.27435	4773.17
2022-09-22 10:10:37	1188.89	1265.55	824.058	490.779	372.597	233.396	67.0985	16.127	4.56898	2.87943	1.50375	0.770411	0.286654	0.237756	4468.74
2022-09-22 10:10:38	1260.12	1231.05	823.511	482.186	368.22	233.356	62.4082	15.965	5.05033	3.15506	1.36257	0.774602	0.308118	0.238273	4487.71
2022-09-22 10:10:39	1166.34	969.234	916.197	486.482	364.646	231.973	62.5448	16.4374	5.2794	3.08774	1.42718	0.723786	0.312198	0.237067	4224.92
2022-09-22 10:10:40	1090.9	1097.6	881.747	490.502	366.688	232.803	63.3872	16.8422	5.28791	3.13634	1.3944	0.763076	0.309596	0.239203	4251.6
2022-09-22 10:10:41	1306.63	1197.12	825.698	480.8	365.886	233.633	63.0457	16.4779	5.09367	3.1455	1.42718	0.762762	0.28287	0.235068	4500.24
2022-09-22 10:10:42	1368.37	1134.35	861.788	476.087	366.324	231.775	63.6149	16.5453	5.02325	2.94116	1.35255	0.755952	0.298184	0.21019	4529.45
2022-09-22 10:10:43	1578.65	1293.82	797.264	470.682	371.138	234.186	64.2524	16.4239	5.09444	3.04433	1.35177	0.784555	0.291266	0.211947	4837.2
2022-09-22 10:10:44	1478.18	1337.36	756.252	473.592	369.752	232.526	63.023	15.9246	4.90871	3.15347	1.3483	0.762133	0.289493	0.199646	4737.28
2022-09-22 10:10:45	1357.18	1282.51	832.534	480.245	369.971	232.921	64.7761	16.181	5.15868	3.33072	1.41233	0.762343	0.333188	0.228177	4647.54
2022-09-22 10:10:46	1366.2	1361.11	791.522	486.621	371.138	235.017	65.0493	16.8557	5.23993	3.5251	1.443	0.781098	0.322368	0.236481	4705.06
2022-09-22 10:10:47	1382.06	1592.39	710.866	489.67	422.782	209.084	64.2752	16.7613	5.37536	3.62348	1.4214	0.808968	0.336913	0.229142	4899.69
2022-09-22 10:10:48	1631.54	1521.71	735.473	484.819	423.439	208.293	65.2543	17.2606	5.47442	3.5948	1.37916	0.8382	0.332361	0.242683	5099.65
2022-09-22 10:10:49	1689.08	1583.35	684.345	487.73	422.928	209.598	64.0475	17.463	5.31113	3.54979	1.34232	0.832123	0.313676	0.245785	5170.14
2022-09-22 10:10:50	1667.31	1532.45	690.087	485.928	422.199	209.519	63.9337	16.7343	5.15326	3.49562	1.29122	0.801214	0.283757	0.240099	5099.43
2022-09-22 10:10:51	1643.98	1457.24	725.357	483.987	369.752	234.582	64.9355	16.4509	4.86847	3.40202	1.29102	0.766743	0.279322	0.245957	5007.14
2022-09-22 10:10:52	1498.24	1605.4	664.113	494.382	369.533	236.796	64.4801	16.8287	4.88937	3.38091	1.4268	0.758257	0.301023	0.233173	4960.77
2022-09-22 10:10:53	1631.54	1638.2	660.285	494.937	375.515	236.954	65.1176	16.4374	5.09522	3.39684	1.41638	0.778897	0.302028	0.233518	5130.2
2022-09-22 10:10:54	1715.52	1557.9	718.248	501.035	378.724	237.784	65.2543	17.0582	5.19892	3.4777	1.48851	0.834742	0.330173	0.246508	5203.1
2022-09-22 10:10:55	1721.74	1495.13	737.66	506.302	377.557	238.93	66.9619	16.8018	5.30339	3.44822	1.52786	0.814835	0.334726	0.242993	5172.76
2022-09-22 10:10:56	1715.52	1404.65	774.844	495.491	377.338	236.124	66.4154	16.0595	5.23839	3.33271	1.38572	0.802053	0.298953	0.251022	5097.76
2022-09-22 10:10:57	1668.86	1315.31	803.279	496.739	372.305	234.819	66.2788	16.5588	5.07974	3.33709	1.46441	0.765696	0.306995	0.228452	4985.33
2022-09-22 10:10:58	1678.2	1301.74	805.193	490.917	369.898	235.491	66.7797	15.992	5.00003	3.31638	1.34271	0.742855	0.301259	0.216944	4975.12
2022-09-22 10:10:59	1584.88	1150.19	847.024	490.502	371.357	233.198	64.7989	16.5318	5.00081	3.36139	1.30896	0.773344	0.283107	0.21591	4769.42
2022-09-22 10:11:00	1366.98	1057.45	904.987	489.254	370.846	235.056	65.1176	16.5588	4.97604	3.36218	1.30664	0.750189	0.306995	0.218804	4517.17
2022-09-22 10:11:01	1211.91	1156.97	853.313	478.721	371.138	235.531	64.6623	16.046	4.80888	3.13514	1.22776	0.751027	0.277076	0.235378	4398.73
2022-09-22 10:11:02	996.497	1229.36	834.174	478.859	370.19	232.803	64.4801	16.2754	5.04879	3.13833	1.30877	0.748303	0.28559	0.242546	4233.41
2022-09-22 10:11:03	958.858	1273.46	819.957	473.177	371.94	233.514	64.1386	15.992	5.00622	3.06743	1.28755	0.727872	0.284407	0.246611	4221.66
2022-09-22 10:11:04	1185.16	1415.4	741.215	474.563	371.649	232.882	64.1158	16.0055	5.09058	3.06902	1.39999	0.72651	0.30049	0.293956	4511.87
2022-09-22 10:11:05	1396.37	1429.54	724.263	478.998	373.983	234.384	64.7989	16.3564	5.27553	3.2403	1.52651	0.739083	0.310838	0.27018	4730.05
2022-09-22 10:11:06	1339.76	1458.94	707.585	481.354	375.077	235.254	64.298	16.2349	5.07974	3.29168	1.50876	0.751865	0.3012	0.287616	4689.72
2022-09-22 10:11:07	1430.28	1602.57	668.214	491.056	374.931	237.072	64.7078	16.6803	5.06736	3.27057	1.54329	0.777745	0.319293	0.300296	4896.79
2022-09-22 10:11:08	1262.15	1563.55	689.267	498.817	377.411	238.733	64.7989	17.2201	4.95669	3.2395	1.51764	0.754694	0.304038	0.225903	4722.95
2022-09-22 10:11:09	1231.2	1399.57	778.398	501.451	375.879	236.756	64.3891	17.1121	5.08516	3.27137	1.34464	0.798595	0.331178	0.223835	4615.8
2022-09-22 10:11:10	1331.51	1491.74	716.334	506.025	377.338	236.716	64.4118	17.4765	4.99694	3.23353	1.29623	0.793671	0.338924	0.216013	4752.43
2022-09-22 10:11:11	1298.7	1317.57	765.548	498.263	374.347	232.21	63.5011	16.7748	4.9389	3.23154	1.24069	0.762029	0.330468	0.185277	4577.6
2022-09-22 10:11:12	1404.61	1214.09	807.653	491.888	371.065	228.81	63.9565	16.4239	4.87698	3.2881	1.16026	0.796709	0.349744	0.214084	4609.18
2022-09-22 10:11:13	1382.06	1359.98	730.825	489.531	371.284	230.51	63.9109	16.3429	4.63244	3.25066	1.22371	0.773659	0.315568	0.222147	4654.87
2022-09-22 10:11:14	1673.53	1246.89	792.342	481.493	374.275	233.04	64.3663	16.0595	4.81275	3.23074	1.26209	0.753856	0.308473	0.212154	4892.57
2022-09-22 10:11:15	1664.2	1289.86	784.96	482.047	374.785	236.796	65.4592	16.3159	5.02247	3.22915	1.30472	0.794614	0.315568	0.225799	4925.31
2022-09-22 10:11:16	1608.21	1318.14	771.016	483.433	375.588	239.088	64.9355	16.5858	5.0751	3.17458	1.34888	0.799748	0.283343	0.215393	4887.89
2022-09-22 10:11:17	1619.09	1277.42	792.616	484.819	377.484	239.167	65.9145	16.5184	5.52008	3.23393	1.30722	0.812635	0.301082	0.231485	4884.44
2022-09-22 10:11:18	1426.54	1379.21	737.113	485.928	374.493	236.677	64.685	16.4239	5.08051	3.0989	1.25303	0.801633	0.274947	0.210845	4731.79
2022-09-22 10:11:19	1391.08	1421.05	719.615	481.908	371.43	235.056	64.4801	16.1945	5.01396	3.0272	1.28697	0.791051	0.277135	0.229521	4711.45
2022-09-22 10:11:20	1541.17	1446.5	700.75	487.591	372.451	235.531	64.8444	15.6681	5.13159	3.07619	1.33904	0.764857	0.325383	0.268974	4875.41
2022-09-22 10:11:21	1459.36	1393.91	737.113	487.037	371.065	234.068	64.1386	15.7356	4.68584	2.89177	1.35428	0.736987	0.324733	0.250367	4772.67
2022-09-22 10:11:22	1289.68	1434.06	717.155	482.879	366.251	232.645	65.1632	15.3577	5.18808	2.96148	1.416	0.714985	0.338628	0.281207	4614.08
2022-09-22 10:11:23	1288.12	1339.06	750.511	487.037	367.272	233.633	65.3681	15.6546	5.14088	3.06743	1.33924	0.698849	0.34052	0.258051	4557.5
2022-09-22 10:11:24	1265.41	1349.8	761.994	481.77	364.354	231.933	65.277	16.019	5.18576	3.03198	1.33847	0.731644	0.304748	0.227419	4547.38
2022-09-22 10:11:25	1336.8	1392.78	739.027	485.235	361.947	233.554	64.685	15.938	5.32197	3.1694	1.3699	0.74495	0.297416	0.238686	4641.11
2022-09-22 10:11:26	1556.88	1337.36	764.728	491.056	367.199	236.124	65.4819	16.3969	5.13933	3.27615	1.40828	0.777954	0.320476	0.215944	4846.37
2022-09-22 10:11:27	1547.24	1330.01	769.923	491.333	368.95	235.214	65.0721	16.7073	5.14939	3.26739	1.44416	0.779526	0.415909	0.221492	4835.73
2022-09-22 10:11:28	1394.04	1428.4	736.84	492.442	368.804	236.993	64.3663	16.5049	5.20201	3.33669	1.36296	0.780888	0.425665	0.204436	4749.71
2022-09-22 10:11:29	1375.68	1396.74	736.567	487.868	367.126	233.791	65.1176	16.4509	4.84526	3.40919	1.28003	0.76842	0.427202	0.195821	4690.27
2022-09-22 10:11:30	1339.45	1276.86	814.489	484.542	367.199	231.656	63.9109	16.3834	4.88395	3.47331	1.23818	0.789584	0.423004	0.213636	4605.5
2022-09-22 10:11:31	1272.26	1395.04	750.237	481.215	364.062	230.036	63.5466	16.0865	4.77406	3.32634	1.22892	0.760562	0.329286	0.200955	4583.1
2022-09-22 10:11:32	1254.53	1267.81	781.133	481.077	363.698	228.889	63.6605	15.7761	4.67268	3.19489	1.2781	0.723052	0.312375	0.204436	4466.95
2022-09-22 10:11:33	1217.97	1253.11	802.458	482.047	367.272	231.103	63.2962	16.127	5.13469	3.08496	1.36103	0.731539	0.319411	0.217357	4444.23
2022-09-22 10:11:34	1237.26	1284.77	781.133	485.928	369.971	234.147	63.9565	15.9785	5.4334	3.07898	1.35621	0.721376	0.326862	0.214601	4484.28
2022-09-22 10:11:35	1451.74	1132.66	853.86	487.037	371.138	236.637	64.5257	15.965	5.53943	3.29128	1.3836	0.724519	0.327335	0.219528	4625.05
2022-09-22 10:11:36	1529.2	1240.1	812.028	492.303	371.721	234.819	64.685	16.154	5.49609	3.33908	1.37781	0.751341	0.352109	0.239065	4772.56
2022-09-22 10:11:37	1633.09	1284.77	778.945	491.61	373.034	234.661	64.8672	16.0055	5.37536	3.34745	1.37087	0.776802	0.341407	0.233587	4888.43
2022-09-22 10:11:38	1573.99	1245.75	766.915	494.798	369.096	233.514	64.594	15.8571	5.0248	3.10408	1.33866	0.768001	0.321777	0.207054	4775.28
2022-09-22 10:11:39	1375.68	1428.4	693.641	495.353	369.46	232.408	63.9565	15.5332	4.89478	3.06385	1.30259	0.80331	0.32154	0.230796	4685.06
2022-09-22 10:11:40	1372.57	1445.37	682.978	488.145	370.263	234.859	63.4556	15.8031	4.85454	2.97383	1.23239	0.809911	0.324496	0.213463	4683.86
2022-09-22 10:11:41	1339.45	1388.26	713.874	489.393	371.065	233.475	63.41	16.9097	4.79263	3.00609	1.24146	0.793775	0.331474	0.238411	4626.23
2022-09-22 10:11:42	1338.2	1407.48	730.552	492.026	369.314	233.475	63.6149	17.0582	4.6928	3.2176	1.26248	0.801319	0.337741	0.250126	4662.29
2022-09-22 10:11:43	1469.16	1488.35	713.327	493.967	366.178	239.128	64.6395	17.2201	4.71989	3.25026	1.31031	0.81033	0.35004	0.22735	4862.63
2022-09-22 10:11:44	1475.23	1514.92	702.117	501.589	366.324	237.982	65.1632	17.3011	4.74233	3.28929	1.35023	0.791261	0.328754	0.233862	4891.36
2022-09-22 10:11:45	1575.54	1478.73	746.136	502.56	364.646	239.128	64.6395	16.2889	4.90639	3.4534	1.44184	0.800586	0.336381	0.203023	4998.82
2022-09-22 10:11:46	1651.76	1684	662.473	494.105	365.886	237.863	65.0038	16.3699	5.13236	3.25185	1.48157	0.803834	0.353942	0.225661	5188.71
2022-09-22 10:11:47	1537.75	1550.55	704.031	506.163	366.324	230.866	63.8426	16.3969	5.16642	3.16263	1.41966	0.778059	0.336086	0.226109	4987.01
2022-09-22 10:11:48	1720.19	1369.03	803.005	500.481	366.615	234.305	64.002	16.9772	5.48603	3.36099	1.47829	0.816197	0.361156	0.244854	5086.35
2022-09-22 10:11:49	1530.28	1498.52	715.241	500.481	366.251	235.096	65.1632	16.8422	5.15403	3.09133	1.33596	0.813473	0.322604	0.248748	4938.85
2022-09-22 10:11:50	1601.98	1350.37	772.11	503.253	364.281	234.74	64.89	17.0582	5.21362	3.27137	1.33577	0.820179	0.320239	0.230864	4919.88
2022-09-22 10:11:51	1598.87	1344.71	773.477	489.393	370.992	236.914	65.4364	17.463	5.08361	3.40958	1.33326	0.813892	0.322959	0.227591	4908.45
2022-09-22 10:11:52	1342.4	1409.74	740.668	487.175	372.013	233.356	65.2543	16.6668	4.96056	3.24468	1.31339	0.797442	0.312198	0.213395	4678.12
2022-09-22 10:11:53	1309.58	1294.95	790.428	489.809	372.159	231.894	64.5257	16.8557	5.38697	3.30284	1.40134	0.773763	0.346551	0.208743	4581.63
2022-09-22 10:11:54	1325.45	1305.7	780.312	488.561	373.764	231.973	64.1841	16.8557	5.17106	3.39923	1.35447	0.753227	0.347379	0.24861	4598.07
2022-09-22 10:11:55	1329.96	1185.25	831.167	489.116	371.867	230.945	64.4118	16.8152	5.35369	3.22277	1.38707	0.745788	0.334075	0.249644	4530.82
2022-09-22 10:11:56	1448.01	1069.89	873.545	491.195	370.117	230.747	64.9127	17.1661	5.22987	3.3108	1.362	0.730072	0.335849	0.257879	4576.81
2022-09-22 10:11:57	1608.21	1266.68	776.758	478.721	370.7	229.838	64.8672	16.6938	4.9683	3.3108	1.29546	0.723995	0.335613	0.258086	4823.35
2022-09-22 10:11:58	1392.95	1290.43	772.93	475.256	370.773	229.166	64.7078	16.3564	4.71292	3.13992	1.2889	0.727872	0.320771	0.215841	4622.97
2022-09-22 10:11:59	1542.26	1301.17	748.597	477.196	368.147	229.047	64.4574	16.5858	4.81043	3.2399	1.28427	0.746731	0.328576	0.224249	4758.1
2022-09-22 10:12:00	1468.07	1471.95	688.447	474.701	369.314	229.996	63.1823	16.2754	4.85299	3.17976	1.27714	0.74715	0.33715	0.205814	4792.53
2022-09-22 10:12:01	1438.52	1294.39	780.586	479.552	368.074	231.024	62.8863	16.6398	4.88008	3.2638	1.30356	0.724414	0.337209	0.207778	4682.38
2022-09-22 10:12:02	1449.1	1273.46	787.421	485.235	367.053	232.684	63.4783	17.0447	5.46359	3.42432	1.33557	0.721166	0.347084	0.220321	4686.99
2022-09-22 10:12:03	1277.23	1309.09	804.099	483.572	367.564	232.21	63.3189	16.5049	5.51621	3.20923	1.30067	0.718337	0.340225	0.205538	4564.88
2022-09-22 10:12:04	1442.41	1382.04	772.11	484.68	368.658	230.115	65.2998	16.6668	5.44733	3.32912	1.34502	0.719699	0.335258	0.211396	4773.36
2022-09-22 10:12:05	1233.84	1413.14	729.185	480.661	366.397	229.877	65.0038	15.7491	5.16796	3.1925	1.25708	0.721795	0.30392	0.209466	4544.7
2022-09-22 10:12:06	1208.49	1563.55	679.424	481.631	368.512	230.233	64.9583	15.4927	4.9033	2.91169	1.21195	0.728815	0.302442	0.193203	4622.54
2022-09-22 10:12:07	1405.08	1465.16	721.803	481.77	370.336	232.684	65.6413	15.7221	4.7965	3.0989	1.27829	0.748093	0.309064	0.197337	4768.63
2022-09-22 10:12:08	1315.65	1385.43	745.589	483.294	369.314	233.87	64.1158	15.1013	4.64792	2.99056	1.21754	0.749979	0.286536	0.194891	4622.45
2022-09-22 10:12:09	1392.95	1439.71	761.174	490.779	370.773	234.186	64.685	15.7356	5.04646	3.06106	1.24936	0.772506	0.325383	0.202609	4780.65
2022-09-22 10:12:10	1487.2	1231.62	812.575	487.591	365.813	231.143	63.9792	15.1688	5.11224	3.1212	1.26653	0.749246	0.308295	0.224869	4705.87
2022-09-22 10:12:11	1340.53	1512.1	684.892	488.7	365.886	230.984	63.114	15.4522	5.14707	3.1686	1.24917	0.737616	0.319884	0.234896	4712.52
2022-09-22 10:12:12	1358.27	1303.43	777.305	484.542	363.771	231.933	63.2734	16.0055	5.09677	3.12598	1.28311	0.723367	0.338037	0.23686	4609.33
2022-09-22 10:12:13	1373.66	1279.12	764.728	484.126	364.865	231.854	63.706	16.2484	4.84913	3.07858	1.34657	0.719595	0.322604	0.225145	4588.85
2022-09-22 10:12:14	1265.1	1137.75	838.275	482.463	372.743	232.566	64.2524	16.6533	4.56975	3.16462	1.34734	0.756056	0.332597	0.214084	4420.19
2022-09-22 10:12:15	1151.25	809.769	982.362	482.601	371.43	231.815	64.002	15.9246	4.68352	3.10965	1.33596	0.732482	0.32834	0.211465	4119.56
2022-09-22 10:12:16	932.417	850.483	984.823	487.175	373.18	233.475	63.6149	16.1	4.98533	3.1467	1.34155	0.78445	0.331119	0.22511	3952.08
2022-09-22 10:12:17	743.912	928.519	959.943	488.561	375.15	235.135	63.2962	15.9111	5.15558	3.24986	1.25708	0.810958	0.319471	0.223559	3821.44
2022-09-22 10:12:18	736.291	1202.21	848.391	490.224	370.481	237.309	62.1578	16.0865	5.44656	3.04791	1.26711	0.77764	0.30457	0.213911	3974.21
2022-09-22 10:12:19	898.511	1491.74	734.106	491.333	373.399	238.93	64.1614	16.7073	5.21827	3.16781	1.28061	0.814102	0.308414	0.220217	4319.9
2022-09-22 10:12:20	834.432	1783.53	587.558	493.828	374.712	236.282	65.277	16.7613	5.22755	3.21441	1.29527	0.801319	0.313203	0.223008	4403.45
2022-09-22 10:12:21	996.497	1781.26	598.768	492.996	373.691	234.859	65.1404	17.1526	5.18654	3.1467	1.21908	0.764334	0.340757	0.211224	4571.24
2022-09-22 10:12:22	1056.84	1742.81	616.813	491.749	374.931	234.542	66.0967	17.2201	5.19737	3.29089	1.25129	0.790737	0.357668	0.217908	4612.11
2022-09-22 10:12:23	1139.9	1786.35	604.236	491.333	376.39	235.728	65.573	17.49	5.44192	3.34386	1.27675	0.823112	0.400831	0.224111	4728.51
2022-09-22 10:12:24	1398.24	1605.97	681.611	485.096	377.63	235.61	65.4819	17.0312	5.66712	3.17737	1.28716	0.814521	0.417328	0.196752	4878.22
2022-09-22 10:12:25	1675.08	1509.27	716.881	483.017	374.493	234.147	65.2543	16.9907	5.69343	3.0993	1.43625	0.842391	0.39817	0.21846	5086.82
2022-09-22 10:12:26	1668.86	1535.85	702.664	482.74	373.837	233.554	64.3891	17.6655	5.55955	2.99135	1.39285	0.839876	0.402191	0.216702	5090.96
2022-09-22 10:12:27	1547.55	1500.79	717.975	480.245	375.296	232.605	63.9792	17.9219	5.34286	2.99812	1.41368	0.833904	0.403374	0.219941	4947.57
2022-09-22 10:12:28	1518.15	1430.67	734.379	481.631	374.785	233.949	63.4328	17.7599	5.01628	3.14869	1.37993	0.847734	0.358909	0.230175	4865.74
2022-09-22 10:12:29	1225.13	1403.52	739.848	483.017	378.068	233.633	63.41	17.544	4.87853	3.169	1.36219	0.832123	0.353942	0.222491	4554.99
2022-09-22 10:12:30	1305.07	1486.65	703.484	478.582	376.244	232.012	64.7989	16.5723	4.89556	3.3582	1.34618	0.833066	0.356781	0.253331	4674.46
2022-09-22 10:12:31	1241.77	1409.18	730.552	479.136	371.794	230.589	64.2752	15.938	4.90252	3.17776	1.30877	0.794509	0.301023	0.260532	4553.98
2022-09-22 10:12:32	1274.12	1520.58	707.859	486.898	374.056	230.826	65.0949	16.3834	5.22987	3.1925	1.38167	0.81714	0.310424	0.286582	4687.04
2022-09-22 10:12:33	1402.44	1710.01	629.117	488.284	374.639	233.04	65.3453	16.2754	5.2322	3.14231	1.3701	0.795661	0.308177	0.27559	4930.28
2022-09-22 10:12:34	1438.21	1567.51	708.132	497.432	381.35	236.993	66.1195	16.4914	5.59901	3.23472	1.4376	0.826884	0.312375	0.248231	4923.9
2022-09-22 10:12:35	1537.44	1666.47	643.881	494.937	381.277	238.377	65.8235	16.6128	5.39703	3.18095	1.40828	0.800062	0.325265	0.213326	5056.14
2022-09-22 10:12:36	1517.84	1795.97	578.536	488.423	379.016	236.637	65.573	16.3294	5.21904	3.2646	1.3537	0.771354	0.334016	0.203471	5089.47
2022-09-22 10:12:37	1391.39	1612.19	643.06	483.71	376.463	234.384	65.6186	16.2889	5.26315	3.29686	1.3566	0.765067	0.331947	0.207227	4834.33
2022-09-22 10:12:38	1181.42	1685.7	613.806	475.949	368.585	231.063	64.298	16.046	4.86151	3.18573	1.26229	0.739188	0.29848	0.197269	4647.41
2022-09-22 10:12:39	1049.38	1549.98	676.416	475.256	366.178	229.364	64.8444	15.3443	5.01087	3.26699	1.27096	0.749351	0.281688	0.21081	4437.55
2022-09-22 10:12:40	1181.42	1373.55	751.331	475.394	365.667	230.787	64.594	15.7221	5.01396	3.30363	1.23856	0.759723	0.274592	0.203505	4469.27
2022-09-22 10:12:41	1218.29	1358.28	789.335	475.533	366.47	232.21	64.1614	15.5467	5.04105	3.48965	1.2646	0.832228	0.284762	0.227625	4530.97
2022-09-22 10:12:42	1530.6	1345.84	819.41	486.066	367.345	229.759	63.023	15.4387	5.28172	3.43229	1.33615	0.833799	0.30185	0.228763	4868.9
2022-09-22 10:12:43	1556.88	1399	792.069	482.463	368.658	228.533	62.5448	16.0325	5.20898	3.45937	1.297	0.841972	0.298184	0.221389	4917.51
2022-09-22 10:12:44	1409.59	1458.38	764.455	476.503	367.855	228.573	62.5448	15.7491	5.12463	3.33829	1.32169	0.792937	0.306521	0.221595	4794.75
2022-09-22 10:12:45	1443.81	1538.67	731.645	478.582	367.564	231.222	61.9301	15.8436	5.07045	3.17219	1.26614	0.732272	0.300609	0.206296	4880.02
2022-09-22 10:12:46	1143.63	1640.46	659.738	472.345	374.129	234.226	63.9337	16.5184	5.04569	3.28411	1.35602	0.71247	0.314208	0.218081	4615.91
2022-09-22 10:12:47	1358.58	1526.8	715.241	480.938	378.432	236.005	64.9127	16.4374	5.27476	3.32395	1.39729	0.727243	0.325324	0.244579	4788.63
2022-09-22 10:12:48	1487.2	1571.47	701.297	485.512	380.621	237.823	64.4346	16.5184	4.85919	3.50757	1.36624	0.753751	0.295997	0.236584	4955.9
2022-09-22 10:12:49	1365.89	1507.01	720.982	483.017	383.247	236.203	65.6186	16.7073	4.62857	3.50359	1.4131	0.741178	0.296056	0.225868	4789.48
2022-09-22 10:12:50	1430.28	1251.41	844.837	484.126	379.599	236.203	64.7534	16.7208	4.70054	3.50717	1.35833	0.762238	0.298362	0.224042	4718.78
2022-09-22 10:12:51	1309.27	1361.68	800.271	485.373	376.244	236.558	64.2524	16.6128	4.50552	3.50637	1.3375	0.785289	0.335908	0.189205	4660.92
2022-09-22 10:12:52	1041.76	1348.67	806.286	479.829	371.211	232.882	64.3435	16.8018	4.77406	3.20804	1.32902	0.768315	0.367956	0.18159	4372.41
2022-09-22 10:12:53	1185.16	1123.04	912.369	483.71	369.46	233.001	64.1614	17.2606	5.17183	3.34346	1.35486	0.819655	0.384512	0.202782	4399.44
2022-09-22 10:12:54	985.298	964.71	955.568	482.463	364.427	232.961	63.8882	16.3969	4.88937	3.22636	1.27694	0.803205	0.375524	0.21143	4076.5
2022-09-22 10:12:55	917.331	875.364	990.565	477.612	363.406	231.419	64.0475	16.2349	4.97991	3.06743	1.34155	0.765591	0.349626	0.221664	3946.7
2022-09-22 10:12:56	943.771	977.151	948.459	478.582	366.834	231.38	63.8198	15.8706	5.22678	3.13156	1.31725	0.79147	0.320771	0.223801	4036.88
2022-09-22 10:12:57	943.771	1181.85	814.762	472.899	362.458	229.877	62.7497	15.2093	4.92729	3.0264	1.22526	0.797547	0.272877	0.221458	4094.05
2022-09-22 10:12:58	1226.22	1546.02	661.106	469.296	364.938	229.443	62.7725	15.6007	4.86538	3.03517	1.28138	0.808653	0.295169	0.212016	4585.9
2022-09-22 10:12:59	1285.17	1538.67	669.581	474.008	364.719	229.957	62.0439	15.965	4.98146	3.12957	1.24898	0.843753	0.31208	0.221147	4650.85
2022-09-22 10:13:00	1385.02	1270.07	779.219	472.206	360.926	229.996	63.2734	16.2484	4.73304	3.19449	1.30433	0.879167	0.330468	0.24258	4587.64
2022-09-22 10:13:01	1380.51	1452.15	752.971	477.335	365.594	231.103	64.5257	16.8287	5.09367	3.34307	1.38649	0.870471	0.374223	0.251815	4752.34
2022-09-22 10:13:02	1121.08	1348.11	799.724	481.77	366.761	231.933	64.3435	17.3551	5.37459	3.32235	1.41985	0.847839	0.364172	0.254227	4442.65
2022-09-22 10:13:03	1205.84	1414.83	786.601	482.74	367.126	231.38	64.5712	17.5845	5.45585	3.22078	1.4079	0.822588	0.326152	0.259051	4582.17
2022-09-22 10:13:04	1302.9	1310.78	830.893	489.393	366.251	231.735	64.6167	17.409	5.58508	3.21799	1.3807	0.780259	0.338451	0.257845	4625.54
2022-09-22 10:13:05	1514.73	1134.92	873.545	490.086	365.959	231.735	64.298	17.2471	5.60134	2.92125	1.42236	0.738349	0.349863	0.235999	4703.79
2022-09-22 10:13:06	1548.79	1163.76	845.11	486.759	364.5	230.787	64.5029	16.4104	5.36685	2.92404	1.34078	0.726405	0.328399	0.224628	4731.53
2022-09-22 10:13:07	1451.43	1222	811.754	480.245	366.032	231.182	64.3208	15.8166	5.19428	2.98299	1.34059	0.758781	0.339633	0.220527	4653.62
2022-09-22 10:13:08	1199.78	1227.09	802.185	479.968	367.272	231.38	63.2734	15.2903	5.03331	2.94435	1.35235	0.71729	0.343891	0.208019	4396.84
2022-09-22 10:13:09	1045.64	1347.54	748.87	475.533	363.698	229.838	62.5676	15.0069	4.93348	3.0973	1.25052	0.741388	0.345724	0.215117	4299.28
2022-09-22 10:13:10	1015.47	1350.37	770.47	474.978	368.366	230.668	62.3627	15.4117	4.95669	3.03676	1.27771	0.755847	0.362575	0.2299	4298.72
2022-09-22 10:13:11	1019.2	1326.05	778.125	475.671	366.834	231.538	62.3399	16.019	5.0751	3.09571	1.26441	0.730701	0.383093	0.22673	4286.56
2022-09-22 10:13:12	1225.44	1490.04	724.81	482.74	370.19	233.08	62.0211	17.4225	5.17183	3.10726	1.34252	0.767686	0.385517	0.233552	4616.75
2022-09-22 10:13:13	1243.17	1475.34	740.121	484.126	371.503	234.226	61.9301	17.4495	5.1223	3.08376	1.38186	0.763076	0.370676	0.221182	4638.81
2022-09-22 10:13:14	1390.77	1413.14	746.683	485.651	367.71	234.186	61.9073	17.652	4.96211	3.17577	1.33673	0.752494	0.356071	0.204573	4728.48
2022-09-22 10:13:15	1347.69	1236.14	796.17	493.135	366.907	233.435	62.727	17.3551	4.85222	3.12598	1.35139	0.718128	0.344896	0.212464	4564.16
2022-09-22 10:13:16	1273.81	1182.99	806.286	480.8	364.938	231.538	62.2033	16.4644	4.59994	3.21361	1.22333	0.712784	0.318229	0.200197	4429.29
2022-09-22 10:13:17	1236.48	1227.09	808.2	483.017	369.898	231.419	64.0703	17.0582	4.68429	3.44862	1.27	0.735835	0.331947	0.236998	4447.95
2022-09-22 10:13:18	1285.79	1489.48	714.147	484.542	372.305	232.842	64.3435	16.7208	5.06039	3.39485	1.29777	0.757418	0.328399	0.241512	4671.24
2022-09-22 10:13:19	1292.63	1694.75	643.881	479.968	374.566	230.708	64.0931	16.3699	5.17493	3.3813	1.27791	0.792728	0.335376	0.237894	4808.16
2022-09-22 10:13:20	1427.32	1639.89	679.151	483.987	375.004	232.447	64.8672	16.4644	5.70349	3.3104	1.32149	0.792309	0.347852	0.247852	4930.86
2022-09-22 10:13:21	1454.85	1582.78	707.585	494.244	376.098	234.938	63.9565	16.4374	5.82034	3.18971	1.3294	0.788118	0.346019	0.214601	4942.58
2022-09-22 10:13:22	1584.88	1356.59	788.515	487.452	373.764	232.328	63.3417	16.5184	5.56728	3.25066	1.33982	0.765696	0.339929	0.229004	4914.88
2022-09-22 10:13:23	1564.66	1074.98	926.587	490.086	375.15	234.345	63.7288	16.7883	5.55335	3.1937	1.38938	0.750608	0.353824	0.222112	4757.78
2022-09-22 10:13:24	1330.74	1396.74	758.166	487.868	375.369	231.735	63.7971	16.208	5.51776	3.01485	1.37106	0.652958	0.347616	0.213567	4671.73
2022-09-22 10:13:25	1166.34	1400.13	728.638	475.533	367.637	227.703	63.7288	15.4252	5.29333	3.00689	1.29527	0.614296	0.341407	0.201369	4455.89
2022-09-22 10:13:26	1019.2	1391.65	726.724	480.661	366.98	229.561	64.0931	15.2903	5.47597	2.93758	1.27174	0.629069	0.36358	0.194891	4305.04
2022-09-22 10:13:27	992.764	1637.07	619.274	478.028	366.834	231.933	63.8654	15.5872	5.3862	2.95869	1.26634	0.621001	0.333661	0.195201	4416.11
2022-09-22 10:13:28	1166.34	1594.09	633.764	481.493	365.74	232.249	63.9565	15.7491	4.83674	3.05468	1.28176	0.697592	0.336854	0.182245	4563.77
2022-09-22 10:13:29	1295.59	1655.73	605.603	479.136	367.199	235.096	62.7725	15.992	4.52797	3.02879	1.20674	0.711841	0.329227	0.283584	4727.2
2022-09-22 10:13:30	1430.74	1607.66	639.506	477.335	366.324	234.938	62.727	16.2215	4.50475	3.15227	1.23741	0.729339	0.361866	0.287788	4845.73
2022-09-22 10:13:31	1699.97	1562.42	633.218	475.117	360.999	232.052	62.2033	15.8166	4.23389	3.22755	1.1836	0.725253	0.378717	0.285238	5051.83
2022-09-22 10:13:32	1703.08	1369.03	738.481	471.929	360.196	234.028	62.1122	15.9111	4.7284	3.29527	1.21581	0.773659	0.372745	0.297436	4965.45
2022-09-22 10:13:33	1712.41	1221.44	825.152	482.047	359.905	233.475	63.1823	16.6398	5.10296	3.3359	1.32612	0.792623	0.382856	0.2289	4925.42
2022-09-22 10:13:34	1673.53	1408.61	736.293	483.017	358.737	232.526	62.5904	16.8287	5.07123	3.15705	1.30221	0.786441	0.319589	0.220837	4982.99
2022-09-22 10:13:35	1467.29	1383.17	759.807	485.789	362.895	232.763	63.0002	17.409	5.38542	3.20764	1.32786	0.816407	0.312612	0.227178	4783.4
2022-09-22 10:13:36	1493.73	1667.04	625.562	488.145	364.062	230.233	63.2051	16.8692	5.13159	3.13634	1.26421	0.793775	0.305812	0.229348	4959.71
2022-09-22 10:13:37	1409.9	1704.92	603.963	484.403	367.345	230.312	63.9337	15.9785	5.25232	2.95272	1.27058	0.784136	0.286359	0.216944	4891.53
2022-09-22 10:13:38	1425.77	1491.74	710.046	490.64	372.086	231.419	65.6186	16.046	5.48371	3.28053	1.36315	0.806139	0.32154	0.249368	4814.87
2022-09-22 10:13:39	1543.82	1510.96	711.413	496.461	372.816	233.238	65.6641	15.8436	5.3475	3.48168	1.37067	0.802472	0.343831	0.251883	4961.81
2022-09-22 10:13:40	1417.06	1283.64	834.994	498.124	373.399	236.4	65.1404	16.7208	5.42721	3.53665	1.47752	0.833485	0.348266	0.259981	4737.36
2022-09-22 10:13:41	1318.6	1469.12	763.087	495.907	372.816	234.977	64.1158	16.9907	5.34441	3.65216	1.42988	0.863556	0.345546	0.257087	4747.51
2022-09-22 10:13:42	1299.01	1600.88	667.667	486.898	367.783	232.921	63.0685	16.5858	4.9714	3.4295	1.29893	0.824684	0.308118	0.221974	4745.86
2022-09-22 10:13:43	1173.8	1735.46	588.925	478.859	364.5	230.589	62.0894	16.127	4.93038	3.27456	1.27289	0.84522	0.261643	0.22959	4661.17
2022-09-22 10:13:44	1113.46	1798.23	562.131	481.215	364.427	231.301	63.2734	16.2754	5.04879	3.33351	1.23972	0.829085	0.287186	0.22959	4641.28
2022-09-22 10:13:45	1060.73	1646.11	598.221	479.414	365.157	230.391	62.7725	16.2619	4.63012	3.25982	1.23721	0.760457	0.283284	0.231175	4469.47
2022-09-22 10:13:46	1170.07	1546.02	679.971	484.68	367.855	230.787	63.1823	16.3699	4.9714	3.28451	1.33422	0.790946	0.317933	0.230417	4569.87
2022-09-22 10:13:47	1267.75	1177.33	872.451	485.373	372.305	234.345	64.5029	16.9097	5.31964	3.32514	1.35679	0.784136	0.336736	0.226075	4502.31
2022-09-22 10:13:48	1455.63	1204.47	866.71	483.987	374.056	232.526	63.2506	16.9367	5.09986	3.22755	1.33499	0.763914	0.334548	0.222009	4708.55
2022-09-22 10:13:49	1804.18	1311.35	837.455	484.68	376.171	234.582	64.4346	17.0582	5.75069	3.29168	1.34772	0.837362	0.341821	0.242477	5141.72
2022-09-22 10:13:50	1591.1	1297.78	826.792	477.057	375.733	235.096	64.3891	16.6803	5.49299	3.265	1.27694	0.795137	0.316869	0.251125	4896.02
2022-09-22 10:13:51	1586.43	1517.75	716.608	476.364	374.275	232.328	64.2524	16.019	5.55335	3.06464	1.297	0.791366	0.325088	0.257845	4995.32
2022-09-22 10:13:52	1524.53	1304	791.522	480.384	373.107	231.735	64.2297	15.5467	5.62765	2.99773	1.28176	0.804462	0.304629	0.239238	4796.31
2022-09-22 10:13:53	1493.27	1310.22	791.249	481.077	371.138	230.51	63.6605	15.6681	5.46436	2.9798	1.31976	0.762972	0.317165	0.211603	4767.84
2022-09-22 10:13:54	1485.8	1245.75	830.346	488.145	372.086	231.182	63.5011	15.8301	5.61294	2.96427	1.43046	0.776383	0.306935	0.21112	4743.95
2022-09-22 10:13:55	1438.21	1270.07	814.489	488.838	368.001	231.617	62.7042	15.8166	5.2113	2.99295	1.37453	0.760981	0.279204	0.190722	4700.55
2022-09-22 10:13:56	1393.73	1414.83	775.938	485.096	367.855	232.091	63.2051	16.154	5.27244	3.1694	1.41966	0.745265	0.283875	0.19751	4759.99
2022-09-22 10:13:57	1162.45	1209.56	867.53	484.265	368.366	232.763	62.818	16.3969	5.36762	3.08376	1.43008	0.78005	0.305989	0.223146	4415.34
2022-09-22 10:13:58	1132.28	996.943	955.295	490.224	368.293	232.605	63.3645	16.8287	5.35679	3.12558	1.37183	0.829085	0.334903	0.217357	4267.07
2022-09-22 10:13:59	989.031	1015.6	935.062	488.977	369.606	231.459	63.8426	17.2066	5.28946	3.22516	1.40809	0.821646	0.344245	0.234517	4122.11
2022-09-22 10:14:00	1034.29	973.758	941.351	492.165	369.533	231.419	63.7288	17.2201	5.11302	3.21799	1.32207	0.808968	0.335376	0.238514	4134.5
2022-09-22 10:14:01	1151.25	1023.52	922.212	492.858	368.439	230.945	64.1614	17.1256	4.68429	3.34944	1.28697	0.798176	0.319589	0.229762	4281.18
2022-09-22 10:14:02	1170.07	1397.3	742.582	483.433	371.94	228.652	63.2051	16.4509	4.73072	3.22238	1.27116	0.762762	0.302028	0.218219	4484.14
2022-09-22 10:14:03	1192.62	1263.28	833.08	481.354	372.013	229.838	62.4537	16.1945	4.93735	3.10925	1.19652	0.778164	0.314799	0.193995	4461.37
2022-09-22 10:14:04	1105.99	1328.31	781.679	475.256	369.606	227.545	62.7725	15.6681	4.84371	3.01565	1.17588	0.790632	0.320239	0.19496	4377.17
2022-09-22 10:14:05	1022.94	1213.52	841.556	476.087	368.439	227.347	63.114	15.7491	5.14939	3.09571	1.1672	0.826151	0.319116	0.203436	4239.51
2022-09-22 10:14:06	1053.11	1249.71	831.44	488.561	361.363	229.205	63.1368	16.4509	4.91645	3.20963	1.14618	0.847106	0.335435	0.203092	4303.64
2022-09-22 10:14:07	1192.62	1447.07	749.69	492.858	364.354	229.364	63.7288	16.9907	4.98842	3.2881	1.25129	0.83841	0.342353	0.226109	4567.61
2022-09-22 10:14:08	1261.37	1363.94	780.039	494.521	362.749	232.052	63.5239	16.9502	5.23374	3.34546	1.26614	0.85905	0.33644	0.231588	4586.42
2022-09-22 10:14:09	1358.58	1396.74	761.174	499.649	362.749	233.001	64.3208	16.6533	5.02093	3.4068	1.29411	0.825941	0.331533	0.227798	4703.97
2022-09-22 10:14:10	1460.92	1365.07	783.593	492.165	364.135	233.198	64.5484	15.8976	5.09677	3.3343	1.36489	0.781831	0.314504	0.238135	4790.66
2022-09-22 10:14:11	1344.73	1033.7	917.564	499.51	364.427	232.328	65.186	15.6142	4.93812	3.41994	1.34213	0.76821	0.312848	0.230899	4484.08
2022-09-22 10:14:12	1139.9	986.199	947.092	496.6	365.375	230.787	64.4574	15.6816	4.86073	3.24508	1.33538	0.727138	0.304393	0.213016	4256.78
2022-09-22 10:14:13	1158.72	1033.13	923.853	493.274	366.834	229.482	63.706	16.019	5.21749	2.95112	1.33654	0.743798	0.295878	0.204711	4295.77
2022-09-22 10:14:14	989.031	762.834	1045.79	488.977	366.615	230.115	64.1841	16.0325	5.3297	2.98777	1.22718	0.714775	0.319471	0.192134	3974.35
2022-09-22 10:14:15	1251.1	1158.67	839.642	479.968	362.895	229.838	63.7515	15.5872	5.48758	2.84557	1.20809	0.724938	0.305871	0.185966	4412.21
2022-09-22 10:14:16	1440.54	1231.62	811.481	480.245	362.968	229.522	64.1386	16.0865	5.27863	2.89018	1.22352	0.760562	0.306935	0.194719	4647.26
2022-09-22 10:14:17	1348.78	1382.04	738.481	479.829	361.291	230.668	65.0266	15.5872	5.11147	2.99534	1.20809	0.751656	0.330173	0.195477	4632.29
2022-09-22 10:14:18	1371.8	1711.71	608.064	483.017	365.959	229.877	65.0721	16.4239	5.68105	3.10726	1.29257	0.745893	0.326803	0.214704	4863.29
2022-09-22 10:14:19	1254.99	1749.03	614.626	482.324	366.834	229.917	64.6167	16.7748	5.61681	3.13793	1.27	0.760143	0.318347	0.2054	4790.43
2022-09-22 10:14:20	1281.74	1745.64	621.461	486.621	368.147	230.51	64.9583	16.8557	5.95732	3.37613	1.33808	0.753961	0.334075	0.22132	4827.92
2022-09-22 10:14:21	1313.01	1452.15	720.162	485.096	371.211	229.008	63.9337	16.8692	6.18097	3.35979	1.2565	0.702935	0.311074	0.221044	4663.47
2022-09-22 10:14:22	1298.7	1490.61	707.038	478.582	369.46	227.94	63.2506	16.2484	5.56032	3.21999	1.19266	0.740654	0.290379	0.223835	4663.05
2022-09-22 10:14:23	1188.89	1469.12	697.742	482.601	370.627	227.664	63.5694	16.2215	5.57735	3.12319	1.1863	0.703774	0.31202	0.234999	4527.57
2022-09-22 10:14:24	1173.8	1503.05	692.821	485.096	369.023	228.336	63.6605	15.2228	5.56806	3.01485	1.1618	0.722633	0.331592	0.229727	4542.04
2022-09-22 10:14:25	1196.82	1922.63	523.58	486.344	364.646	228.889	63.3645	15.1283	5.09212	3.01565	1.23355	0.736673	0.327335	0.212292	4812.03
2022-09-22 10:14:26	1319.07	1896.62	511.824	490.779	366.542	231.222	63.4328	15.8301	5.32274	3.01127	1.24994	0.766115	0.332893	0.216358	4906.22
2022-09-22 10:14:27	1357.95	1719.63	612.985	495.214	365.375	232.566	63.3645	15.3712	5.23839	3.03995	1.29527	0.77282	0.315213	0.197682	4873.32
2022-09-22 10:14:28	1242.08	1769.95	576.622	487.452	368.22	231.498	62.6131	15.6951	5.10451	2.94873	1.2457	0.736254	0.279263	0.175388	4764.63
2022-09-22 10:14:29	1206.62	1467.99	720.709	487.73	371.357	233.989	62.2261	15.992	5.26392	3.10886	1.23721	0.761609	0.284644	0.178248	4577.45
2022-09-22 10:14:30	1231.2	1421.62	749.69	490.363	371.94	231.775	63.023	15.5332	5.06426	3.13355	1.29816	0.758571	0.304334	0.165016	4585.86
2022-09-22 10:14:31	1247.06	1713.41	609.431	474.701	372.67	229.838	62.431	16.1945	5.16564	3.15904	1.27424	0.774182	0.302915	0.184347	4736.59
2022-09-22 10:14:32	1195.73	1670.43	651.536	472.206	366.761	228.454	64.0931	16.181	5.01396	3.11364	1.26634	0.771354	0.286891	0.193719	4676.04
2022-09-22 10:14:33	1109.72	1786.92	607.517	466.247	372.524	223.118	65.6413	16.2754	5.1223	3.03477	1.3051	0.77984	0.306699	0.212947	4658.73
2022-09-22 10:14:34	992.764	1464.6	723.443	461.257	368.658	223.157	65.5958	16.2754	5.16719	3.03397	1.24165	0.785708	0.268443	0.231623	4326.47
2022-09-22 10:14:35	955.125	1074.98	890.77	464.999	370.773	223.671	66.1878	15.7221	5.15016	3.03756	1.26344	0.769991	0.282161	0.230451	4072.96
2022-09-22 10:14:36	1192.62	1167.15	851.399	471.098	378.797	224.383	65.1632	16.4374	5.39084	3.2638	1.35582	0.795661	0.307881	0.220562	4378.39
2022-09-22 10:14:37	1274.9	1069.89	879.287	476.503	370.846	226.162	64.4574	16.127	5.03873	3.20405	1.32979	0.756161	0.283107	0.19496	4388.98
2022-09-22 10:14:38	1225.91	1164.89	865.343	477.057	370.554	223.552	63.4328	16.046	4.918	3.23433	1.36142	0.726615	0.299249	0.177869	4417.5
2022-09-22 10:14:39	1268.83	1392.21	773.204	477.75	368.001	223.394	64.002	16.4644	4.80501	3.26539	1.3348	0.762762	0.284644	0.183244	4594.5
2022-09-22 10:14:40	1075.82	1439.71	764.181	473.177	364.646	223.987	63.6377	15.992	4.85764	3.20604	1.24879	0.781202	0.293868	0.199439	4431.74
2022-09-22 10:14:41	1011.58	1478.17	757.346	478.721	364.573	224.462	63.2734	16.019	4.98765	3.10527	1.24396	0.769782	0.302737	0.218563	4404.77
2022-09-22 10:14:42	1071.93	1589	709.499	477.196	363.406	226.715	63.7743	16.1405	5.28637	3.16183	1.25419	0.785812	0.310956	0.209018	4528.67
2022-09-22 10:14:43	1056.84	1379.77	787.694	479.552	362.895	225.924	62.2488	16.2484	5.2616	3.20405	1.31359	0.739083	0.336145	0.205263	4382.24
2022-09-22 10:14:44	1262.15	1229.36	810.934	482.324	364.354	227.11	62.3399	16.2484	5.3119	3.07141	1.36913	0.728605	0.345369	0.203643	4465.84
2022-09-22 10:14:45	1385.79	1098.73	869.444	471.929	364.792	227.11	62.6587	16.154	5.46823	3.14271	1.41137	0.758466	0.33307	0.199508	4507.93
2022-09-22 10:14:46	1356.4	1203.34	836.635	473.315	365.813	227.387	62.6814	16.2754	5.32893	3.12877	1.36932	0.785917	0.338273	0.213016	4553.01
2022-09-22 10:14:47	1444.27	1246.32	832.534	472.345	366.834	228.81	63.3417	16.019	5.52163	3.1455	1.38668	0.834638	0.325265	0.205469	4681.9
2022-09-22 10:14:48	1270.7	1340.19	820.777	476.087	367.418	229.996	63.8654	16.6263	5.46126	3.36457	1.37511	0.862927	0.3297	0.227178	4597.28
2022-09-22 10:14:49	1221.4	1418.79	793.983	475.117	366.834	231.894	63.1368	16.4509	5.3831	3.44145	1.31243	0.869528	0.33171	0.226144	4599.17
2022-09-22 10:14:50	1319.38	1495.7	751.057	472.068	367.272	232.487	63.6149	16.4104	5.25773	3.37015	1.378	0.838933	0.322309	0.226351	4729.38
2022-09-22 10:14:51	1201.33	1386.56	798.631	473.315	368.804	232.763	64.0931	16.8827	5.15945	3.43866	1.29334	0.841029	0.311193	0.248128	4553.67
2022-09-22 10:14:52	1242.55	1337.93	810.387	475.533	370.773	231.656	64.7761	16.4779	5.18189	3.33908	1.26865	0.800481	0.282693	0.220631	4561.17
2022-09-22 10:14:53	1398.55	1354.89	782.5	478.166	371.43	231.538	64.9127	16.7478	4.87776	3.42512	1.27752	0.766743	0.296706	0.233276	4709.61
2022-09-22 10:14:54	1367.75	1303.43	779.765	480.661	372.086	231.933	64.298	16.6128	4.7431	3.53147	1.18707	0.73353	0.286891	0.223525	4627.25
2022-09-22 10:14:55	1583.32	1486.08	710.866	484.958	372.451	233.752	64.4346	16.4104	4.80888	3.41158	1.25554	0.738035	0.296351	0.211189	4963
2022-09-22 10:14:56	1656.42	1443.11	739.301	482.601	370.481	232.921	63.7515	16.5858	4.87776	3.45061	1.26672	0.718023	0.325443	0.224386	5016.03
2022-09-22 10:14:57	1598.87	1647.81	669.581	478.582	369.241	233.198	63.7515	16.7343	5.2082	3.25145	1.32227	0.775964	0.319648	0.228384	5088.88
2022-09-22 10:14:58	1709.3	1651.77	690.907	482.463	368.877	235.333	64.6623	16.6533	5.44037	3.22078	1.38803	0.839457	0.307172	0.229417	5231.39
2022-09-22 10:14:59	1483.47	1648.94	706.765	480.522	364.865	233.87	63.7971	16.6263	5.41328	3.34307	1.3917	0.856221	0.317224	0.213843	5010.39
2022-09-22 10:15:00	1393.73	1642.16	702.117	474.84	365.229	235.175	63.0457	16.9232	5.14784	3.27933	1.44473	0.873719	0.300195	0.225351	4904.48
2022-09-22 10:15:01	1536.66	1573.17	733.559	480.384	365.375	235.096	63.6832	16.8287	5.32197	3.26579	1.44261	0.868899	0.295228	0.202782	5016.15
2022-09-22 10:15:02	1344.73	1398.43	803.005	475.256	367.345	231.775	63.1596	16.8018	5.04569	3.21242	1.41484	0.83118	0.316514	0.209432	4711.54
2022-09-22 10:15:03	1075.82	1320.4	830.62	478.166	369.898	230.115	63.1368	16.9097	4.82978	3.15745	1.40327	0.779421	0.304452	0.22673	4395.76
2022-09-22 10:15:04	1224.04	1212.39	866.71	483.433	368.293	229.957	63.9792	16.8962	4.99694	3.23353	1.38379	0.773344	0.307586	0.201714	4476.6
2022-09-22 10:15:05	834.432	1078.94	922.212	491.333	367.855	228.415	63.5922	16.6938	4.80192	3.15904	1.39575	0.709851	0.299485	0.211189	4014.05
2022-09-22 10:15:06	905.977	1154.71	874.092	492.165	363.479	228.889	63.3189	16.5723	4.91877	3.00729	1.3753	0.718966	0.294341	0.20099	4109.72
2022-09-22 10:15:07	1083.28	1168.85	829.526	488.561	359.686	228.454	63.4556	16.4914	4.91104	2.85473	1.3267	0.694763	0.289315	0.197027	4248.58
2022-09-22 10:15:08	996.497	1363.37	729.185	482.186	356.403	225.213	62.5448	15.6007	4.70441	2.58985	1.26614	0.663016	0.269211	0.206572	4240.7
2022-09-22 10:15:09	1380.82	1339.06	734.926	478.028	359.467	226.636	63.3189	15.6681	4.72144	2.86787	1.30163	0.71247	0.286713	0.206365	4608.02
2022-09-22 10:15:10	1419.7	1284.77	761.994	481.631	360.488	227.031	63.4328	16.1135	4.76632	3.03676	1.39305	0.706498	0.307349	0.21305	4625.59
2022-09-22 10:15:11	1551.44	1332.27	755.159	481.215	364.5	227.743	64.0931	16.5318	4.93503	3.22158	1.43914	0.741388	0.294696	0.220803	4803.8
2022-09-22 10:15:12	1519.24	1241.8	810.387	492.026	368.439	230.391	64.3663	17.2876	5.13469	3.39166	1.53422	0.784346	0.311843	0.216875	4755.31
2022-09-22 10:15:13	1166.34	1419.36	752.151	487.175	369.971	229.364	64.4574	17.2201	5.40632	3.28133	1.51089	0.804462	0.297948	0.214325	4517.55
2022-09-22 10:15:14	1064.46	1557.33	695.555	488.284	369.752	229.957	65.3681	16.3969	5.54716	3.22955	1.4808	0.774811	0.28222	0.210259	4498.64
2022-09-22 10:15:15	981.41	1514.36	722.076	491.61	370.554	230.233	65.5275	15.8706	5.30804	3.14749	1.45438	0.760038	0.307941	0.208329	4402.83
2022-09-22 10:15:16	947.504	1553.94	691.454	485.235	368.658	229.443	65.3453	15.1958	5.79945	3.00848	1.40886	0.725986	0.283757	0.198509	4368.2
2022-09-22 10:15:17	758.999	1281.38	795.897	489.116	367.928	229.759	64.4346	15.5197	5.79635	3.10049	1.33712	0.702935	0.285117	0.200128	4014.45
2022-09-22 10:15:18	872.071	1119.65	875.732	493.689	368.585	228.257	63.5694	16.6128	5.75069	3.24667	1.33808	0.750818	0.294578	0.203367	4049.75
2022-09-22 10:15:19	966.323	1114	887.489	490.64	368.001	229.324	63.2051	16.4914	6.05019	3.33629	1.32207	0.771773	0.298007	0.197372	4147.45
2022-09-22 10:15:20	890.89	1212.39	835.541	495.353	364.719	228.81	62.9774	16.6128	5.09986	3.4773	1.24319	0.747046	0.31953	0.241098	4118.42
2022-09-22 10:15:21	1281.74	1354.33	772.11	490.502	359.759	227.664	63.1368	16.4104	4.8174	3.35661	1.25438	0.729653	0.335908	0.239548	4576.38
2022-09-22 10:15:22	1250.33	1582.22	673.136	481.908	355.82	225.727	63.5694	15.8706	4.56511	3.26022	1.16798	0.702307	0.309478	0.239169	4658.82
2022-09-22 10:15:23	1220.62	1678.35	612.439	478.166	351.808	222.999	63.6832	15.8301	4.42891	3.15904	1.16084	0.727138	0.287305	0.247645	4653.9
2022-09-22 10:15:24	1305.07	1622.93	662.199	480.522	355.601	225.213	65.1632	16.1675	4.82436	3.33072	1.27	0.801633	0.299781	0.238101	4743.63
2022-09-22 10:15:25	1132.28	1671.56	634.038	483.572	357.789	226.557	65.186	15.992	4.70751	3.32554	1.24493	0.776592	0.288014	0.231554	4597.55
2022-09-22 10:15:26	1170.07	1382.6	758.713	486.066	366.105	230.352	65.2087	16.2349	4.7253	3.4303	1.38051	0.780469	0.311429	0.231795	4486.21
2022-09-22 10:15:27	1177.54	1372.42	764.455	492.858	367.053	232.091	64.3435	16.3564	4.72685	3.46455	1.37762	0.721795	0.314445	0.210569	4497.93
2022-09-22 10:15:28	1286.25	1227.66	810.934	490.363	367.272	229.443	63.3645	16.6128	4.62934	3.42353	1.38822	0.713832	0.324733	0.192582	4502.57
2022-09-22 10:15:29	1230.73	1211.83	840.462	490.64	367.126	232.131	63.6832	16.5858	4.86692	3.47929	1.43509	0.746836	0.337978	0.213843	4464.26
2022-09-22 10:15:30	1121.08	1312.48	772.11	495.768	367.491	230.391	63.6149	16.5858	4.94509	3.2395	1.29565	0.7219	0.323728	0.224249	4390.27
2022-09-22 10:15:31	1147.36	1238.97	826.519	498.54	373.18	233.593	65.1404	16.8018	5.18189	3.34227	1.35428	0.765172	0.33987	0.249368	4411.34
2022-09-22 10:15:32	1121.08	1482.69	737.113	491.888	374.566	234.621	64.5712	16.1945	5.27553	3.11961	1.29334	0.758885	0.326803	0.259188	4533.76
2022-09-22 10:15:33	1177.54	1362.81	780.039	490.086	378.213	231.815	65.2543	16.3969	5.22446	3.1216	1.26865	0.807501	0.302856	0.256363	4513.13
2022-09-22 10:15:34	1170.07	1392.21	793.983	491.749	374.129	234.186	65.7324	16.1	5.2113	3.20764	1.35621	0.837257	0.309478	0.251642	4549.34
2022-09-22 10:15:35	1121.08	1609.36	694.462	481.908	369.825	230.312	64.9355	15.8571	4.93425	3.11842	1.3672	0.804358	0.280209	0.226316	4598.47
2022-09-22 10:15:36	1004.12	1401.83	780.312	485.373	367.71	227.98	65.3681	15.8436	5.00081	3.22676	1.41542	0.783193	0.276662	0.22256	4359.46
2022-09-22 10:15:37	1090.9	1495.7	719.889	485.928	361.582	228.454	63.6149	15.4522	5.00235	3.08018	1.3863	0.708803	0.306226	0.201576	4472.21
2022-09-22 10:15:38	1113.46	1520.01	709.772	482.74	361.874	227.901	62.7042	15.7086	4.92729	3.20843	1.35891	0.70566	0.314267	0.178145	4504.86
2022-09-22 10:15:39	1281.74	1254.8	816.676	487.591	363.406	227.268	62.9546	15.992	5.39007	3.30244	1.3267	0.797966	0.3297	0.207744	4521.79
2022-09-22 10:15:40	1293.41	1289.86	798.357	490.086	364.938	228.968	62.6131	15.8841	5.27708	3.29009	1.26055	0.801633	0.332301	0.189688	4555.27
2022-09-22 10:15:41	1317.2	1261.02	829.253	498.817	373.107	229.68	64.7306	17.0042	5.47132	3.596	1.38919	0.853183	0.3365	0.221595	4602.69
2022-09-22 10:15:42	1333.07	1360.55	777.578	495.491	373.764	229.68	63.8654	17.1526	5.40632	3.54023	1.3944	0.825837	0.324083	0.233173	4662.87
2022-09-22 10:15:43	890.89	1583.91	695.555	487.591	370.846	228.968	63.8198	16.8827	4.74078	3.3112	1.37164	0.747779	0.309833	0.210879	4349.16
2022-09-22 10:15:44	872.071	1605.4	680.244	481.631	371.576	227.229	64.1841	17.1931	4.86692	3.29766	1.39227	0.764438	0.319116	0.225868	4330.39
2022-09-22 10:15:45	1049.38	1517.75	696.375	472.068	366.615	225.885	62.9546	16.2349	4.65024	3.22516	1.24609	0.72169	0.313735	0.208812	4417.63
2022-09-22 10:15:46	973.944	1199.95	836.088	474.008	365.448	224.541	64.2524	16.208	5.1788	3.04154	1.27424	0.784346	0.323905	0.220493	4165.26
2022-09-22 10:15:47	1049.38	1156.97	855.5	471.791	365.302	225.727	63.5922	16.208	5.56109	3.07301	1.21561	0.785289	0.334194	0.21622	4215.66
2022-09-22 10:15:48	1166.34	1149.62	883.114	470.128	364.5	229.008	64.685	16.4644	5.68956	3.18892	1.23471	0.78686	0.343299	0.22225	4355.33
2022-09-22 10:15:49	1038.02	1206.17	873.819	476.087	366.47	229.166	64.7989	16.7883	5.48758	3.06624	1.22391	0.783612	0.319884	0.199405	4282.4
2022-09-22 10:15:50	1154.98	1538.67	716.334	475.81	366.397	228.85	63.6605	16.4509	5.11379	3.2407	1.18051	0.777221	0.319293	0.199474	4571.99
2022-09-22 10:15:51	1257.95	1446.5	738.481	482.324	368.877	228.217	64.0248	15.938	5.03253	3.22158	1.19922	0.754799	0.322604	0.197544	4613.04
2022-09-22 10:15:52	1117.19	1489.48	713.6	492.026	367.637	227.347	63.3645	15.9785	4.88085	3.14152	1.21291	0.770411	0.295937	0.190308	4497.11
2022-09-22 10:15:53	1162.45	1565.82	668.488	483.71	366.032	227.229	63.1596	15.7761	4.95205	3.0985	1.30317	0.768944	0.310365	0.195787	4563.29
2022-09-22 10:15:54	966.323	1457.81	732.192	487.591	364.792	228.573	63.6149	16.019	5.06349	3.23433	1.29276	0.760562	0.32355	0.190584	4327.78
2022-09-22 10:15:55	838.165	1227.66	824.058	489.67	361.874	230.866	62.818	16.3969	4.92729	3.13554	1.2943	0.768525	0.32361	0.213601	4062.17
2022-09-22 10:15:56	1075.82	1030.31	900.886	486.759	364.354	232.131	62.7725	16.3699	4.79263	3.14709	1.27752	0.752913	0.332183	0.212257	4179.91
2022-09-22 10:15:57	955.125	1173.37	852.766	489.116	365.229	230.233	61.8162	16.3024	4.6928	3.21162	1.25129	0.776278	0.332124	0.227729	4154.45
2022-09-22 10:15:58	1094.64	1050.1	912.096	491.333	365.521	229.324	62.4082	16.046	4.82127	2.99295	1.30124	0.782669	0.304688	0.228073	4231.9
2022-09-22 10:15:59	1196.04	1339.06	793.983	491.056	364.5	227.822	63.0002	16.208	4.75162	3.2403	1.2862	0.794299	0.30049	0.220183	4502.27
2022-09-22 10:16:00	970.212	1409.74	771.016	484.68	364.5	227.189	63.5011	15.8031	5.05188	3.24189	1.33422	0.79409	0.302028	0.220286	4317.59
2022-09-22 10:16:01	989.031	1252.54	834.994	486.482	364.208	229.008	64.685	15.992	5.30494	3.16263	1.34367	0.804253	0.287482	0.226523	4248.07
2022-09-22 10:16:02	913.598	1275.16	817.496	483.849	367.345	229.957	64.2297	16.3159	5.05188	3.24468	1.33596	0.77282	0.287009	0.229142	4178.87
2022-09-22 10:16:03	1019.2	1059.15	914.557	482.324	371.721	231.063	64.7306	16.4239	5.35989	3.18852	1.38533	0.797652	0.310601	0.222526	4170.43
2022-09-22 10:16:04	1034.29	1244.62	830.893	492.996	370.117	232.487	64.002	16.8152	5.1935	3.22676	1.36103	0.79409	0.308591	0.209535	4297.32
2022-09-22 10:16:05	1004.12	1331.71	794.53	490.502	369.825	232.052	63.5694	16.9502	5.05885	3.17776	1.36489	0.80331	0.319352	0.204849	4314.18
2022-09-22 10:16:06	996.497	1340.76	778.125	489.254	369.898	231.538	64.1158	16.5184	4.87698	3.10208	1.29932	0.786651	0.317756	0.196683	4297.28
2022-09-22 10:16:07	1041.76	1600.31	678.057	494.105	370.044	231.222	64.3435	16.5588	4.78644	3.27615	1.32419	0.787175	0.303802	0.2013	4507.08
2022-09-22 10:16:08	1158.72	1458.38	730.825	492.026	369.971	228.81	64.5712	16.181	4.84835	3.27057	1.28871	0.791366	0.305575	0.211327	4530.19
2022-09-22 10:16:09	1202.11	1365.64	769.923	492.026	370.554	227.071	64.6623	16.181	4.88318	3.2881	1.27251	0.757942	0.307468	0.210087	4518.88
2022-09-22 10:16:10	1348.47	1171.11	858.781	489.809	370.263	227.427	63.5239	16.4104	4.94431	3.453	1.29835	0.784974	0.31953	0.204263	4556.79
2022-09-22 10:16:11	1255.3	1120.78	881.201	493.967	371.065	227.822	62.5676	16.4779	5.08206	3.21799	1.30433	0.778478	0.319825	0.201955	4440.09
2022-09-22 10:16:12	1139.9	1082.33	899.792	490.502	369.46	228.336	62.7497	16.6668	5.1076	3.17139	1.31687	0.782145	0.31338	0.204953	4300.63
2022-09-22 10:16:13	958.858	1060.84	898.425	487.591	370.554	228.771	61.8618	16.1405	5.06039	3.15227	1.29044	0.776487	0.303742	0.190584	4093.82
2022-09-22 10:16:14	691.031	1431.8	740.941	485.928	370.19	227.427	62.1805	16.2889	5.00854	3.05707	1.3294	0.794614	0.319293	0.203919	4036.5
2022-09-22 10:16:15	789.172	1520.58	683.525	469.85	370.19	225.648	62.727	15.8436	4.76555	3.0049	1.27135	0.81955	0.302146	0.21367	4147.91
2022-09-22 10:16:16	905.977	1807.84	578.262	469.296	373.837	226.636	62.3854	16.0325	4.67345	3.07699	1.2403	0.830028	0.304334	0.221527	4450.61
2022-09-22 10:16:17	985.298	2037.99	497.606	473.038	374.785	228.771	62.6587	16.6803	4.99461	3.22238	1.3132	0.825732	0.316396	0.246129	4687.75
2022-09-22 10:16:18	1201.8	1857.6	561.858	469.296	376.536	228.692	62.727	16.3429	5.01087	3.0977	1.27752	0.760876	0.291089	0.232518	4785.53
2022-09-22 10:16:19	1105.99	1705.49	623.375	478.305	375.806	228.771	61.8618	16.2889	5.00545	3.0503	1.30356	0.677056	0.300845	0.214118	4606.44
2022-09-22 10:16:20	1147.36	1562.99	681.338	478.582	375.515	228.771	61.4747	16.0055	5.18267	3.0276	1.42024	0.643528	0.331533	0.201093	4562.84
2022-09-22 10:16:21	1307.72	1293.82	799.178	480.661	374.858	228.296	62.5676	15.2633	5.15403	3.01406	1.36952	0.668255	0.332893	0.19589	4573.1
2022-09-22 10:16:22	1513.64	1300.04	808.474	489.393	373.107	229.522	63.1823	14.9934	5.4156	3.13634	1.4133	0.692772	0.343536	0.189688	4803.54
2022-09-22 10:16:23	1608.21	1344.15	779.219	485.512	373.18	230.826	63.9565	15.0204	5.46823	3.3813	1.3863	0.745788	0.34596	0.240926	4911.64
2022-09-22 10:16:24	1564.66	1202.78	844.837	488.7	374.202	230.945	64.3663	15.1418	5.45043	3.38489	1.27096	0.783507	0.327808	0.261428	4797.1
2022-09-22 10:16:25	1536.66	1409.18	775.664	483.71	398.419	221.694	63.5466	15.4792	5.32506	3.31757	1.29565	0.794509	0.329818	0.256156	4915.67
2022-09-22 10:16:26	1393.42	1498.52	748.597	477.057	398.2	219.283	63.2506	15.5062	5.25851	3.39046	1.28061	0.801948	0.324319	0.268044	4825.16
2022-09-22 10:16:27	1303.98	1354.33	816.676	479.968	396.595	218.848	62.7953	15.965	5.34286	3.14391	1.33808	0.802996	0.32089	0.220252	4660.33
2022-09-22 10:16:28	1200.56	1418.23	792.342	471.791	393.823	218.571	62.7042	15.8706	5.16255	2.93001	1.37067	0.75658	0.301259	0.204401	4584.61
2022-09-22 10:16:29	1147.36	1389.39	769.102	469.989	369.971	226.003	63.2962	15.9246	5.01241	2.89337	1.38109	0.724938	0.283343	0.177559	4461.51
2022-09-22 10:16:30	996.497	1412.01	761.72	474.563	371.794	227.15	63.1823	16.5858	5.02093	2.85632	1.37357	0.739607	0.306285	0.181556	4333.98
2022-09-22 10:16:31	958.858	1559.03	711.14	477.335	372.816	227.268	63.8426	16.4239	4.87698	2.91806	1.35814	0.723681	0.303269	0.193719	4397.09
2022-09-22 10:16:32	1041.76	1636.5	663.019	480.245	375.66	227.347	63.7288	16.5723	5.06039	3.09013	1.34715	0.74977	0.312671	0.177593	4515.57
2022-09-22 10:16:33	890.89	1552.81	696.649	486.344	374.639	226.794	63.5239	16.5723	4.88627	3.14988	1.29469	0.714356	0.324142	0.191411	4318.78
2022-09-22 10:16:34	940.038	1403.52	742.308	483.156	372.013	226.241	63.5694	15.938	4.92419	2.98657	1.31204	0.710584	0.309182	0.19241	4257.22
2022-09-22 10:16:35	1083.28	1193.16	833.354	479.275	371.649	227.506	63.9792	15.6546	5.16874	3.10567	1.28022	0.731015	0.309478	0.17146	4278.63
2022-09-22 10:16:36	970.212	1102.12	865.069	482.879	371.138	226.754	63.9109	15.6816	5.15481	2.97263	1.28929	0.731329	0.296351	0.175388	4108.39
2022-09-22 10:16:37	1185.16	909.293	964.591	485.373	369.241	227.585	64.2069	15.4117	5.46668	3.01087	1.3321	0.773763	0.309419	0.188068	4231.94
2022-09-22 10:16:38	1196.82	1007.69	953.654	485.096	374.858	230.787	63.8882	16.073	5.55335	3.33231	1.32805	0.78686	0.342767	0.189722	4340.4
2022-09-22 10:16:39	1109.72	1272.9	825.152	484.68	372.743	230.154	63.5011	15.6412	5.34828	3.27615	1.31899	0.736883	0.344955	0.195098	4385.71
2022-09-22 10:16:40	1158.72	1129.83	901.433	485.512	370.919	231.301	63.9109	15.4657	5.29256	3.43388	1.31918	0.748093	0.361511	0.212947	4368.46
2022-09-22 10:16:41	1094.64	1254.24	831.44	481.354	371.576	234.621	63.4556	15.6546	4.89324	3.39684	1.31031	0.736149	0.348562	0.201679	4357.86
2022-09-22 10:16:42	917.331	1099.29	878.193	486.898	368.293	231.419	63.5239	15.0743	4.74233	3.2642	1.3186	0.697592	0.311311	0.206779	4070.57
2022-09-22 10:16:43	966.323	883.847	991.111	492.996	377.63	229.838	62.9319	15.4927	4.84216	3.21361	1.27887	0.7592	0.295405	0.22132	4030.78
2022-09-22 10:16:44	1068.2	1041.05	914.283	494.66	379.381	228.415	63.3189	15.5872	4.86228	3.17139	1.32419	0.760143	0.287186	0.20006	4215.5
2022-09-22 10:16:45	1090.9	1048.4	913.463	489.67	379.818	227.268	63.4783	15.4927	5.39548	3.13554	1.35621	0.781726	0.282338	0.206572	4239.65
2022-09-22 10:16:46	1256.86	1318.7	802.185	484.403	380.548	227.387	63.8654	15.8976	5.57038	3.1694	1.26286	0.824684	0.293395	0.210087	4561.18
2022-09-22 10:16:47	1291.54	1289.86	802.458	478.998	372.524	228.217	63.7515	16.3564	5.49918	3.25862	1.31474	0.794194	0.336204	0.197579	4555.11
2022-09-22 10:16:48	1250.01	1187.51	854.68	478.443	373.545	231.024	63.9109	16.3024	5.33203	3.41317	1.27482	0.791785	0.331474	0.234069	4466.81
2022-09-22 10:16:49	1287.03	1298.91	836.908	485.512	376.244	230.154	65.2998	16.1945	5.08438	3.59878	1.21137	0.786651	0.336559	0.233345	4607.5
2022-09-22 10:16:50	1534.02	1380.9	803.279	485.789	372.305	230.668	64.7306	16.0325	4.87698	3.56533	1.29122	0.768839	0.330409	0.227246	4898.79
2022-09-22 10:16:51	1409.59	1341.32	832.534	483.156	374.275	231.063	65.6869	15.5737	5.00081	3.52709	1.32188	0.773449	0.327867	0.224731	4764.38
2022-09-22 10:16:52	1300.87	1426.71	794.53	484.265	369.825	229.838	65.277	15.6277	5.16487	3.4048	1.32111	0.754694	0.341289	0.21181	4698.14
2022-09-22 10:16:53	1452.21	1269.5	836.635	485.235	366.98	231.024	64.4801	15.8166	5.03331	3.42034	1.34406	0.774287	0.324378	0.210431	4732.99
2022-09-22 10:16:54	1265.1	1159.8	877.646	492.303	372.378	232.605	64.981	15.965	5.13546	3.40839	1.43432	0.779107	0.324496	0.212361	4492.08
2022-09-22 10:16:55	1199.47	1366.77	784.687	499.372	373.107	234.424	65.2998	16.3564	5.17957	3.41516	1.42352	0.765172	0.334667	0.21243	4550.81
2022-09-22 10:16:56	1314.56	1334.53	796.717	496.184	373.326	232.684	64.2752	16.2215	4.71524	3.33311	1.36026	0.749875	0.296411	0.185105	4639.14
2022-09-22 10:16:57	1166.34	1560.16	690.634	496.739	370.992	229.798	63.1596	16.3699	5.08284	3.22636	1.31494	0.769572	0.327276	0.202127	4605.12
2022-09-22 10:16:58	1041.76	1545.46	722.076	495.214	369.241	230.352	62.4537	16.2484	5.13314	3.26659	1.17608	0.777954	0.332538	0.199508	4493.69
2022-09-22 10:16:59	1309.27	1584.48	693.368	498.263	364.573	229.245	61.7935	16.5858	4.90717	3.4761	1.19498	0.784974	0.319648	0.204884	4768.47
2022-09-22 10:17:00	1361.69	1702.66	651.81	491.61	368.147	229.798	62.8863	16.6533	5.27398	3.55537	1.23201	0.817978	0.37239	0.222078	4896.73
2022-09-22 10:17:01	1264.32	1688.53	662.473	489.947	371.138	230.391	63.6605	16.5049	5.26934	3.45659	1.2457	0.784346	0.348207	0.202506	4798.27
2022-09-22 10:17:02	1355.31	1731.5	615.993	486.759	368.001	228.019	64.4118	16.4374	5.28327	3.28292	1.27617	0.807501	0.329168	0.217495	4877.63
2022-09-22 10:17:03	1219.84	1738.29	643.881	481.493	373.107	228.85	64.9355	15.7761	5.55413	3.17099	1.25129	0.841029	0.326329	0.216909	4777.53
2022-09-22 10:17:04	1173.8	1600.31	695.555	488.007	370.554	230.55	64.89	15.8436	5.79403	3.15785	1.27039	0.824055	0.301082	0.231554	4651.09
2022-09-22 10:17:05	1375.68	1428.4	754.338	487.314	367.637	231.301	64.7989	15.7491	5.48371	3.23154	1.29469	0.77303	0.328162	0.230451	4736.57
2022-09-22 10:17:06	1337.89	1274.03	815.309	483.017	367.199	230.747	63.6832	15.4927	5.41947	3.30443	1.29006	0.734054	0.333247	0.21529	4598.66
2022-09-22 10:17:07	1324.67	1114.56	871.358	487.314	368.512	229.522	63.1596	15.8571	5.17028	3.32554	1.29932	0.712156	0.325679	0.226798	4486.01
2022-09-22 10:17:08	1198.38	1158.67	838.549	488.977	365.302	227.347	62.431	15.7896	4.79882	3.23552	1.25746	0.69843	0.307645	0.216909	4365.96
2022-09-22 10:17:09	951.237	1129.83	856.594	489.947	365.594	227.11	62.3854	15.965	4.80347	3.25105	1.30221	0.774182	0.298066	0.228969	4109.32
2022-09-22 10:17:10	1268.83	1201.08	843.47	489.809	368.585	228.968	62.5904	16.3024	4.97914	3.312	1.31455	0.806139	0.304215	0.222422	4490.58
2022-09-22 10:17:11	1386.57	1212.96	828.432	487.591	365.594	229.126	62.2261	16.3564	5.20975	3.23393	1.37993	0.815045	0.321008	0.218494	4600.03
2022-09-22 10:17:12	1431.37	1033.7	917.838	484.542	369.096	234.345	61.2926	16.1	5.24148	3.1447	1.4239	0.862403	0.340402	0.20733	4559.5
2022-09-22 10:17:13	1507.27	1078.94	912.096	486.066	367.345	238.416	60.8372	15.5602	5.25773	3.17498	1.362	0.832856	0.327749	0.210259	4677.69
2022-09-22 10:17:14	1173.8	1094.77	912.643	510.737	342.617	246.599	60.8144	15.9515	5.20124	3.15068	1.34657	0.813787	0.330587	0.208467	4368.99
2022-09-22 10:17:15	1049.38	1176.2	860.148	509.351	339.772	244.9	60.4501	15.965	5.0542	2.96148	1.22429	0.802472	0.28151	0.198819	4266.69
2022-09-22 10:17:16	1177.54	1371.86	772.11	507.826	342.982	239.642	62.522	16.2754	5.11766	3.2407	1.28485	0.773763	0.315509	0.202747	4501.69
2022-09-22 10:17:17	1113.46	1271.77	817.496	506.718	346.41	237.27	63.4556	16.9232	5.1401	3.20804	1.24647	0.799433	0.28967	0.201231	4384.38
2022-09-22 10:17:18	1151.25	1238.4	825.972	481.493	371.065	227.782	63.8882	16.2889	5.04337	3.15984	1.22333	0.776383	0.275775	0.212361	4386.83
2022-09-22 10:17:19	1247.06	1385.43	780.859	478.443	372.305	227.743	64.3208	16.2619	5.14397	3.22198	1.29449	0.791994	0.298894	0.216909	4583.39
2022-09-22 10:17:20	1068.2	1423.88	783.046	485.512	371.503	228.929	64.2752	16.046	5.34518	3.23871	1.27231	0.837257	0.286595	0.247921	4452.62
2022-09-22 10:17:21	1170.07	1613.32	712.507	486.205	371.794	227.703	63.9792	15.9515	5.33435	3.25026	1.36142	0.808339	0.314622	0.229211	4672.83
2022-09-22 10:17:22	1199.47	1802.75	626.382	493.135	373.253	229.285	64.5257	16.3969	5.19118	3.3124	1.38051	0.820283	0.34123	0.204091	4816.45
2022-09-22 10:17:23	932.417	1615.01	736.567	496.184	372.816	231.063	64.6623	16.2619	5.03563	3.50916	1.32477	0.815359	0.338214	0.20223	4476.21
2022-09-22 10:17:24	955.125	1780.13	639.78	499.649	370.773	231.024	65.1176	16.4914	4.63089	3.50478	1.30202	0.766534	0.312198	0.182693	4568.79
2022-09-22 10:17:25	977.677	1877.4	599.041	502.005	373.618	233.159	65.3453	17.0177	4.83055	3.60436	1.27463	0.847525	0.314799	0.198612	4656.33
2022-09-22 10:17:26	1011.58	1493.43	762.267	501.867	373.618	232.566	65.1632	16.8152	4.90484	3.76887	1.2376	0.890797	0.296765	0.221492	4468.63
2022-09-22 10:17:27	1158.72	1557.9	721.529	500.758	372.962	232.487	65.0493	16.8692	5.14397	3.67646	1.27212	0.886292	0.300195	0.230727	4637.78
2022-09-22 10:17:28	1132.28	1264.42	851.946	495.907	371.576	232.131	63.9109	16.9232	5.41328	3.62547	1.2619	0.876862	0.312671	0.224455	4440.8
2022-09-22 10:17:29	1026.67	1219.18	874.092	489.254	367.855	231.063	62.9319	16.6128	5.02325	3.53266	1.22545	0.78906	0.308177	0.22387	4298.76
2022-09-22 10:17:30	853.251	1435.76	777.031	485.373	366.397	231.301	63.1368	16.4779	4.97217	3.34944	1.2295	0.756895	0.321777	0.218977	4239.57
2022-09-22 10:17:31	804.259	1280.81	833.08	485.373	368.877	230.668	63.8198	16.6668	4.78257	3.48686	1.24493	0.793566	0.309537	0.218391	4094.39
2022-09-22 10:17:32	958.858	1076.68	935.609	488.423	373.18	230.391	64.5484	16.6263	5.75147	3.35262	1.1861	0.833904	0.300963	0.21498	4155.95
2022-09-22 10:17:33	955.125	975.454	958.849	490.224	372.451	230.075	64.8444	15.8706	5.92482	3.23393	1.24319	0.813892	0.304925	0.209122	4074.62
2022-09-22 10:17:34	913.598	904.204	999.04	493.412	370.7	229.364	64.1841	16.2889	5.84666	3.17139	1.24782	0.81012	0.282929	0.215807	4002.37
2022-09-22 10:17:35	1041.76	1046.14	944.358	490.363	368.001	227.268	64.298	15.6816	5.87684	3.01007	1.28234	0.754066	0.281037	0.208502	4209.28
2022-09-22 10:17:36	864.605	1410.31	795.076	485.651	363.989	226.873	63.3189	15.8031	5.04492	3.07699	1.38379	0.780574	0.272168	0.220286	4236.4
2022-09-22 10:17:37	789.172	1444.8	775.664	483.017	360.415	224.501	62.6814	16.208	4.95979	2.99215	1.33577	0.806034	0.280091	0.231175	4167.07
2022-09-22 10:17:38	1041.76	1288.73	844.29	483.433	362.822	225.845	63.2734	16.3969	5.57193	3.05588	1.45823	0.838724	0.288192	0.244889	4338.01
2022-09-22 10:17:39	1071.93	1324.36	805.739	481.77	364.646	226.438	63.3872	16.046	5.77314	2.95949	1.3834	0.86628	0.294578	0.225386	4365.81
2022-09-22 10:17:40	1211.6	1182.99	842.65	478.443	363.552	225.924	62.818	15.7491	5.51311	2.93081	1.29276	0.827827	0.303742	0.215531	4394.8
2022-09-22 10:17:41	1314.56	1021.82	950.373	483.017	370.481	228.138	64.3435	16.0325	5.83737	3.17537	1.35216	0.871414	0.318525	0.211878	4460.54
2022-09-22 10:17:42	1262.15	1215.22	849.758	481.077	369.533	224.62	64.9355	15.3038	5.25928	3.2168	1.37453	0.839981	0.316219	0.185656	4493.78
2022-09-22 10:17:43	1199.47	1183.55	879.287	487.037	370.773	227.268	64.7306	16.019	5.06349	3.48765	1.36624	0.877071	0.33378	0.218012	4439.48
2022-09-22 10:17:44	1079.55	1112.87	921.665	487.591	372.013	227.585	65.1176	15.8976	4.96056	3.40759	1.33499	0.839038	0.336322	0.206744	4293.37
2022-09-22 10:17:45	1128.54	1254.8	834.721	481.908	371.065	227.822	64.3663	15.7626	4.60845	3.48606	1.30047	0.815778	0.313972	0.206813	4389.72
2022-09-22 10:17:46	1022.94	1182.42	872.451	477.473	369.168	227.98	63.0913	15.8031	4.92342	3.43627	1.19228	0.807082	0.318525	0.207537	4242.21
2022-09-22 10:17:47	932.417	1207.3	854.68	475.949	367.199	225.766	62.2033	15.7626	4.78876	3.2646	1.22468	0.732482	0.303683	0.218667	4151.81
2022-09-22 10:17:48	1121.08	1367.9	783.32	480.245	366.397	226.517	62.7042	15.9515	4.95515	3.41197	1.31629	0.717185	0.302501	0.230589	4435.04
2022-09-22 10:17:49	1147.36	1380.9	784.413	485.789	365.157	224.976	62.3627	16.4779	5.05343	3.29288	1.30529	0.726824	0.310542	0.226557	4478.36
2022-09-22 10:17:50	1068.2	1393.34	774.297	492.442	364.427	225.964	62.3171	16.3969	4.78567	3.31439	1.28929	0.714565	0.317283	0.225455	4408.03
2022-09-22 10:17:51	992.764	1188.64	866.983	492.303	365.084	226.596	63.0913	16.3564	4.88705	3.25743	1.2592	0.714042	0.30729	0.195304	4222.44
2022-09-22 10:17:52	1098.37	1158.67	863.429	486.898	366.907	226.162	63.0002	15.9515	5.08825	3.21043	1.26711	0.747046	0.310897	0.185519	4290.2
2022-09-22 10:17:53	830.544	1078.37	892.137	485.651	365.959	225.252	62.9091	15.7221	4.90949	3.22755	1.25727	0.723995	0.286063	0.191686	3967.14
2022-09-22 10:17:54	894.778	1102.69	877.92	475.671	365.667	224.817	62.4765	15.8031	5.16022	3.21999	1.28369	0.708593	0.274297	0.330584	4030.8
2022-09-22 10:17:55	1128.54	1112.87	865.616	484.958	360.707	224.738	62.5904	16.073	5.05652	3.38569	1.27714	0.729653	0.280091	0.34261	4267.16
2022-09-22 10:17:56	951.237	1114.56	881.201	488.838	360.999	225.173	62.1805	16.5184	4.93116	3.35422	1.29276	0.743902	0.282988	0.372484	4111.69
2022-09-22 10:17:57	1196.04	1132.66	857.961	488.423	358.373	226.517	62.5676	16.3969	5.20588	3.32912	1.2916	0.744322	0.309537	0.355945	4350.18
2022-09-22 10:17:58	1260.9	1082.33	891.864	491.749	359.613	226.478	63.41	16.8557	4.9327	3.29009	1.28331	0.766848	0.322309	0.227212	4404.02
2022-09-22 10:17:59	1124.81	1397.87	766.915	486.621	364.792	225.687	62.7497	16.9367	5.08825	3.34546	1.29662	0.772611	0.350276	0.232966	4457.47
2022-09-22 10:18:00	1026.67	1508.7	706.218	486.066	363.26	224.738	63.4783	17.2066	4.78799	3.29567	1.22352	0.758047	0.338392	0.214497	4406.96
2022-09-22 10:18:01	740.024	1559.6	710.593	488.977	366.907	224.659	63.8654	17.0852	4.90639	3.25344	1.18186	0.798176	0.321717	0.230072	4182.4
2022-09-22 10:18:02	608.132	1532.45	722.896	503.668	367.928	226.122	63.6149	17.2741	5.02402	3.26739	1.13461	0.829189	0.327394	0.236309	4052.91
2022-09-22 10:18:03	558.984	1473.08	748.597	494.105	369.387	226.517	64.0248	16.7208	5.17415	3.13714	1.20173	0.852973	0.305753	0.231243	3962.32
2022-09-22 10:18:04	913.598	1492.3	750.511	488.561	373.399	226.399	64.5029	16.4374	5.38078	3.10925	1.20192	0.877805	0.297889	0.220734	4336.8
2022-09-22 10:18:05	1216.89	1461.77	733.012	483.849	373.545	227.308	63.7743	16.5588	5.1757	3.14072	1.24146	0.85465	0.294223	0.214773	4587.62
2022-09-22 10:18:06	1608.21	1754.12	607.517	471.098	374.493	228.929	64.4801	16.3294	5.20511	3.23114	1.32092	0.862403	0.298657	0.202506	5136.29
2022-09-22 10:18:07	1668.86	1471.38	721.256	482.186	375.588	230.708	64.685	16.7343	5.09754	3.21202	1.29064	0.81955	0.319648	0.211672	5042.35
2022-09-22 10:18:08	1301.34	1216.35	833.901	493.135	373.983	232.487	63.7288	16.6128	5.12617	3.33151	1.30105	0.788432	0.339929	0.215772	4542.64
2022-09-22 10:18:09	1336.02	1080.07	917.291	493.551	372.305	230.945	64.3891	16.7478	5.26857	3.27655	1.32265	0.755009	0.352287	0.223318	4522.52
2022-09-22 10:18:10	932.417	816.554	1015.44	498.263	369.679	226.557	63.8426	16.5049	5.17802	3.10408	1.34985	0.723995	0.316159	0.228384	3950.16
2022-09-22 10:18:11	1015.47	890.632	983.456	490.917	368.293	222.92	63.114	16.181	5.14088	3.03835	1.36142	0.714356	0.292626	0.197854	4061.73
2022-09-22 10:18:12	940.038	1014.47	891.317	488.145	369.241	222.366	63.4556	16.4104	5.09444	3.05468	1.36489	0.690991	0.273469	0.20957	4016.13
2022-09-22 10:18:13	732.558	1192.03	801.365	489.531	367.345	223.829	63.4783	16.2754	5.01628	2.981	1.35987	0.707126	0.276011	0.212809	3896.97
2022-09-22 10:18:14	774.085	1163.76	809.567	486.205	370.19	228.612	63.41	16.208	4.78257	3.03118	1.23798	0.704507	0.274119	0.212637	3922.28
2022-09-22 10:18:15	785.284	1374.68	732.192	488.145	367.564	230.787	63.7743	16.127	4.84758	3.06265	1.21966	0.724414	0.27879	0.222767	4068.91
2022-09-22 10:18:16	1109.72	1386.56	760.353	483.849	368.147	229.64	64.2524	16.7748	4.89633	3.12519	1.27116	0.802157	0.296115	0.224593	4429.92
2022-09-22 10:18:17	1124.81	1409.74	753.518	484.403	370.044	228.375	63.8426	16.4374	4.91568	3.13475	1.24435	0.769048	0.279441	0.220631	4461.74
2022-09-22 10:18:18	1245.04	1625.19	674.503	488.284	370.19	226.715	64.3663	16.8152	5.3003	3.19808	1.32034	0.789584	0.314622	0.231691	4722.26
2022-09-22 10:18:19	1218.29	1430.1	762.541	489.531	373.399	227.071	64.3891	17.2741	5.26779	3.26619	1.35621	0.798805	0.317756	0.240581	4593.84
2022-09-22 10:18:20	1038.02	1371.86	769.376	488.284	372.159	227.585	63.4783	16.2484	5.00313	3.20644	1.27752	0.765486	0.310187	0.230692	4357.8
2022-09-22 10:18:21	1170.07	1231.62	827.886	489.116	371.721	227.031	63.8198	15.9111	4.98301	3.22078	1.28948	0.818293	0.302323	0.219976	4408.01
2022-09-22 10:18:22	985.298	1027.48	921.392	487.175	367.053	226.201	63.023	15.4792	4.80269	3.15904	1.23779	0.802681	0.294459	0.211327	4103.61
2022-09-22 10:18:23	1068.2	1055.75	889.95	482.047	367.637	226.241	63.4783	15.5062	4.83442	3.15904	1.23471	0.80792	0.289256	0.210604	4179.34
2022-09-22 10:18:24	1090.9	1013.91	935.883	485.651	365.74	225.45	64.685	15.3173	5.34982	3.11005	1.25843	0.803205	0.282456	0.214428	4208.56
2022-09-22 10:18:25	1094.64	985.633	952.561	487.314	365.375	226.082	65.186	16.0595	5.40787	3.25225	1.2754	0.785917	0.308946	0.223387	4204.1
2022-09-22 10:18:26	1306.16	996.943	946.546	485.789	368.877	226.557	65.8235	15.8301	5.60366	3.26699	1.26344	0.805615	0.318229	0.224766	4424.01
2022-09-22 10:18:27	1019.2	895.156	997.947	487.314	364.792	226.952	65.2543	15.2498	5.72903	3.08854	1.15775	0.794509	0.317224	0.218219	4083.17
2022-09-22 10:18:28	940.038	959.621	969.239	491.056	366.98	229.522	65.0721	15.6277	5.68337	3.20764	1.16103	0.823008	0.331355	0.220355	4048.58
2022-09-22 10:18:29	951.237	1069.89	906.081	489.116	369.387	231.301	64.9355	15.0878	5.62378	3.03875	1.17453	0.793147	0.317342	0.207778	4108.19
2022-09-22 10:18:30	985.298	1264.98	808.2	491.749	369.023	231.419	64.4801	14.9664	5.29024	3.06504	1.21098	0.753123	0.286418	0.183417	4240.91
2022-09-22 10:18:31	1214.86	1472.51	734.653	494.937	371.721	231.775	64.3208	15.6412	5.20279	3.20326	1.3051	0.75459	0.302146	0.187552	4611.38
2022-09-22 10:18:32	1361.22	1485.52	727.271	490.086	369.314	230.866	64.1614	15.9785	5.2113	3.14829	1.31918	0.751446	0.307763	0.188723	4755.34
2022-09-22 10:18:33	1333.07	1566.38	703.757	487.314	368.877	230.391	64.8672	16.1945	5.24303	3.35661	1.30645	0.775545	0.307881	0.180522	4782.02
2022-09-22 10:18:34	1287.03	1481.56	783.593	487.037	369.46	231.024	64.9355	16.8422	5.57425	3.40042	1.34753	0.771668	0.314681	0.227625	4733.12
2022-09-22 10:18:35	1284.39	1486.08	757.346	490.779	367.783	231.419	65.3226	16.3294	5.5046	3.44304	1.29932	0.802891	0.306995	0.235378	4711.04
2022-09-22 10:18:36	1316.43	1494	761.174	485.789	368.147	231.775	64.594	16.1405	5.37227	3.48965	1.28003	0.804672	0.272345	0.239651	4749.51
2022-09-22 10:18:37	1309.27	1489.48	770.196	490.779	368.147	230.945	63.706	16.1405	5.32583	3.45858	1.25997	0.80111	0.286477	0.262186	4750.06
2022-09-22 10:18:38	1245.04	1382.6	789.335	490.917	366.397	231.063	64.0931	15.8436	5.28791	3.36935	1.17685	0.829504	0.307054	0.23562	4596.49
2022-09-22 10:18:39	1204.75	1299.47	819.683	484.68	365.448	229.838	63.2962	15.8841	5.14475	3.3594	1.09546	0.815045	0.290616	0.233139	4494
2022-09-22 10:18:40	1053.11	1275.16	827.612	490.086	364.646	227.585	63.6149	15.8436	5.23374	3.1921	1.13905	0.810854	0.311902	0.214187	4328.56
2022-09-22 10:18:41	1132.28	1392.78	769.376	484.126	363.917	227.11	63.2279	15.992	5.3181	3.1467	1.19671	0.817978	0.281806	0.216668	4459.78
2022-09-22 10:18:42	1128.54	1487.78	739.027	487.175	366.397	228.652	63.2279	16.6803	5.30107	3.37055	1.29276	0.83359	0.2795	0.206021	4528.77
2022-09-22 10:18:43	1075.82	1677.78	676.69	494.244	366.98	230.154	64.2524	16.8422	5.41406	3.26938	1.48003	0.824789	0.316987	0.196993	4614.26
2022-09-22 10:18:44	1363.55	1785.22	645.795	497.847	371.065	233.752	64.1386	17.2336	5.57193	3.44304	1.56373	0.839352	0.325738	0.218253	4990.57
2022-09-22 10:18:45	1181.42	1666.47	710.866	501.867	372.159	235.372	64.9355	17.0177	5.56264	3.37613	1.51821	0.830028	0.340579	0.220183	4761.96
2022-09-22 10:18:46	1188.89	1715.67	679.424	497.016	370.19	234.424	64.1614	16.6263	5.4512	3.08974	1.48331	0.799643	0.331415	0.219597	4777.77
2022-09-22 10:18:47	1170.07	1470.25	794.803	497.293	371.649	233.396	64.6167	16.8422	5.62223	3.27376	1.44686	0.813892	0.321126	0.227143	4630.63
2022-09-22 10:18:48	1049.38	1429.54	793.163	497.016	368.293	229.877	64.7306	16.3159	5.27321	3.15267	1.32516	0.788118	0.301496	0.213222	4459.36
2022-09-22 10:18:49	1087.02	1333.97	817.223	496.184	363.989	227.94	64.1614	16.1945	5.3003	3.25623	1.39941	0.788327	0.306403	0.190825	4417.92
2022-09-22 10:18:50	1090.9	1228.22	835.268	492.996	361.072	225.45	64.685	15.5197	5.34131	3.24548	1.4023	0.788746	0.300431	0.195373	4325.39
2022-09-22 10:18:51	1196.04	1513.23	692.001	488.977	358.81	225.687	63.2506	15.3443	5.1788	3.0754	1.39999	0.748303	0.281155	0.182452	4564.21
2022-09-22 10:18:52	1162.45	1540.94	662.473	477.889	356.914	224.936	62.7497	15.3712	5.20124	3.07819	1.43181	0.698011	0.278495	0.177111	4514.58
2022-09-22 10:18:53	1365.42	1540.94	690.907	473.87	360.926	226.754	63.3189	15.7221	5.18035	2.99573	1.39729	0.718861	0.296529	0.183658	4748.63
2022-09-22 10:18:54	1499.02	1649.51	677.51	483.71	371.065	229.838	64.298	16.3564	5.56883	3.17896	1.42988	0.760457	0.323964	0.195373	5002.76
2022-09-22 10:18:55	1601.98	1444.24	751.604	483.71	375.15	229.205	64.5712	16.7208	5.43495	3.26739	1.40443	0.762448	0.324437	0.197027	4978.58
2022-09-22 10:18:56	1561.55	1332.84	815.856	486.898	378.359	230.55	64.6623	17.0177	5.21594	3.34307	1.35177	0.847001	0.334607	0.209018	4899.03
2022-09-22 10:18:57	1041.76	1463.46	743.675	486.205	376.025	228.138	63.9792	17.9759	5.02015	3.43786	1.26691	0.822484	0.341289	0.220148	4432.33
2022-09-22 10:18:58	1007.85	1449.33	746.409	483.987	372.086	227.506	63.3872	17.9759	4.57362	3.40321	1.21349	0.826046	0.314149	0.225317	4379.09
2022-09-22 10:18:59	819.345	1495.13	758.986	486.205	373.253	228.375	63.8882	17.6385	4.81043	3.44065	1.2241	0.819236	0.337032	0.23493	4253.69
2022-09-22 10:19:00	936.15	1596.92	713.874	490.64	374.566	228.494	64.5712	17.436	5.20666	3.29367	1.3512	0.805615	0.350336	0.246439	4433.9
2022-09-22 10:19:01	1234.15	1435.19	785.78	496.046	376.9	229.522	64.981	16.5049	5.33899	3.19171	1.4293	0.827827	0.313321	0.239134	4650.42
2022-09-22 10:19:02	1260.12	1324.36	813.668	487.452	374.056	227.11	64.002	16.5318	5.37614	3.24468	1.4131	0.807291	0.336795	0.225282	4578.7
2022-09-22 10:19:03	1359.82	1309.09	819.137	485.373	371.794	229.205	64.4346	16.4914	5.66866	3.33271	1.41619	0.853078	0.337091	0.268561	4667.22
2022-09-22 10:19:04	1296.83	1162.63	872.998	486.482	372.013	230.984	64.7078	16.4644	5.70117	3.38529	1.351	0.818502	0.349981	0.258155	4514.97
2022-09-22 10:19:05	1460.45	1292.69	804.372	486.898	371.649	231.735	64.7306	16.3429	5.81493	3.312	1.27116	0.813997	0.358436	0.259671	4740.7
2022-09-22 10:19:06	1399.01	1340.19	806.286	497.847	376.098	233.791	65.4592	16.3159	5.98905	3.28611	1.34136	0.836104	0.336086	0.267183	4747.06
2022-09-22 10:19:07	1371.02	1358.85	800.818	503.391	374.858	232.724	64.9583	16.3024	5.78861	3.06106	1.37318	0.813473	0.316278	0.221699	4734.5
2022-09-22 10:19:08	1452.21	1492.3	759.533	501.035	374.129	230.708	64.3891	16.127	5.81725	3.03557	1.36836	0.851716	0.280623	0.228625	4902.01
2022-09-22 10:19:09	1470.72	1369.59	804.372	504.639	372.816	231.222	63.7971	16.3024	5.67253	3.15665	1.3969	0.847944	0.289552	0.217288	4845.04
2022-09-22 10:19:10	1540.08	1389.95	786.327	496.184	370.773	231.656	63.5011	16.3834	5.7654	3.09213	1.35428	0.840715	0.297652	0.220321	4906.43
2022-09-22 10:19:11	1451.43	1374.12	799.178	495.075	368.658	229.601	63.706	16.073	5.67563	3.19768	1.33654	0.84501	0.301732	0.218322	4809.41
2022-09-22 10:19:12	1350.02	1265.55	828.979	496.323	366.615	228.652	63.4328	16.1945	5.55722	3.3343	1.30067	0.819655	0.324142	0.203092	4627.3
2022-09-22 10:19:13	1211.6	1436.89	764.181	497.293	370.627	226.834	63.706	16.3834	5.76849	3.47013	1.35177	0.841762	0.328458	0.232622	4599.5
2022-09-22 10:19:14	1170.07	1533.58	731.372	503.946	370.773	226.992	64.3891	16.3699	5.55955	3.45181	1.37858	0.811797	0.323491	0.232863	4629.25
2022-09-22 10:19:15	1386.11	1602.57	672.589	498.402	374.202	226.201	63.9792	16.8557	5.32042	3.44264	1.31532	0.783298	0.312848	0.237894	4852.32
2022-09-22 10:19:16	1471.8	1738.29	625.836	496.046	374.056	227.427	63.8426	17.1121	5.15868	3.29128	1.31339	0.804986	0.29168	0.22704	5025.5
2022-09-22 10:19:17	1394.04	1646.68	667.667	488.284	373.18	230.154	64.3891	16.7478	5.1107	3.19688	1.30954	0.767477	0.299012	0.229004	4892.05
2022-09-22 10:19:18	1451.12	1415.4	749.144	481.77	370.846	228.573	63.8882	16.3699	5.11302	3.21202	1.25901	0.758047	0.283816	0.204642	4787.94
2022-09-22 10:19:19	1400.1	1332.84	799.724	479.829	375.952	228.929	64.0475	15.965	5.21362	3.22596	1.29025	0.776697	0.308059	0.20957	4708.41
2022-09-22 10:19:20	1386.57	1297.21	838.002	490.779	378.432	231.577	64.9583	16.4779	5.5727	3.37413	1.36585	0.776592	0.328635	0.225765	4715.66
2022-09-22 10:19:21	1580.21	1343.02	839.916	495.214	377.557	230.154	64.8672	16.4509	5.82034	3.38529	1.42217	0.830237	0.325738	0.218081	4959.39
2022-09-22 10:19:22	1554.7	1271.77	889.95	497.432	380.037	231.815	66.0967	16.7613	5.69807	3.4522	1.47559	0.820283	0.354356	0.2483	4920.61
2022-09-22 10:19:23	1594.21	1233.31	905.534	497.709	372.67	234.028	66.0512	17.0312	5.60134	3.37453	1.51127	0.833066	0.348503	0.216702	4932.43
2022-09-22 10:19:24	1458.89	1108.34	925.22	478.998	372.013	230.905	65.6869	15.8841	4.9211	3.28491	1.45168	0.763391	0.313913	0.216702	4666.9
2022-09-22 10:19:25	1469.94	1127	925.493	478.305	367.855	231.301	65.2998	15.8571	4.63476	3.26141	1.39845	0.741283	0.323137	0.192513	4691.6
2022-09-22 10:19:26	1341.31	1311.35	844.29	479.829	365.302	230.312	64.0475	15.9111	4.79186	3.23194	1.37762	0.758676	0.31474	0.170323	4663
2022-09-22 10:19:27	1266.97	1372.42	816.402	479.275	366.178	228.533	64.2752	15.8166	4.99384	3.39485	1.29025	0.78225	0.304984	0.196683	4620.83
2022-09-22 10:19:28	1337.11	1572.04	731.645	484.819	363.552	228.692	63.8198	16.2349	5.39161	3.44264	1.26961	0.822065	0.335849	0.196958	4809.37
2022-09-22 10:19:29	1215.33	1513.79	734.379	482.601	367.855	227.387	63.5239	15.938	5.20201	3.34705	1.21098	0.820807	0.299958	0.205194	4631.89
2022-09-22 10:19:30	1398.55	1594.09	679.151	474.147	370.773	225.608	63.3189	15.3173	5.08516	3.26818	1.18495	0.825941	0.285413	0.21367	4831.82
2022-09-22 10:19:31	1319.38	1702.1	618.18	475.117	368.074	224.778	63.0685	15.2363	5.01396	3.26539	1.18958	0.779526	0.290084	0.208743	4796.68
2022-09-22 10:19:32	1389.53	1425.58	748.87	481.215	366.98	225.331	63.8198	15.2633	5.17106	3.26101	1.23239	0.807187	0.282811	0.1972	4727.54
2022-09-22 10:19:33	1498.24	1467.42	732.466	491.749	366.688	226.557	64.3663	16.0865	5.40167	3.46893	1.31976	0.801738	0.297534	0.201231	4875.07
2022-09-22 10:19:34	1464.96	1332.84	790.975	499.649	365.084	228.257	65.0038	16.6668	5.558	3.41795	1.40539	0.842915	0.304688	0.211017	4775.17
2022-09-22 10:19:35	1433.7	1307.39	825.425	498.679	368.074	231.459	65.4819	16.4374	5.70117	3.4295	1.43239	0.838619	0.324023	0.216634	4758.59
2022-09-22 10:19:36	1263.55	1558.47	702.664	493.828	370.554	231.024	65.1632	16.2215	5.35756	3.23472	1.3888	0.799957	0.302146	0.224283	4712.77
2022-09-22 10:19:37	1196.51	1468.55	719.342	480.938	370.992	231.103	64.9355	15.9785	5.33899	3.22915	1.30934	0.787908	0.295169	0.221595	4559.54
2022-09-22 10:19:38	1188.89	1494	720.709	478.305	370.408	230.036	64.8217	15.9111	5.37614	3.32434	1.24551	0.76821	0.306285	0.228108	4574.33
2022-09-22 10:19:39	1470.72	1343.02	763.087	477.75	369.096	228.573	64.2069	15.9111	5.27863	3.15387	1.21928	0.775964	0.276839	0.214325	4743.28
2022-09-22 10:19:40	1699.97	1151.88	846.478	471.375	365.813	229.759	63.023	15.965	5.38852	3.263	1.26306	0.770096	0.29712	0.219494	4855.47
2022-09-22 10:19:41	1897.5	1233.88	804.646	472.345	361.291	227.071	62.2716	15.3847	5.35369	3.17697	1.28311	0.771982	0.302619	0.208536	5085.48
2022-09-22 10:19:42	1687.53	1354.33	766.368	470.959	361.509	227.545	62.4082	15.5602	5.39858	3.31439	1.36913	0.776173	0.308887	0.197062	4957.57
2022-09-22 10:19:43	1380.82	1451.59	749.417	473.454	362.385	226.28	61.9756	16.1945	5.51234	3.31956	1.42525	0.800167	0.322131	0.206744	4733.7
2022-09-22 10:19:44	1232.6	1591.26	704.304	479.136	364.938	224.145	63.0913	16.4914	5.558	3.48447	1.40057	0.825103	0.313321	0.208777	4687.75
2022-09-22 10:19:45	1196.82	1559.03	733.833	482.463	366.324	225.727	64.2524	16.8827	5.42799	3.4299	1.44956	0.825837	0.312789	0.228246	4657.01
2022-09-22 10:19:46	1217.51	1549.42	724.81	491.333	364.354	226.122	63.8654	16.3969	5.25464	3.39843	1.3834	0.815988	0.287305	0.239375	4665.19
2022-09-22 10:19:47	1369.62	1457.81	740.941	491.195	362.239	226.596	64.7534	16.127	5.07278	3.45738	1.31012	0.841134	0.282515	0.226213	4740.47
2022-09-22 10:19:48	1501.98	1414.27	752.971	493.551	364.646	229.047	64.7761	15.9785	4.95515	3.35501	1.30529	0.831809	0.29913	0.222664	4848.18
2022-09-22 10:19:49	1500.89	1268.94	820.777	493.551	369.023	232.487	64.8217	16.3294	5.25928	3.34785	1.30356	0.831704	0.281096	0.214807	4778.05
2022-09-22 10:19:50	1603.54	1052.93	918.111	490.224	369.606	232.605	65.9601	16.3429	5.35215	3.28611	1.26364	0.837781	0.298362	0.201472	4760.55
2022-09-22 10:19:51	1387.35	992.984	929.868	490.086	365.302	229.917	65.4819	16.019	5.29488	3.0993	1.25419	0.786546	0.280268	0.217288	4487.94
2022-09-22 10:19:52	1315.65	1007.69	915.924	491.749	359.686	227.071	65.573	15.8976	5.33899	3.18812	1.28389	0.790213	0.26933	0.205021	4410.31
2022-09-22 10:19:53	1109.72	1199.38	844.837	490.363	355.163	224.422	65.3909	15.5872	5.15945	3.22755	1.29854	0.775125	0.306167	0.220045	4315.86
2022-09-22 10:19:54	1219.53	1384.86	769.102	487.591	357.497	223.197	64.5484	16.073	5.18808	3.13315	1.34329	0.751132	0.292863	0.218184	4533.33
2022-09-22 10:19:55	1312.23	1396.17	790.155	491.333	364.792	226.478	65.0721	16.5723	5.43573	3.4291	1.41214	0.787489	0.314445	0.217116	4674.4
2022-09-22 10:19:56	1236.48	1304.56	835.541	490.086	367.491	227.15	64.4801	16.5184	5.52472	3.2885	1.37106	0.77743	0.318584	0.218391	4553.81
2022-09-22 10:19:57	1324.36	1208.43	877.646	492.581	367.199	226.636	64.7761	16.6803	5.65551	3.29089	1.36585	0.783193	0.315686	0.200439	4589.92
2022-09-22 10:19:58	1338.98	1015.6	949.827	491.333	366.032	228.178	63.7515	16.2754	5.58121	3.40799	1.33499	0.802367	0.327749	0.205814	4481.64
2022-09-22 10:19:59	1436.34	1281.95	840.189	489.254	364.5	228.533	63.5694	16.019	5.32197	3.34068	1.34367	0.782041	0.325265	0.201162	4731.67
2022-09-22 10:20:00	1569.32	1382.04	804.919	492.165	369.241	229.047	64.4346	16.181	5.33435	3.44583	1.37029	0.786546	0.339929	0.210983	4938.83
2022-09-22 10:20:01	1484.25	1410.87	789.335	486.759	371.649	229.64	63.8198	16.5318	5.17957	3.40958	1.40115	0.816931	0.333425	0.220562	4864.22
2022-09-22 10:20:02	1276.46	1503.05	736.567	488.284	371.649	230.589	65.4136	16.9772	5.0248	3.29686	1.38302	0.83338	0.344186	0.209914	4700.07
2022-09-22 10:20:03	1271.48	1254.24	839.916	494.382	375.15	232.487	66.6431	17.0852	5.11534	3.20525	1.33442	0.847734	0.329936	0.210569	4562.42
2022-09-22 10:20:04	1251.1	1287.03	830.893	492.026	369.898	234.661	66.0512	16.9772	4.85145	3.13833	1.32227	0.827094	0.313676	0.199508	4559.3
2022-09-22 10:20:05	1347.69	1177.9	878.193	497.432	369.533	234.068	65.8235	16.6263	4.81894	3.24309	1.22082	0.826151	0.308354	0.207261	4597.89
2022-09-22 10:20:06	1521.26	1146.8	914.283	497.57	370.773	232.842	65.0266	16.3294	4.95747	3.28252	1.25939	0.791156	0.280505	0.193926	4775.65
2022-09-22 10:20:07	1528.73	1235.58	860.148	492.996	368.074	230.984	63.8654	15.7356	5.09135	3.34267	1.27598	0.797652	0.294873	0.18955	4807.1
2022-09-22 10:20:08	1418.3	1184.12	872.451	482.601	368.22	227.506	63.7971	15.8301	5.18654	3.39046	1.30684	0.832018	0.291148	0.22318	4644.05
2022-09-22 10:20:09	1254.21	1275.72	827.886	479.968	365.011	227.743	63.8426	15.8976	5.23606	3.29248	1.32747	0.812321	0.299367	0.201024	4521.45
2022-09-22 10:20:10	1053.11	1418.23	753.518	480.107	362.385	226.636	63.7743	15.7761	5.2616	3.13395	1.30954	0.771563	0.31545	0.218873	4384.54
2022-09-22 10:20:11	1038.02	1360.55	779.219	475.117	361.801	224.501	63.023	16.1405	5.21672	3.17776	1.351	0.760562	0.319057	0.227109	4329.42
2022-09-22 10:20:12	1068.2	1363.94	773.204	486.066	362.385	226.952	62.9774	15.9785	5.27863	3.17338	1.29392	0.747884	0.299012	0.201955	4370.69
2022-09-22 10:20:13	1147.36	1256.5	814.489	484.542	362.895	226.32	62.7953	15.8571	5.24613	3.1467	1.324	0.771039	0.287364	0.224111	4381.76
2022-09-22 10:20:14	1256.39	1401.83	758.166	485.235	363.26	225.371	62.9091	15.8301	5.19969	3.3825	1.27174	0.817978	0.294932	0.203712	4580.16
2022-09-22 10:20:15	1265.1	1507.57	732.466	486.205	362.895	227.782	63.8426	15.7896	5.27244	3.29965	1.27251	0.831704	0.316041	0.213119	4672.86
2022-09-22 10:20:16	1192.62	1617.84	674.776	485.512	361.728	226.992	64.1158	15.5737	5.34673	3.15904	1.29912	0.842705	0.319293	0.217667	4650.35
2022-09-22 10:20:17	1239.44	1777.31	607.244	487.73	364.281	227.743	64.4801	15.3308	5.42799	3.20684	1.27598	0.83359	0.301791	0.213291	4794.81
2022-09-22 10:20:18	1151.25	1778.44	598.768	483.294	365.011	227.782	63.7288	15.4117	5.11689	3.13395	1.25457	0.830028	0.277253	0.223491	4694.52
2022-09-22 10:20:19	1105.99	1631.98	648.529	486.066	366.105	225.371	63.5466	15.2633	5.01241	3.13275	1.189	0.782774	0.27341	0.20385	4553.44
2022-09-22 10:20:20	1071.93	1675.52	632.944	485.235	367.126	226.952	63.2734	15.4792	5.1285	3.29089	1.17299	0.774706	0.298717	0.195063	4549.32
2022-09-22 10:20:21	1011.58	1479.86	722.896	490.224	370.7	229.403	64.2524	15.6546	4.99384	3.44225	1.18765	0.767791	0.31202	0.190136	4395.47
2022-09-22 10:20:22	981.41	1289.86	822.144	492.996	371.065	230.036	65.0038	15.8841	5.3506	3.4299	1.25824	0.78927	0.325383	0.206848	4279.76
2022-09-22 10:20:23	1019.2	1504.74	734.926	485.512	367.418	230.233	64.981	15.8436	5.32893	3.25743	1.3375	0.819026	0.300786	0.224834	4434.13
2022-09-22 10:20:24	1064.46	1419.36	789.608	485.651	367.928	228.454	65.3909	16.0055	5.30649	3.28332	1.3512	0.84522	0.305339	0.228452	4448.18
2022-09-22 10:20:25	1233.37	1539.8	757.346	485.651	366.178	226.754	64.6395	15.8301	5.47906	3.24667	1.36894	0.867642	0.3161	0.216806	4701.07
2022-09-22 10:20:26	1205.07	1492.87	749.144	487.591	364.719	227.585	65.1176	15.2363	5.41638	3.1682	1.34985	0.824684	0.312375	0.219321	4618.62
2022-09-22 10:20:27	1331.05	1382.04	797.537	491.749	369.898	230.787	65.4136	15.3712	5.37691	3.27416	1.26364	0.8733	0.316159	0.199956	4695.14
2022-09-22 10:20:28	1310.05	1354.89	783.32	493.967	364.865	230.629	64.7989	14.9124	4.96134	2.95949	1.1647	0.836209	0.277194	0.182486	4627.81
2022-09-22 10:20:29	1259.04	1402.39	737.934	483.987	362.385	229.877	64.3663	14.9529	4.97991	2.82008	1.16836	0.79608	0.270276	0.183175	4565.15
2022-09-22 10:20:30	1507.58	1412.57	751.604	481.215	362.312	228.415	64.0475	15.2768	5.04105	2.89416	1.13596	0.823112	0.264659	0.178248	4833.36
2022-09-22 10:20:31	1380.2	1380.9	748.87	480.384	362.968	224.778	63.2051	15.4117	4.90098	3.11603	1.15274	0.765905	0.241244	0.183692	4667.08
2022-09-22 10:20:32	1374.91	1414.83	769.649	475.671	366.324	226.162	64.4574	15.7221	5.3181	3.33669	1.27019	0.806872	0.25709	0.20161	4718.92
2022-09-22 10:20:33	1283.14	1279.68	840.462	483.433	365.959	226.596	64.7078	15.6681	5.37072	3.30841	1.26961	0.825417	0.261407	0.218563	4570.91
2022-09-22 10:20:34	1151.25	1314.18	834.174	488.007	366.688	228.692	64.7989	15.9785	5.37923	3.33112	1.44551	0.812844	0.292567	0.234035	4475.26
2022-09-22 10:20:35	1004.12	1275.16	850.579	492.026	362.239	229.087	65.3226	15.8166	5.58586	3.23034	1.38784	0.871623	0.313794	0.242752	4305.98
2022-09-22 10:20:36	1147.36	1209.56	880.654	501.312	363.041	239.879	62.1805	15.3982	5.37923	3.19649	1.34078	0.852764	0.334667	0.242442	4430.74
2022-09-22 10:20:37	1045.64	1254.24	844.564	497.709	361.655	237.428	61.9528	15.4522	5.12927	3.26619	1.33133	0.818817	0.339338	0.23207	4329.76
2022-09-22 10:20:38	1128.54	1316.44	802.458	495.907	362.166	235.768	62.0211	15.2093	4.90639	3.18454	1.20616	0.805301	0.325561	0.212568	4429.15
2022-09-22 10:20:39	1302.43	1318.14	810.661	492.719	363.26	237.626	61.5658	15.4387	4.87466	3.28571	1.28543	0.738454	0.325679	0.208054	4612.55
2022-09-22 10:20:40	1271.94	1318.14	807.106	491.195	363.625	226.596	65.1176	16.2484	5.03795	3.4048	1.34927	0.729863	0.342117	0.228625	4571.06
2022-09-22 10:20:41	1421.26	1435.76	771.563	491.195	368.074	228.059	65.6413	16.2754	5.23297	3.30045	1.34174	0.735835	0.337032	0.215944	4808.98
2022-09-22 10:20:42	1283.92	1456.11	750.511	487.868	364.208	228.138	65.2315	16.0055	5.22136	3.20764	1.34657	0.730806	0.321126	0.212568	4663.04
2022-09-22 10:20:43	1264.32	1553.94	723.443	490.917	366.47	226.794	65.7324	15.5602	5.43573	3.03995	1.37299	0.743693	0.31746	0.222905	4718.31
2022-09-22 10:20:44	1166.34	1626.89	664.66	481.077	365.886	226.834	64.5029	15.3577	5.1401	2.92722	1.26421	0.730177	0.283994	0.202678	4622.09
2022-09-22 10:20:45	1275.99	1656.29	632.397	481.077	361.218	224.066	64.7761	14.7909	5.26238	2.96586	1.26383	0.74055	0.299249	0.20702	4721.35
2022-09-22 10:20:46	1455.94	1607.1	665.48	486.205	364.719	225.687	65.277	15.3443	5.57812	3.02441	1.32805	0.766324	0.314799	0.206159	4896.97
2022-09-22 10:20:47	1384.24	1382.6	750.784	487.314	365.667	226.517	64.7761	16.0595	5.33125	3.08257	1.30973	0.760666	0.302856	0.190274	4688.93
2022-09-22 10:20:48	1659.53	1317.57	793.709	479.968	366.834	225.885	64.9127	15.8436	5.72051	3.03397	1.40828	0.751656	0.306935	0.189653	4935.67
2022-09-22 10:20:49	1508.35	1164.89	876.553	480.107	369.387	229.087	64.6623	16.5723	5.54639	3.075	1.37183	0.764438	0.300727	0.196235	4720.87
2022-09-22 10:20:50	1452.98	1212.39	845.931	476.78	368.658	227.071	64.0703	16.2484	5.26779	3.17737	1.2997	0.73793	0.302856	0.196717	4675.12
2022-09-22 10:20:51	1377.86	1284.77	833.354	479.552	368.512	226.122	65.3226	16.046	5.43263	3.2164	1.35062	0.748617	0.316219	0.203643	4662.81
2022-09-22 10:20:52	1015.47	1270.64	841.556	492.858	367.783	226.32	65.3681	16.2484	5.29256	3.36696	1.31359	0.771354	0.326921	0.203953	4307.51
2022-09-22 10:20:53	747.645	1310.22	790.155	492.996	365.157	225.015	65.277	15.8706	5.22213	3.23273	1.29662	0.770934	0.310128	0.208192	4023.38
2022-09-22 10:20:54	694.764	1410.87	756.252	491.749	367.053	226.675	65.0949	15.938	5.19969	3.29766	1.3132	0.765591	0.290025	0.217771	4039.48
2022-09-22 10:20:55	894.778	1507.01	691.727	489.116	363.26	229.285	64.1158	15.8301	5.2469	3.2411	1.28929	0.771144	0.289788	0.216013	4266.17
2022-09-22 10:20:56	981.41	1521.14	687.079	480.245	362.531	229.166	64.002	15.938	5.24458	3.20445	1.33037	0.766534	0.273587	0.233414	4352.57
2022-09-22 10:20:57	1192.62	1583.35	703.757	483.017	364.354	229.601	63.7288	16.3969	5.49531	3.15745	1.40115	0.773135	0.285649	0.240581	4648.18
2022-09-22 10:20:58	1227	1488.91	726.451	474.84	360.926	228.059	63.0685	15.9246	5.33125	3.01087	1.36103	0.779316	0.284821	0.236619	4596.18
2022-09-22 10:20:59	1321.72	1431.23	766.642	473.177	365.302	228.336	63.0457	16.0055	4.91877	3.11204	1.33962	0.764857	0.295937	0.24196	4676.13
2022-09-22 10:21:00	1292.32	1451.02	743.949	475.117	367.272	228.019	63.0457	15.9111	4.86383	3.14988	1.25206	0.744531	0.308236	0.221147	4647.2
2022-09-22 10:21:01	1314.09	1475.34	713.874	466.524	368.658	229.759	63.5466	15.6546	4.70596	3.22317	1.26499	0.716032	0.297889	0.225076	4657.88
2022-09-22 10:21:02	1222.17	1399.57	789.061	473.315	373.18	232.091	65.1176	15.7626	5.11457	3.33948	1.27829	0.745788	0.306876	0.222629	4581.28
2022-09-22 10:21:03	977.677	1534.71	734.926	467.217	367.637	229.68	64.8444	15.3982	5.39084	3.10686	1.27	0.722109	0.284644	0.218804	4403.09
2022-09-22 10:21:04	970.212	1514.36	764.728	476.226	369.898	230.668	65.0038	15.8841	5.47055	3.0284	1.38822	0.781412	0.276898	0.231312	4418.15
2022-09-22 10:21:05	1075.82	1512.66	761.994	484.958	367.199	230.589	64.4801	16.1675	5.3653	3.04154	1.35042	0.779631	0.280978	0.201507	4524.89
2022-09-22 10:21:06	1049.38	1405.22	784.687	485.789	365.302	230.47	64.002	16.4509	5.31655	2.92483	1.41503	0.750189	0.288369	0.198612	4412.19
2022-09-22 10:21:07	1173.8	1510.96	735.746	489.116	370.044	230.233	64.6623	16.8557	5.44656	3.03596	1.40963	0.78686	0.287541	0.206917	4602.6
2022-09-22 10:21:08	1366.2	1503.61	710.593	481.354	363.989	228.771	64.002	15.9785	5.34363	3.17099	1.36161	0.763391	0.312139	0.199474	4745.65
2022-09-22 10:21:09	1124.81	1396.17	755.159	478.998	366.615	226.478	63.8882	17.9084	5.1579	2.99095	1.18418	0.82437	0.289374	0.217874	4440.69
2022-09-22 10:21:10	1236.48	1618.97	673.409	477.889	364.646	226.32	64.4118	17.5035	5.06891	2.99892	1.1647	0.854754	0.287423	0.24382	4690.25
2022-09-22 10:21:11	1211.91	1317.57	801.638	479.829	362.093	225.015	63.9792	17.1931	4.91413	3.06464	1.21677	0.855697	0.317992	0.217495	4489.81
2022-09-22 10:21:12	1075.82	1327.18	817.496	484.265	367.491	225.292	65.8007	17.8544	5.22987	3.04154	1.24377	0.870785	0.32018	0.230864	4392.14
2022-09-22 10:21:13	1239.44	1304.56	845.11	482.047	369.752	226.003	66.1195	15.8841	5.67253	3.25384	1.47173	0.819131	0.33916	0.228694	4560.7
2022-09-22 10:21:14	1094.64	1172.81	885.302	480.245	372.159	225.252	65.277	16.3429	5.86523	3.24548	1.41175	0.793775	0.339042	0.204505	4323.88
2022-09-22 10:21:15	943.771	1406.92	782.5	478.305	372.743	225.489	65.5275	16.4914	5.76153	3.19171	1.35833	0.771458	0.314504	0.205366	4303.35
2022-09-22 10:21:16	860.717	1406.92	784.96	471.791	370.846	222.959	63.5466	16.0325	5.68801	3.05349	1.36547	0.748617	0.29375	0.187655	4209.11
2022-09-22 10:21:17	913.598	1456.68	746.136	478.305	364.354	223.829	63.2734	15.8571	5.52859	3.14431	1.34965	0.773239	0.295346	0.189791	4273.31
2022-09-22 10:21:18	1202.42	1423.88	757.893	481.215	361.874	223.394	62.8863	15.5737	5.27785	3.11244	1.39768	0.819655	0.291739	0.174251	4540.21
2022-09-22 10:21:19	1243.64	1107.78	865.89	482.047	358.592	223.513	62.7497	15.5872	5.33667	3.09651	1.34329	0.858317	0.324496	0.19179	4370.94
2022-09-22 10:21:20	1060.73	1032	886.669	488.423	358.81	225.766	63.2962	15.7626	5.10141	3.24229	1.28871	0.832752	0.33378	0.196166	4142.46
2022-09-22 10:21:21	940.038	1154.15	845.931	481.631	361.801	224.501	63.4783	15.2903	5.24148	3.22078	1.21137	0.839038	0.334785	0.187655	4097.85
2022-09-22 10:21:22	649.504	1181.85	850.305	478.305	361.801	223.473	63.4328	15.7086	5.28869	3.38768	1.19286	0.817245	0.358259	0.20006	3835.63
2022-09-22 10:21:23	589.157	1446.5	741.488	479.968	361.582	223.869	63.7288	14.8989	5.31655	3.22994	1.21195	0.767058	0.311961	0.221251	3932.25
2022-09-22 10:21:24	856.984	1392.78	761.174	481.077	359.467	225.252	63.3645	15.3712	5.20279	3.20087	1.24512	0.788013	0.30729	0.206606	4166.42
2022-09-22 10:21:25	879.692	1094.77	912.096	480.522	361.509	224.976	63.0002	16.1405	5.01706	3.23433	1.25303	0.78948	0.313203	0.236205	4043.55
2022-09-22 10:21:26	909.865	1173.37	861.515	487.037	359.686	225.845	63.6377	15.4522	5.0751	3.07301	1.25149	0.824265	0.275124	0.232518	4107.14
2022-09-22 10:21:27	1019.2	950.573	976.347	485.512	363.698	225.45	63.2962	16.4239	5.26857	3.23632	1.33249	0.846896	0.29647	0.225903	4111.71
2022-09-22 10:21:28	917.331	1003.16	966.505	480.661	363.917	225.569	63.8198	15.8166	5.41947	3.71868	1.26499	0.863765	0.203875	0.285858	4048.54
2022-09-22 10:21:29	830.544	1166.59	875.459	481.77	359.321	224.817	65.7096	15.1688	5.58818	3.594	1.24782	0.857059	0.195419	0.300778	4031.16
2022-09-22 10:21:30	1056.84	1112.3	930.414	479.829	368.512	227.743	67.4856	16.2889	5.72593	3.70035	1.28466	0.864498	0.250645	0.332273	4271.58
2022-09-22 10:21:31	1294.96	1357.15	836.635	475.533	370.554	230.154	67.0302	16.1945	5.50537	3.63105	1.23586	0.882101	0.237223	0.312287	4660.02
2022-09-22 10:21:32	1451.74	1438.02	798.084	478.443	374.202	230.905	67.144	16.6668	5.61527	3.22516	1.36335	0.849935	0.380077	0.276176	4866.91
2022-09-22 10:21:33	1490.31	1276.29	855.227	477.335	373.253	232.368	64.6167	16.8557	5.56574	3.23512	1.32439	0.837047	0.386759	0.246439	4797.85
2022-09-22 10:21:34	1501.98	1301.17	821.05	480.661	368.147	230.589	63.3417	16.1945	5.39239	3.28053	1.38957	0.818188	0.361807	0.235034	4794.61
2022-09-22 10:21:35	1128.54	1223.7	841.283	493.689	365.813	228.889	63.7288	15.6412	5.37768	3.45499	1.35197	0.787908	0.379486	0.238686	4372.88
2022-09-22 10:21:36	958.858	1258.76	819.41	490.64	362.676	226.992	63.2279	15.1823	5.27863	3.34267	1.28871	0.756685	0.348739	0.241064	4207
2022-09-22 10:21:37	1124.81	1434.62	747.23	489.947	366.542	226.636	64.1841	15.2228	5.05266	3.27296	1.32998	0.762657	0.333366	0.232622	4480.18
2022-09-22 10:21:38	1022.94	1447.63	739.574	491.61	365.302	225.964	64.3663	15.2498	5.1401	3.32912	1.22468	0.73594	0.329877	0.217013	4383.61
2022-09-22 10:21:39	1173.8	1349.24	781.679	479.275	363.26	225.845	64.4574	15.7626	5.10683	3.07102	1.24184	0.756161	0.321422	0.206641	4464.02
2022-09-22 10:21:40	1357.49	1162.63	874.365	486.205	362.02	226.28	65.1632	15.9785	5.20047	3.10328	1.27675	0.808968	0.321717	0.188137	4561.03
2022-09-22 10:21:41	1285.17	1169.98	868.624	488.838	363.698	227.11	65.573	16.1405	5.3297	3.23871	1.32612	0.790527	0.328399	0.18514	4496.33
2022-09-22 10:21:42	1422.81	1201.08	868.077	486.344	365.375	227.11	65.7096	16.0595	5.43727	3.25544	1.3566	0.815464	0.324792	0.184933	4663.94
2022-09-22 10:21:43	1362	1193.16	859.054	492.303	364.062	226.834	65.7552	15.5467	5.71819	3.3347	1.36296	0.784765	0.323196	0.190205	4590.43
2022-09-22 10:21:44	1200.24	1045.01	911.002	488.007	363.989	224.62	66.3244	15.3847	5.54175	3.20365	1.30761	0.743902	0.315568	0.195925	4325.89
2022-09-22 10:21:45	1194.18	1102.69	888.856	490.779	360.342	225.292	66.0284	15.5332	5.56728	3.2865	1.25901	0.776068	0.328044	0.206296	4355.12
2022-09-22 10:21:46	947.504	964.71	959.669	494.937	360.342	226.754	65.7779	15.6546	5.35911	3.18334	1.21658	0.74977	0.338569	0.20509	4046.4
2022-09-22 10:21:47	936.15	1103.25	902.253	490.779	361.436	226.359	65.0266	15.7626	5.13469	3.15506	1.18668	0.750294	0.326093	0.191238	4111.76
2022-09-22 10:21:48	1060.73	1350.37	783.32	496.6	362.968	228.375	63.8426	15.5467	5.59437	3.21321	1.17685	0.805405	0.287423	0.190584	4373.02
2022-09-22 10:21:49	1011.58	1304.56	795.623	486.344	363.917	227.15	63.4556	14.9934	5.33435	3.20286	1.20462	0.773763	0.276366	0.200576	4278.62
2022-09-22 10:21:50	864.605	1500.79	696.375	485.651	363.625	225.687	63.1368	15.0743	5.28327	3.1929	1.21156	0.777221	0.267792	0.209363	4225.88
2022-09-22 10:21:51	740.024	1483.26	705.125	495.075	362.02	226.32	63.1596	15.1553	5.19969	3.22078	1.22198	0.743274	0.297593	0.230589	4101.05
2022-09-22 10:21:52	955.125	1706.62	626.929	487.037	362.239	224.817	63.8198	15.3038	4.79418	3.23433	1.25457	0.722424	0.315805	0.228556	4452.44
2022-09-22 10:21:53	1045.64	1457.24	749.69	490.086	365.157	224.462	63.7971	15.5197	4.98146	3.20843	1.30433	0.759723	0.321363	0.217461	4422.39
2022-09-22 10:21:54	1260.9	1385.99	781.679	482.047	362.604	223.671	63.4783	15.5467	5.07355	3.22118	1.35004	0.738245	0.323846	0.224283	4586.85
2022-09-22 10:21:55	1586.43	1271.2	830.62	474.701	364.208	225.055	64.0931	15.6546	5.09444	3.12837	1.34792	0.814311	0.302796	0.209122	4842.86
2022-09-22 10:21:56	1288.9	847.09	1030.48	481.77	367.71	228.375	64.1158	16.181	5.27553	3.26659	1.35351	0.857688	0.322131	0.228763	4335.93
2022-09-22 10:21:57	1132.28	1113.43	909.635	485.651	363.552	227.624	64.981	15.4657	5.26315	3.07301	1.30105	0.803519	0.304215	0.223628	4323.59
2022-09-22 10:21:58	1370.71	1102.12	920.025	491.333	364.427	227.624	65.4819	15.3577	5.53865	3.09013	1.2943	0.811168	0.309419	0.21715	4568.34
2022-09-22 10:21:59	1511	1228.22	875.186	491.888	364.208	227.901	66.1422	15.4252	5.78939	3.36457	1.34502	0.7987	0.321304	0.247817	4791.84
2022-09-22 10:22:00	1464.96	1388.82	808.2	489.393	363.625	226.241	65.3453	15.2903	5.69343	3.42711	1.32477	0.786232	0.305575	0.23748	4833.65
2022-09-22 10:22:01	1654.87	1322.09	836.635	489.531	364.5	228.138	64.298	16.5723	5.71897	3.60197	1.3863	0.822379	0.311725	0.239789	4988.72
2022-09-22 10:22:02	1578.65	1332.84	821.871	482.601	365.448	227.585	64.8444	16.7208	5.4187	3.74297	1.35679	0.854964	0.310187	0.248128	4902.5
2022-09-22 10:22:03	1297.61	1339.06	803.826	482.463	364.646	225.45	64.1386	16.6803	5.15945	3.57489	1.3971	0.829818	0.278376	0.22604	4605.33
2022-09-22 10:22:04	1395.28	1526.23	709.772	477.335	362.312	225.569	64.6167	16.3969	5.2647	3.2869	1.44126	0.804882	0.275656	0.226902	4788.82
2022-09-22 10:22:05	1424.68	1620.67	688.447	481.631	364.938	226.162	65.2087	16.1945	5.32661	3.25942	1.43953	0.827722	0.28423	0.222905	4899.29
2022-09-22 10:22:06	1272.57	1358.85	791.522	489.116	362.385	226.201	64.0475	15.9515	5.17338	3.10965	1.43335	0.813997	0.261052	0.209466	4591.64
2022-09-22 10:22:07	1192.62	1182.99	878.466	488.284	362.604	225.727	63.7743	15.9515	5.14165	3.21003	1.36759	0.850668	0.286832	0.205056	4421.48
2022-09-22 10:22:08	1004.12	1275.72	860.695	486.205	363.552	225.41	63.0685	16.073	4.98765	3.32594	1.25766	0.853497	0.281333	0.208536	4305.76
2022-09-22 10:22:09	743.912	1282.51	821.871	480.938	356.987	220.746	61.9756	15.6142	4.99926	3.12041	1.19652	0.825208	0.281392	0.204746	3995.18
2022-09-22 10:22:10	623.219	1553.38	716.334	478.305	360.342	221.773	62.9091	15.9111	5.01474	3.07978	1.2106	0.814102	0.301023	0.216496	4042.81
2022-09-22 10:22:11	702.385	1645.55	682.978	478.305	361.801	222.762	63.4783	15.8706	5.15868	3.04831	1.20192	0.820388	0.294341	0.219769	4183.87
2022-09-22 10:22:12	879.692	1195.43	885.302	488.145	356.403	221.892	64.2752	15.4252	5.21672	3.18971	1.29353	0.822798	0.313439	0.197544	4117.59
2022-09-22 10:22:13	1079.55	1246.32	884.755	491.056	361.728	224.738	64.4574	15.6816	5.41638	3.30045	1.30452	0.843858	0.333484	0.194133	4379.68
2022-09-22 10:22:14	1205.53	1243.49	894.871	492.858	363.406	225.608	64.3435	15.8706	5.76385	3.33868	1.33577	0.84742	0.322782	0.187379	4517.78
2022-09-22 10:22:15	1274.9	1259.89	888.856	494.66	362.895	224.501	64.3208	15.7761	5.62068	3.23711	1.36759	0.804253	0.321599	0.189309	4597.34
2022-09-22 10:22:16	1376	1672.13	651.263	482.601	366.907	223.434	63.9565	15.938	5.67485	3.07938	1.35409	0.769677	0.319766	0.195683	4863.62
2022-09-22 10:22:17	1326.23	1563.55	701.844	481.493	366.178	224.857	65.7096	15.4387	5.53014	3.19051	1.34445	0.750608	0.306344	0.216599	4756.64
2022-09-22 10:22:18	1282.52	1523.41	690.907	485.235	362.312	224.58	65.0038	15.3577	5.19814	3.15426	1.26981	0.729234	0.289019	0.229624	4660.19
2022-09-22 10:22:19	1262.77	1428.97	717.155	484.819	362.822	225.252	64.8672	15.5332	5.21904	3.11921	1.2646	0.724205	0.295583	0.236722	4573.05
2022-09-22 10:22:20	1162.45	1331.14	782.226	489.809	362.239	227.901	64.4801	15.8301	5.06581	3.03158	1.28851	0.741388	0.283048	0.246129	4446.73
2022-09-22 10:22:21	1193.4	1317.57	787.148	494.105	362.093	225.489	62.9774	16.1945	5.04105	3.14351	1.34946	0.754694	0.278081	0.240237	4469.79
2022-09-22 10:22:22	1117.19	1788.05	583.184	484.819	359.759	224.699	62.6814	15.4792	5.15636	3.06265	1.41677	0.751341	0.283639	0.221974	4646.75
2022-09-22 10:22:23	1098.37	1769.95	585.098	485.651	359.175	224.185	62.6814	15.2633	5.3328	3.08336	1.45071	0.7219	0.298539	0.223077	4611.49
2022-09-22 10:22:24	1227	1552.81	694.188	489.809	360.634	223.869	63.7515	15.3847	5.63152	3.25105	1.45534	0.747779	0.373514	0.232587	4639.13
2022-09-22 10:22:25	1312.23	1867.22	539.711	495.353	360.269	227.466	63.9109	15.7896	5.7089	3.08336	1.46036	0.729548	0.378422	0.226247	4893.53
2022-09-22 10:22:26	1388.13	1426.71	745.863	498.402	362.676	228.257	64.4346	15.9515	5.45585	3.29128	1.43162	0.748513	0.380432	0.244785	4741.97
2022-09-22 10:22:27	1300.87	1518.88	711.96	498.263	361.874	230.668	64.4346	16.4779	5.25309	3.33908	1.33519	0.794718	0.373277	0.242683	4714.77
2022-09-22 10:22:28	1038.02	1679.48	621.461	495.907	360.78	230.51	64.7761	15.7626	5.1285	3.13753	1.28041	0.777535	0.303802	0.237859	4517.56
2022-09-22 10:22:29	932.417	1493.43	701.57	486.344	358.81	229.798	64.89	15.1283	4.87312	3.1463	1.31648	0.750294	0.28967	0.245233	4293.01
2022-09-22 10:22:30	1026.67	1289.3	790.428	486.759	360.634	230.47	65.6413	15.1283	5.25696	3.12877	1.31995	0.745998	0.301555	0.219976	4276
2022-09-22 10:22:31	1094.64	1253.11	806.56	487.314	358.373	228.533	64.8217	15.0339	6.21347	3.12678	1.35062	0.759619	0.306167	0.215221	4320.35
2022-09-22 10:22:32	1185.16	1261.59	818.043	489.531	357.352	227.743	64.002	15.5062	6.15466	3.24946	1.36103	0.771039	0.314859	0.198509	4430.97
2022-09-22 10:22:33	1292.32	1075.54	914.283	486.759	359.613	225.489	64.3435	15.4927	6.30557	3.27615	1.23586	0.800795	0.339811	0.189137	4445.99
2022-09-22 10:22:34	1105.99	1331.71	814.215	487.175	356.112	224.817	63.6149	15.3577	6.39301	3.2638	1.25091	0.801529	0.337919	0.196683	4411.23
2022-09-22 10:22:35	1177.54	1643.85	673.956	486.344	360.05	225.727	64.0931	15.3847	5.25232	3.48248	1.25959	0.792204	0.326743	0.186862	4658.24
2022-09-22 10:22:36	1034.29	1657.99	659.465	487.452	358.81	225.055	63.9565	14.683	5.29411	3.37533	1.29083	0.807187	0.328635	0.195683	4512.99
2022-09-22 10:22:37	856.984	1696.44	661.379	491.888	357.425	227.506	63.4328	15.1148	5.20898	3.40919	1.34985	0.816197	0.330468	0.192065	4381.48
2022-09-22 10:22:38	864.605	1535.85	731.098	494.244	359.978	228.612	64.0248	15.5467	4.99694	3.39923	1.39575	0.827303	0.334371	0.197096	4305.11
2022-09-22 10:22:39	841.897	1263.28	865.069	488.145	362.312	228.138	64.298	15.1418	5.15171	3.34307	1.40462	0.800167	0.344009	0.194891	4139.52
2022-09-22 10:22:40	1206.62	1260.46	865.343	478.166	364.281	230.589	64.9127	15.3577	5.20279	3.3594	1.41542	0.756999	0.326389	0.203988	4496.99
2022-09-22 10:22:41	1245.04	1330.58	819.683	478.582	364.427	230.47	65.277	15.5197	5.33822	3.37374	1.43914	0.800481	0.365709	0.229452	4561.12
2022-09-22 10:22:42	1364.33	1437.45	783.593	477.473	363.989	231.143	65.3909	15.8166	5.44811	3.37931	1.35795	0.808549	0.380491	0.225213	4750.79
2022-09-22 10:22:43	1345.82	1478.17	755.979	487.868	363.917	234.147	66.2333	15.938	5.68182	3.30841	1.41465	0.86628	0.380018	0.247059	4759.97
2022-09-22 10:22:44	1158.72	1463.46	759.533	493.135	364.354	232.882	65.0266	16.3159	5.66712	3.39325	1.39536	0.877176	0.373632	0.240581	4565.38
2022-09-22 10:22:45	1272.26	1436.32	749.69	498.817	364.281	230.589	65.4364	16.2349	5.70658	3.3339	1.37492	0.834742	0.337327	0.226454	4645.44
2022-09-22 10:22:46	1271.48	1262.15	811.208	495.214	361.874	227.466	64.5484	15.5197	5.61527	3.19609	1.4239	0.81473	0.307054	0.242925	4521.06
2022-09-22 10:22:47	1162.45	1188.08	861.788	501.312	360.634	225.806	64.6395	16.0865	5.83814	3.34107	1.4808	0.804986	0.326211	0.248817	4392.83
2022-09-22 10:22:48	1124.81	1009.95	935.336	503.253	357.862	225.252	65.2998	15.7086	5.45585	3.26141	1.43181	0.783927	0.310956	0.273247	4248.99
2022-09-22 10:22:49	1030.56	1038.79	925.493	488.561	357.206	225.371	65.0038	15.3982	5.37459	3.1933	1.35293	0.749665	0.286536	0.27304	4157.61
2022-09-22 10:22:50	1102.1	1140.57	848.938	483.71	355.966	225.213	64.9355	15.7086	5.23374	3.23671	1.2673	0.716766	0.282456	0.243131	4248.13
2022-09-22 10:22:51	1124.81	1081.76	836.908	475.533	354.653	225.331	64.3208	15.1823	4.89711	2.95272	1.18958	0.694868	0.252596	0.238686	4188.73
2022-09-22 10:22:52	1151.25	1323.79	753.792	476.226	359.175	226.557	64.5257	15.8976	5.25154	3.10925	1.31436	0.736673	0.298184	0.235688	4382.16
2022-09-22 10:22:53	1113.46	1430.1	720.709	483.017	359.029	227.703	64.5029	15.992	5.22059	3.24827	1.39054	0.769782	0.311488	0.23655	4425.69
2022-09-22 10:22:54	883.425	1419.92	757.619	479.275	363.26	229.877	64.5029	15.8166	5.03253	3.20246	1.41754	0.80111	0.323964	0.261015	4224.74
2022-09-22 10:22:55	989.031	1770.52	637.866	471.791	362.166	226.399	64.0248	15.8166	5.14475	3.34745	1.34348	0.797966	0.325147	0.253951	4548.83
2022-09-22 10:22:56	1147.36	1634.81	677.237	470.682	359.102	226.28	63.6377	15.5602	5.05807	3.29806	1.21407	0.78948	0.335731	0.228556	4605.59
2022-09-22 10:22:57	1201.02	1570.34	710.593	468.464	361.655	225.569	63.8882	15.4927	5.05033	3.24906	1.20558	0.78225	0.32355	0.244372	4627.88
2022-09-22 10:22:58	1407.26	1700.97	652.083	480.8	362.458	224.857	64.1158	15.3847	5.48293	3.28013	1.23625	0.790108	0.324496	0.234482	4919.27
2022-09-22 10:22:59	1196.51	1259.89	842.923	484.265	363.698	226.517	64.1614	15.4792	5.47984	3.34705	1.2781	0.806348	0.324023	0.232622	4464.91
2022-09-22 10:23:00	1094.64	1288.17	829.253	483.71	362.968	225.924	63.8654	15.6142	5.52704	3.33709	1.26074	0.762552	0.368843	0.241719	4375.64
2022-09-22 10:23:01	1308.03	1488.35	716.608	508.519	361.218	225.648	63.8426	15.8706	5.4868	3.48447	1.23008	0.74956	0.397934	0.201472	4699.63
2022-09-22 10:23:02	1283.61	1404.09	753.245	503.53	361.436	224.541	64.1386	16.2215	5.27631	3.58803	1.20269	0.767372	0.392672	0.192789	4622.23
2022-09-22 10:23:03	1344.73	1777.87	608.064	502.698	360.488	225.766	64.5029	16.5318	5.19814	3.57887	1.29546	0.743798	0.418806	0.193685	4912.09
2022-09-22 10:23:04	1209.27	1737.72	640.6	503.114	363.625	226.834	64.7761	16.4374	5.14552	3.53944	1.44743	0.77984	0.337446	0.183865	4773.81
2022-09-22 10:23:05	1000.39	1474.77	781.406	481.77	363.771	227.308	64.4118	16.4914	5.28637	3.34984	1.44435	0.804882	0.308768	0.209329	4421.72
2022-09-22 10:23:06	1128.54	1304	863.429	487.591	365.302	227.15	65.3681	16.8692	5.54794	3.39524	1.4781	0.870471	0.327276	0.213429	4470.08
2022-09-22 10:23:07	1241.77	1073.28	942.171	490.224	362.458	225.806	65.2998	16.0595	5.46204	3.2638	1.4052	0.871728	0.305753	0.213153	4428.59
2022-09-22 10:23:08	1258.72	1181.85	875.459	490.086	357.352	221.734	64.2524	15.9515	5.41174	3.10607	1.27559	0.837152	0.320298	0.196269	4476.56
2022-09-22 10:23:09	1291.54	1055.19	899.519	487.868	355.236	220.825	64.8672	15.4522	5.38155	3.32873	1.24821	0.812006	0.337682	0.18545	4401.79
2022-09-22 10:23:10	1188.89	1091.38	882.841	482.324	354.799	220.153	63.2734	15.0608	5.49996	3.27177	1.27	0.761819	0.325206	0.199336	4310.05
2022-09-22 10:23:11	1188.89	1091.38	882.841	482.324	354.799	220.153	63.2734	15.0608	5.49996	3.27177	1.27	0.761819	0.325206	0.199336	4310.05
2022-09-22 10:23:12	1102.1	1034.83	898.152	484.958	359.029	224.817	64.3891	15.5602	5.78861	3.23472	1.23451	0.792099	0.321422	0.208777	4195.42
2022-09-22 10:23:13	1105.99	974.323	974.707	487.175	364.5	225.331	64.0931	16.0595	5.86987	3.06544	1.3348	0.815883	0.326034	0.215186	4223.81
2022-09-22 10:23:14	1147.36	1047.27	927.68	515.727	357.935	222.564	63.5011	16.1405	5.79713	2.90532	1.27309	0.772296	0.327335	0.187862	4309.44
2022-09-22 10:23:15	1147.36	1047.27	927.68	515.727	357.935	222.564	63.5011	16.1405	5.79713	2.90532	1.27309	0.772296	0.327335	0.187862	4309.44
2022-09-22 10:23:16	1310.36	983.937	987.557	516.142	360.415	223.552	63.9109	15.9246	6.23746	3.06305	1.38919	0.806244	0.32763	0.222629	4473.85
2022-09-22 10:23:17	1259.5	1409.18	782.773	513.37	366.397	223.157	64.0248	15.3173	6.36902	3.19887	1.36682	0.823322	0.309182	0.241719	4646.03
2022-09-22 10:23:18	1056.84	1400.7	791.796	488.423	367.491	228.217	64.6623	15.1688	6.25604	3.12997	1.35582	0.812216	0.31545	0.246164	4425.41
2022-09-22 10:23:19	1056.84	1400.7	791.796	488.423	367.491	228.217	64.6623	15.1688	6.25604	3.12997	1.35582	0.812216	0.31545	0.246164	4425.41
2022-09-22 10:23:20	1049.38	1309.65	826.519	488.977	366.324	226.992	63.9337	15.2228	5.81028	3.16422	1.28524	0.778793	0.300136	0.225558	4358.56
2022-09-22 10:23:21	1102.1	1110.04	914.557	484.126	359.686	225.292	64.7306	15.938	5.51311	3.09133	1.24396	0.7658	0.304393	0.217908	4287.61
2022-09-22 10:23:22	1060.73	1070.46	929.594	483.017	363.041	225.727	64.981	16.1	5.67408	3.17856	1.26537	0.774811	0.288073	0.230692	4225.06
2022-09-22 10:23:23	1060.73	1070.46	929.594	483.017	363.041	225.727	64.981	16.1	5.67408	3.17856	1.26537	0.774811	0.288073	0.230692	4225.06
2022-09-22 10:23:24	940.038	1177.33	880.654	485.512	362.02	226.201	65.3681	16.4239	5.97048	3.18653	1.32747	0.800062	0.310365	0.221802	4165.36
2022-09-22 10:23:25	1000.39	1366.2	792.616	481.215	362.604	226.241	62.431	16.1	5.79635	3.08535	1.22853	0.830447	0.296233	0.207502	4319.24
2022-09-22 10:23:26	1162.45	1531.32	714.42	478.166	361.655	224.224	61.9301	16.1675	5.45507	3.14192	1.2457	0.850668	0.296884	0.214015	4561.54
2022-09-22 10:23:27	1348.47	1480.43	712.233	475.81	359.759	224.224	61.7935	15.9785	5.06736	3.1467	1.19189	0.811482	0.277785	0.215083	4689.4
2022-09-22 10:23:28	1348.47	1480.43	712.233	475.81	359.759	224.224	61.7935	15.9785	5.06736	3.1467	1.19189	0.811482	0.277785	0.215083	4689.4
2022-09-22 10:23:29	1166.34	1364.51	780.039	474.424	358.227	223.315	62.2488	15.8706	5.15403	3.11563	1.27579	0.773763	0.273587	0.240995	4455.8
2022-09-22 10:23:30	1139.9	1319.27	817.769	472.068	361.145	222.169	63.2051	15.6142	5.1579	3.04035	1.31918	0.752599	0.286536	0.212774	4421.9
2022-09-22 10:23:31	1022.94	1367.9	814.762	468.464	365.157	221.101	63.8198	15.6951	5.2972	3.22915	1.3512	0.799224	0.308177	0.22828	4351.05
2022-09-22 10:23:32	1022.94	1367.9	814.762	468.464	365.157	221.101	63.8198	15.6951	5.2972	3.22915	1.3512	0.799224	0.308177	0.22828	4351.05
2022-09-22 10:23:33	1173.8	1363.37	824.058	476.503	369.023	224.462	64.6623	15.938	5.49299	3.3817	1.33287	0.80111	0.32491	0.211258	4523.37
2022-09-22 10:23:34	1260.59	1378.64	805.193	474.424	364.938	223.394	64.6395	15.3847	5.33435	3.4052	1.28485	0.788956	0.318288	0.222664	4598.56
2022-09-22 10:23:35	1332.29	1400.13	791.249	474.978	360.853	223.592	64.0703	16.181	5.16796	3.37692	1.26151	0.771354	0.311725	0.224697	4674.46
2022-09-22 10:23:36	1306.16	1369.59	774.297	469.85	356.622	221.932	63.1823	15.9785	5.03718	3.19887	1.31359	0.767058	0.301732	0.204573	4588.44
2022-09-22 10:23:37	1306.16	1369.59	774.297	469.85	356.622	221.932	63.1823	15.9785	5.03718	3.19887	1.31359	0.767058	0.301732	0.204573	4588.44
2022-09-22 10:23:38	1158.72	1382.04	765.001	473.731	356.257	224.857	62.6814	15.938	4.80734	3.27655	1.3159	0.735101	0.293986	0.208502	4449.86
2022-09-22 10:23:39	1158.72	1382.04	765.001	473.731	356.257	224.857	62.6814	15.938	4.80734	3.27655	1.3159	0.735101	0.293986	0.208502	4449.86
2022-09-22 10:23:40	1030.56	1274.59	810.934	471.375	359.321	224.896	62.2261	15.0339	4.88008	3.06345	1.29584	0.697068	0.289729	0.189309	4259.35
2022-09-22 10:23:41	1132.28	1376.38	787.968	475.394	362.458	227.98	63.7515	15.5467	5.40013	3.12439	1.4185	0.742436	0.372036	0.221492	4453.03
2022-09-22 10:23:42	1019.2	1264.98	833.627	483.294	365.521	229.798	64.5257	15.7086	5.34209	3.11802	1.41465	0.779631	0.360624	0.205366	4287.88
2022-09-22 10:23:43	1147.36	1321.53	817.496	492.858	365.74	231.577	65.5275	16.154	5.43727	3.24508	1.52188	0.819969	0.382856	0.2299	4469.88
2022-09-22 10:23:44	1147.36	1321.53	817.496	492.858	365.74	231.577	65.5275	16.154	5.43727	3.24508	1.52188	0.819969	0.382856	0.2299	4469.88
2022-09-22 10:23:45	1083.28	1296.08	840.189	495.63	368.439	235.847	66.1878	16.2754	5.28791	3.38648	1.51281	0.810749	0.353706	0.241787	4413.53
2022-09-22 10:23:46	1333.38	1445.37	734.926	496.184	368.147	232.249	64.981	16.5318	5.01938	3.16661	1.3348	0.790003	0.363048	0.245647	4702.69
2022-09-22 10:23:47	1332.91	1510.96	694.735	489.393	364.281	231.024	64.2069	16.1945	4.92729	3.03756	1.23953	0.767267	0.327689	0.251608	4714.26
2022-09-22 10:23:48	1332.91	1510.96	694.735	489.393	364.281	231.024	64.2069	16.1945	4.92729	3.03756	1.23953	0.767267	0.327689	0.251608	4714.26
2022-09-22 10:23:49	1259.5	1572.6	662.199	484.265	358.519	226.359	63.2734	15.8706	4.95205	2.93798	1.18514	0.769677	0.298303	0.277451	4653.01
2022-09-22 10:23:50	958.858	1484.95	756.252	484.542	359.832	227.664	63.9792	16.2889	5.4721	3.10288	1.35717	0.810435	0.27406	0.302984	4363.69
2022-09-22 10:23:51	1022.94	1330.58	830.073	483.017	364.573	227.585	64.1158	16.3564	5.54716	3.23671	1.37202	0.829713	0.283875	0.276245	4350.78
2022-09-22 10:23:52	1022.94	1330.58	830.073	483.017	364.573	227.585	64.1158	16.3564	5.54716	3.23671	1.37202	0.829713	0.283875	0.276245	4350.78
2022-09-22 10:23:53	1068.2	1261.59	845.657	486.344	362.968	228.375	63.2962	16.5453	5.43959	3.20126	1.35621	0.783927	0.290143	0.231209	4344.27
2022-09-22 10:23:54	3292.62	1013.34	700.75	475.671	361.072	227.229	62.2033	15.965	4.87776	3.18374	1.24609	0.714461	0.292804	0.19403	6159.36
2022-09-22 10:23:55	3292.62	1013.34	700.75	475.671	361.072	227.229	62.2033	15.965	4.87776	3.18374	1.24609	0.714461	0.292804	0.19403	6159.36
2022-09-22 10:23:56	3219.52	1090.81	675.596	482.601	362.968	228.494	63.2962	16.0865	4.76864	3.24946	1.26653	0.697278	0.307586	0.193685	6149.86
2022-09-22 10:23:57	3294.18	1174.5	645.248	482.74	366.907	229.047	64.4801	15.938	4.88859	3.32673	1.30664	0.710165	0.304511	0.19017	6283.77
2022-09-22 10:23:58	1346.13	1367.33	799.178	483.572	368.366	229.522	64.2069	16.3294	5.67563	3.40401	1.30915	0.784555	0.322664	0.226488	4686.36
2022-09-22 10:23:59	1346.13	1367.33	799.178	483.572	368.366	229.522	64.2069	16.3294	5.67563	3.40401	1.30915	0.784555	0.322664	0.226488	4686.36
2022-09-22 10:24:00	1353.29	1344.71	792.342	478.028	359.686	228.692	63.4783	16.0055	5.8335	3.24906	1.30568	0.810854	0.314859	0.238445	4647.99
2022-09-22 10:24:01	1364.64	1483.26	739.848	480.384	358.154	229.759	64.1386	16.154	5.88535	3.27456	1.29546	0.845429	0.330173	0.238376	4748.2
2022-09-22 10:24:02	1458.89	1576	680.518	483.294	358.154	227.308	64.8444	16.208	5.23606	3.35183	1.26826	0.805301	0.329286	0.235378	4876.44
2022-09-22 10:24:03	1428.1	1464.6	726.724	488.284	358.956	227.15	65.1176	16.1135	5.56961	3.22994	1.36007	0.806872	0.314031	0.225592	4786.55
2022-09-22 10:24:04	1357.95	1513.23	719.615	495.214	363.333	225.252	65.2087	15.9515	5.46823	3.21202	1.40288	0.769782	0.328458	0.208226	4767.15
2022-09-22 10:24:05	1246.59	1479.3	742.855	493.828	363.771	222.485	64.4574	15.5737	5.43418	3.07699	1.40481	0.758676	0.334903	0.208915	4640.08
2022-09-22 10:24:06	1221.4	1475.34	768.282	495.63	366.105	225.173	65.1404	15.7221	5.84666	3.15347	1.45303	0.812006	0.354948	0.211155	4644.62
2022-09-22 10:24:07	1068.2	1520.58	731.372	491.749	365.521	224.501	63.3645	16.0595	5.43495	3.11164	1.42352	0.809177	0.336795	0.233793	4492.69
2022-09-22 10:24:08	1219.84	1367.9	784.96	489.67	367.345	228.533	62.8636	16.0055	5.61372	3.18971	1.39806	0.851087	0.345014	0.237756	4548.75
2022-09-22 10:24:09	1304.76	1341.89	796.717	487.868	370.992	230.866	63.5239	16.3834	5.68027	3.36298	1.38244	0.851716	0.329109	0.229245	4624.83
2022-09-22 10:24:10	1071.93	1268.37	811.208	485.373	364.719	229.205	62.522	15.9785	5.27863	3.31917	1.31185	0.771249	0.35548	0.20609	4320.55
2022-09-22 10:24:11	1000.39	1168.85	851.399	487.868	363.333	226.873	63.5466	15.2903	5.66866	3.44503	1.23316	0.742017	0.378185	0.182314	4189.19
2022-09-22 10:24:12	626.951	1341.32	789.608	471.929	363.552	223.315	62.6131	15.4657	5.35524	3.38768	1.18765	0.726615	0.363758	0.180832	3905.96
2022-09-22 10:24:13	476.085	1051.23	907.175	472.899	363.333	222.762	63.2051	15.0339	5.37691	3.40998	1.30163	0.740131	0.374815	0.202954	3583.13
2022-09-22 10:24:14	630.684	1166.59	894.871	476.642	369.825	226.32	64.3208	15.3443	5.67021	3.36537	1.35197	0.793147	0.341525	0.201886	3856.32
2022-09-22 10:24:15	770.197	1317.57	849.212	475.533	370.7	228.612	64.2524	15.6277	5.47132	3.30961	1.39498	0.788956	0.322072	0.194615	4103.19
2022-09-22 10:24:16	1083.28	1354.89	835.815	480.8	368.074	228.375	65.2543	15.2633	5.71123	3.42034	1.42815	0.789689	0.312907	0.20957	4443.63
2022-09-22 10:24:17	1231.97	1537.54	746.136	483.156	361.801	226.082	64.4801	15.5197	5.6586	3.27017	1.30587	0.767058	0.301673	0.193926	4678.19
2022-09-22 10:24:18	1151.25	1530.76	740.668	475.533	358.373	224.462	63.3872	15.7086	5.51311	3.27814	1.32381	0.718023	0.305694	0.199577	4571.48
2022-09-22 10:24:19	1136.16	1466.86	760.9	482.601	358.446	223.711	63.7288	15.5872	5.39007	3.3112	1.3375	0.777745	0.309182	0.200576	4519.32
2022-09-22 10:24:20	951.237	1274.59	836.635	487.868	357.06	225.924	64.2069	15.8706	5.16177	3.19569	1.34001	0.760143	0.313203	0.187758	4224.35
2022-09-22 10:24:21	872.071	1120.22	902.8	488.007	362.312	227.743	63.8654	15.8301	5.37536	3.21481	1.44936	0.792728	0.31338	0.193306	4064.18
2022-09-22 10:24:22	943.771	1033.13	933.969	492.581	363.844	226.636	64.3435	15.8571	5.3359	3.32036	1.41812	0.84962	0.304334	0.20161	4085.56
2022-09-22 10:24:23	1113.46	1016.73	929.594	483.433	359.54	227.268	63.5466	16.046	5.34982	3.27774	1.4133	0.819969	0.292508	0.202678	4220.98
2022-09-22 10:24:24	1188.89	1158.67	868.897	490.224	361.509	227.071	63.6832	16.181	5.55181	3.3347	1.49256	0.871309	0.293809	0.203161	4386.87
2022-09-22 10:24:25	1364.33	1238.97	845.384	488.7	362.968	226.794	64.2069	16.2754	5.57967	3.34466	1.43991	0.831285	0.320239	0.184657	4619.33
2022-09-22 10:24:26	1498.56	1317	808.2	485.096	363.771	228.968	65.0038	16.3024	5.28946	3.20843	1.41253	0.785498	0.320298	0.179041	4794.1
2022-09-22 10:24:27	1381.6	1351.5	792.616	488.7	363.625	226.399	65.4592	16.3429	5.07045	3.23433	1.37607	0.788956	0.316928	0.189895	4697.21
2022-09-22 10:24:28	1402.75	1302.87	822.964	487.175	364.792	226.122	65.3909	16.6803	5.02712	3.31478	1.31648	0.738664	0.323018	0.196855	4699.66
2022-09-22 10:24:29	1230.73	1457.81	756.526	484.126	365.667	225.727	65.186	16.208	4.68352	3.31638	1.25091	0.784241	0.282397	0.222526	4612.52
2022-09-22 10:24:30	1207.71	1684	649.896	485.789	364.573	222.09	64.6623	15.7626	4.80811	3.27217	1.24859	0.77282	0.282161	0.214566	4705.08
2022-09-22 10:24:31	1094.64	1522.84	725.63	480.8	365.157	223.157	64.4346	15.7356	5.18576	3.16183	1.34522	0.79388	0.313144	0.202954	4503.39
2022-09-22 10:24:32	1136.16	1603.14	685.439	469.157	360.78	222.011	63.4556	15.1013	5.00467	3.04154	1.28813	0.756685	0.312553	0.192065	4565.84
2022-09-22 10:24:33	1121.08	1483.82	729.185	464.584	356.914	221.299	62.3399	15.2768	4.85454	3.05707	1.20327	0.768525	0.300786	0.185519	4464.87
2022-09-22 10:24:34	992.764	1199.95	845.384	464.584	354.944	221.497	62.5904	15.2498	5.05111	3.16342	1.20076	0.786546	0.308177	0.190067	4167.66
2022-09-22 10:24:35	1102.1	1294.39	801.912	467.356	356.841	223.355	62.5676	15.2363	5.21981	3.30323	1.12439	0.803624	0.314267	0.204332	4334.73
2022-09-22 10:24:36	1056.84	1237.84	834.721	473.87	359.832	223.276	62.9546	15.2363	5.38465	3.25544	1.12092	0.845744	0.291385	0.221837	4275.69
2022-09-22 10:24:37	1034.29	1205.04	855.227	475.671	362.458	224.264	62.9091	15.3712	5.44966	3.30323	1.25881	0.77764	0.298303	0.217461	4246.54
2022-09-22 10:24:38	1071.93	1071.59	924.946	480.938	363.917	226.28	63.0457	15.4387	5.30184	3.31996	1.27656	0.794194	0.322782	0.235309	4229.33
2022-09-22 10:24:39	924.952	1159.8	908.542	481.493	366.615	226.478	63.3872	15.4117	5.04646	3.13236	1.30568	0.767582	0.312553	0.225455	4157.47
2022-09-22 10:24:40	1102.1	1225.4	861.788	486.759	367.928	227.15	64.0931	15.8166	5.20588	3.09252	1.31185	0.785184	0.327157	0.21622	4361.97
2022-09-22 10:24:41	1132.28	1225.96	853.313	485.512	365.011	226.715	64.7306	15.5062	5.36298	2.98856	1.31513	0.761609	0.344837	0.22418	4380.02
2022-09-22 10:24:42	1266.97	1411.44	757.346	486.759	369.023	227.229	64.8672	15.8706	5.64467	2.8866	1.41079	0.728186	0.318406	0.212671	4610.7
2022-09-22 10:24:43	1341.62	1318.14	800.271	489.67	368.293	226.913	65.1176	15.6546	5.56574	3.09252	1.4349	0.747674	0.316396	0.194822	4637.03
2022-09-22 10:24:44	1280.19	1295.52	821.597	486.205	365.886	226.517	65.0266	15.6007	5.29333	3.20206	1.39941	0.724833	0.30256	0.193168	4567.65
2022-09-22 10:24:45	1181.42	1405.79	766.915	485.373	364.573	225.885	64.8217	15.7086	5.10373	3.11284	1.35987	0.776907	0.279914	0.185656	4521.31
2022-09-22 10:24:46	970.212	1582.22	687.079	484.403	360.05	224.936	64.1614	15.1283	4.99616	3.03676	1.27829	0.771249	0.286713	0.175939	4398.73
2022-09-22 10:24:47	1064.46	1542.63	682.978	483.987	358.737	224.343	64.0703	15.2093	4.918	2.90532	1.22853	0.725043	0.249167	0.186621	4446.63
2022-09-22 10:24:48	1056.84	1684	652.356	482.324	364.281	226.003	64.0931	15.5872	5.04646	3.03158	1.29681	0.764334	0.26052	0.191824	4556.08
2022-09-22 10:24:49	1188.89	1718.5	648.255	491.195	369.679	227.585	64.685	15.7761	5.24303	3.13116	1.31031	0.770725	0.285827	0.223904	4735.53
2022-09-22 10:24:50	1252.97	1446.5	763.361	482.74	367.491	225.252	64.89	15.5872	5.01319	3.25703	1.34445	0.776278	0.260756	0.232208	4629.67
2022-09-22 10:24:51	1250.01	1512.1	755.432	483.017	372.232	225.015	65.0493	15.9246	5.29952	3.46216	1.39227	0.812425	0.311725	0.249368	4690.31
2022-09-22 10:24:52	1181.42	1285.9	854.406	496.046	373.691	227.308	66.2788	15.5467	5.64467	3.32235	1.40963	0.838933	0.302442	0.250471	4512.37
2022-09-22 10:24:53	1083.28	1119.65	922.486	488.007	371.284	225.845	65.8007	15.4252	5.39471	3.28013	1.34059	0.803624	0.28624	0.201576	4303.09
2022-09-22 10:24:54	981.41	1059.15	985.096	487.73	374.347	225.648	65.1176	16.2484	5.47132	3.28252	1.33885	0.841029	0.322013	0.208019	4206.21
2022-09-22 10:24:55	1026.67	1125.87	944.905	491.61	372.086	228.81	65.8462	16.4104	5.44037	3.15347	1.32516	0.811482	0.287778	0.215669	4283.44
2022-09-22 10:24:56	1026.67	1015.6	958.576	482.047	367.126	225.45	64.981	16.2619	5.24922	3.15347	1.26769	0.754485	0.314622	0.214635	4167.67
2022-09-22 10:24:57	1038.02	1005.42	965.958	489.809	366.761	227.11	65.7552	16.4509	5.47365	3.24309	1.31899	0.758676	0.318288	0.217736	4186.62
2022-09-22 10:24:58	1154.98	1324.92	803.005	485.373	367.053	227.229	65.2315	16.046	5.38852	3.09412	1.2241	0.722633	0.275183	0.191066	4454.74
2022-09-22 10:24:59	1234.93	1396.74	777.852	484.68	366.834	225.489	64.7078	15.9515	5.57657	3.25185	1.28234	0.763495	0.309655	0.189585	4578.55
2022-09-22 10:25:00	1173.8	1416.53	767.189	479.829	367.345	225.331	64.7534	16.0865	5.45739	3.24229	1.28697	0.757733	0.295524	0.194271	4522.1
2022-09-22 10:25:01	1199.78	1523.97	730.278	477.612	368.512	226.241	65.0493	15.5332	5.43418	3.29845	1.30896	0.784031	0.313972	0.201059	4618.31
2022-09-22 10:25:02	1158.72	1340.19	834.174	493.274	368.804	229.719	66.5065	15.7221	5.83195	3.50637	1.36065	0.808758	0.322368	0.214153	4519.15
2022-09-22 10:25:03	1109.72	1216.35	875.459	486.066	368.877	227.466	65.5958	15.1013	5.23839	3.54979	1.21986	0.789165	0.303388	0.189998	4375.93
2022-09-22 10:25:04	1170.07	1390.52	790.155	486.344	368.585	229.403	65.6869	15.1148	5.15558	3.65813	1.22718	0.798071	0.277844	0.192548	4527.19
2022-09-22 10:25:05	1105.99	1371.86	780.312	482.186	366.542	227.308	64.3663	15.4252	5.00081	3.51115	1.15062	0.781202	0.249108	0.258947	4424.94
2022-09-22 10:25:06	1192.62	1425.01	728.911	480.245	368.293	228.257	64.594	15.6546	4.84603	3.53983	1.14001	0.770306	0.287837	0.412799	4514.59
2022-09-22 10:25:07	981.41	1521.14	701.57	483.71	368.658	231.538	65.2543	15.6816	5.09135	3.32315	1.19536	0.750294	0.29712	0.431062	4380.05
2022-09-22 10:25:08	623.219	1128.7	884.208	489.116	363.698	228.533	64.0931	15.8301	5.03408	3.13236	1.26344	0.72871	0.315568	0.417968	3808.29
2022-09-22 10:25:09	717.471	1113.43	899.792	490.502	363.552	228.454	64.9355	15.7356	5.14939	3.18613	1.35525	0.717499	0.340639	0.359735	3904.98
2022-09-22 10:25:10	691.031	1105.51	929.321	483.987	359.248	227.743	64.1386	15.4522	5.22987	3.10248	1.33808	0.703564	0.320653	0.228246	3887.36
2022-09-22 10:25:11	713.739	843.697	1019	479.968	356.257	225.292	63.0002	15.9111	5.11921	3.2407	1.31532	0.716975	0.306935	0.219425	3727.78
2022-09-22 10:25:12	951.237	1194.3	863.156	479.552	361.218	226.201	63.8882	15.6412	5.3119	3.20843	1.24879	0.747046	0.313144	0.2064	4166.22
2022-09-22 10:25:13	902.244	946.049	970.879	481.354	361.874	225.687	63.706	15.6951	5.3297	3.21122	1.20404	0.761924	0.294991	0.184692	3978.48
2022-09-22 10:25:14	921.063	948.311	955.842	482.601	363.989	222.841	63.9565	15.5332	5.18267	3.25066	1.2349	0.774287	0.302678	0.176008	3985.06
2022-09-22 10:25:15	860.717	1022.39	924.399	483.017	361.655	223.394	64.981	15.1148	5.07819	3.06544	1.21503	0.746103	0.292272	0.179075	3966.24
2022-09-22 10:25:16	917.331	929.085	960.49	483.156	359.832	221.734	64.4118	15.4522	4.95592	3.18175	1.20906	0.735101	0.289552	0.192444	3962.05
2022-09-22 10:25:17	864.605	1342.45	780.312	480.522	359.175	223.513	64.298	15.3173	4.83906	3.27097	1.1807	0.741807	0.277667	0.221113	4140.73
2022-09-22 10:25:18	736.291	1257.06	827.612	481.354	358.154	224.462	64.4118	15.3443	4.70209	3.08297	1.15833	0.735835	0.254489	0.204022	3974.83
2022-09-22 10:25:19	841.897	1403.52	773.204	482.463	358.883	224.106	63.7515	15.4927	4.9861	3.22636	1.17125	0.753227	0.291858	0.18924	4173.94
2022-09-22 10:25:20	917.331	1310.78	809.567	478.859	358.737	225.41	63.3872	15.1418	5.08593	3.20883	1.22448	0.767372	0.302856	0.187207	4190
2022-09-22 10:25:21	924.952	1131.53	886.395	484.403	359.905	224.422	63.3417	15.8841	5.25851	3.11682	1.26807	0.753751	0.326507	0.187414	4101.74
2022-09-22 10:25:22	1053.11	1258.76	812.575	480.107	359.029	224.383	63.0002	15.5872	5.36608	3.18135	1.27926	0.811797	0.32834	0.196958	4277.72
2022-09-22 10:25:23	966.323	1095.9	887.762	480.661	359.978	224.699	63.0913	15.6681	5.36375	3.12041	1.34907	0.80111	0.336263	0.209777	4105.26
2022-09-22 10:25:24	977.677	1167.15	862.882	479.136	360.78	224.936	65.5047	15.7356	5.21594	3.01246	1.31725	0.771773	0.338273	0.218632	4164.68
2022-09-22 10:25:25	1124.81	1052.36	933.149	475.949	360.561	226.241	66.1878	15.6277	5.05962	3.09969	1.37569	0.803415	0.320417	0.222009	4265.77
2022-09-22 10:25:26	1022.94	862.358	1044.15	481.077	361.072	225.292	66.6659	16.2619	5.11457	3.23592	1.37048	0.822274	0.316337	0.212602	4090.89
2022-09-22 10:25:27	1166.34	766.227	1068.76	486.066	362.676	225.134	67.5311	16.6263	5.23142	3.25663	1.35467	0.84742	0.302856	0.219528	4170.57
2022-09-22 10:25:28	1094.64	941.526	1009.16	489.116	366.178	226.715	65.6186	17.0717	5.47674	3.40162	1.33268	0.879796	0.282101	0.215634	4221.61
2022-09-22 10:25:29	902.244	1112.3	926.86	489.67	368.147	225.252	64.981	16.9772	5.72051	3.54421	1.28273	0.884511	0.292922	0.205228	4118.36
2022-09-22 10:25:30	943.771	1261.59	863.702	490.917	371.43	227.901	64.5484	16.8962	5.73212	3.53426	1.30607	0.810225	0.322604	0.21305	4252.67
2022-09-22 10:25:31	947.504	1375.81	825.152	486.344	371.284	228.178	64.3435	16.4779	5.56806	3.53864	1.2997	0.807082	0.290734	0.201541	4326.8
2022-09-22 10:25:32	958.858	1296.08	870.811	492.165	370.627	229.047	65.2543	16.5993	5.44501	3.69677	1.35679	0.810958	0.330173	0.221458	4311.31
2022-09-22 10:25:33	1075.82	1310.22	859.054	493.828	370.336	229.877	66.0056	16.0055	5.19505	3.41914	1.31089	0.760143	0.336204	0.203126	4432.37
2022-09-22 10:25:34	1166.34	1332.27	838.822	489.67	364.646	228.771	65.9601	15.8166	5.18499	3.31837	1.34194	0.772087	0.322013	0.209225	4513.44
2022-09-22 10:25:35	973.944	1369.03	819.957	492.719	367.855	229.68	66.6204	15.6277	5.47287	3.28133	1.36026	0.748093	0.356603	0.243407	4346.9
2022-09-22 10:25:36	992.764	1352.06	812.028	487.037	367.783	226.952	66.2333	14.8584	5.6942	3.08655	1.33538	0.720328	0.34596	0.223766	4331.13
2022-09-22 10:25:37	1004.12	1349.8	824.878	486.621	367.491	227.98	65.5275	15.4927	5.88225	3.3116	1.34059	0.762552	0.348207	0.24451	4353.8
2022-09-22 10:25:38	955.125	1397.87	794.256	489.116	369.533	229.285	65.4592	15.8976	5.83737	3.35143	1.29141	0.751132	0.351163	0.22959	4328.35
2022-09-22 10:25:39	1166.34	1381.47	820.777	484.819	369.387	227.822	64.4118	16.5049	5.73057	3.49761	1.32516	0.797023	0.332301	0.195236	4543.41
2022-09-22 10:25:40	1202.42	1501.92	771.29	487.868	364.281	229.166	63.6605	16.9502	5.5255	3.6175	1.35312	0.828561	0.320831	0.21081	4649.41
2022-09-22 10:25:41	962.591	1415.4	824.878	485.651	362.239	228.454	64.1386	17.0717	5.67718	3.46973	1.42525	0.830237	0.313972	0.219597	4372.36
2022-09-22 10:25:42	853.251	1280.81	890.77	490.779	367.783	228.178	64.298	16.8692	5.79713	3.57409	1.27714	0.802053	0.326211	0.224524	4204.74
2022-09-22 10:25:43	611.865	1347.54	863.156	492.026	365.959	230.154	64.2069	16.7073	5.75069	3.40958	1.20288	0.777326	0.32018	0.223697	4003.3
2022-09-22 10:25:44	427.092	1020.69	999.587	485.096	370.117	229.403	64.4801	16.1405	5.75456	3.17259	1.08061	0.762972	0.303802	0.209018	3623.89
2022-09-22 10:25:45	521.345	895.156	1014.62	489.809	368.22	228.415	64.1158	15.9111	5.79635	3.03915	1.05997	0.74956	0.296943	0.194374	3608.73
2022-09-22 10:25:46	675.944	1002.03	970.059	485.235	365.959	229.205	64.2752	15.6277	5.63926	2.90492	1.2484	0.774287	0.28358	0.190756	3819.38
2022-09-22 10:25:47	898.511	1186.94	850.579	482.74	366.542	224.422	64.5257	15.4792	5.47597	2.83681	1.24493	0.770306	0.270749	0.197889	4100.54
2022-09-22 10:25:48	958.858	1620.1	667.394	485.373	367.491	224.264	64.5257	15.9246	5.55955	2.9101	1.33769	0.79608	0.312257	0.195925	4415.04
2022-09-22 10:25:49	955.125	1823.11	573.614	479.136	367.491	224.541	63.5694	15.7626	5.17338	3.01206	1.23818	0.77523	0.312966	0.197544	4513.06
2022-09-22 10:25:50	853.251	1752.99	599.588	472.899	366.178	222.327	63.5922	15.7761	5.25619	2.9085	1.22988	0.746627	0.297416	0.205986	4357.25
2022-09-22 10:25:51	811.724	1607.1	678.33	478.305	365.157	225.45	63.4556	15.7626	5.21672	3.02879	1.21908	0.783507	0.323137	0.216909	4256.07
2022-09-22 10:25:52	815.457	1605.4	675.049	474.424	363.041	223.869	62.8863	15.4117	4.87312	2.96825	1.20096	0.719595	0.297652	0.21367	4245.81
2022-09-22 10:25:53	1030.56	1574.3	704.851	478.028	365.74	224.383	63.8654	15.6277	5.26625	2.97183	1.2943	0.766324	0.315213	0.224593	4468.19
2022-09-22 10:25:54	1232.6	1502.48	740.394	487.175	369.241	227.624	64.1158	16.1675	5.45972	3.18254	1.34869	0.794718	0.363403	0.224593	4651.17
2022-09-22 10:25:55	1219.06	1470.82	751.604	486.482	368.95	227.94	64.1841	17.2066	5.39161	3.14789	1.38726	0.732482	0.369375	0.21715	4617.49
2022-09-22 10:25:56	1354.53	1269.5	848.391	489.531	368.22	230.273	64.7534	17.3551	5.68027	3.35262	1.36624	0.759095	0.345664	0.212085	4654.28
2022-09-22 10:25:57	1420.48	1181.29	881.474	488.007	368.731	228.612	65.1404	17.1661	5.72748	3.47451	1.40153	0.728396	0.34531	0.208364	4662.78
2022-09-22 10:25:58	1233.84	1175.07	894.051	482.601	365.594	227.071	64.7989	17.0177	5.74063	3.32474	1.33519	0.767896	0.308295	0.208019	4471.73
2022-09-22 10:25:59	1225.13	1203.34	898.699	477.057	366.324	227.031	64.3435	16.5993	5.95964	3.18294	1.49141	0.736778	0.326684	0.200749	4490.42
2022-09-22 10:26:00	1113.46	1345.28	839.369	483.017	366.178	226.517	64.4801	16.7748	5.95655	3.16621	1.46711	0.747046	0.351636	0.197027	4466.96
2022-09-22 10:26:01	928.685	1378.08	821.597	491.61	366.542	227.743	64.7989	16.3969	5.89773	3.02242	1.41079	0.778059	0.35613	0.206365	4307.12
2022-09-22 10:26:02	970.212	1426.71	797.811	499.51	367.71	226.794	65.5275	16.3159	6.01846	3.10328	1.42583	0.763495	0.366241	0.224593	4382.49
2022-09-22 10:26:03	951.237	1388.26	814.762	499.649	367.71	225.727	66.4154	15.8166	6.0765	3.26141	1.22622	0.851506	0.323314	0.22194	4341.53
2022-09-22 10:26:04	940.038	1123.61	928.501	489.116	364.938	224.738	65.6641	15.8571	5.75456	3.21401	1.26036	0.838305	0.31202	0.229831	4164.07
2022-09-22 10:26:05	1124.81	1253.67	861.515	479.829	359.978	222.801	64.2069	15.6816	5.19582	3.27177	1.18437	0.83338	0.284999	0.195304	4393.46
2022-09-22 10:26:06	1188.89	1330.01	811.208	470.543	359.175	221.062	63.3189	15.3847	5.08748	3.2873	1.17048	0.816302	0.28624	0.172666	4470.41
2022-09-22 10:26:07	1297.14	1407.48	755.705	472.761	355.674	219.56	62.2261	14.9664	4.95128	3.26101	1.16933	0.796395	0.297297	0.162467	4596.15
2022-09-22 10:26:08	1225.13	1423.32	758.439	475.117	357.789	219.243	62.8636	14.9124	5.29024	3.3104	1.151	0.821436	0.320653	0.170495	4547.87
2022-09-22 10:26:09	1170.07	1446.5	775.664	475.533	362.166	221.18	63.9565	15.7626	5.87374	3.45898	1.17048	0.838514	0.358732	0.200335	4542.73
2022-09-22 10:26:10	1007.85	1382.04	813.668	481.77	360.926	222.485	63.7971	15.7626	5.72438	3.49682	1.14753	0.85685	0.345664	0.202609	4360.07
2022-09-22 10:26:11	1022.94	1283.08	865.069	478.305	364.354	224.343	64.7761	15.6951	5.9519	3.43587	1.18842	0.866699	0.358141	0.22001	4330.58
2022-09-22 10:26:12	1158.72	1287.6	833.354	482.74	366.542	223.75	64.7078	15.6412	5.79248	3.39923	1.22391	0.853288	0.337268	0.230279	4444.89
2022-09-22 10:26:13	958.858	952.27	960.216	477.473	364.208	222.643	63.706	14.9124	5.469	3.18892	1.2187	0.814835	0.311784	0.222422	4025.51
2022-09-22 10:26:14	985.298	1035.96	916.744	474.84	361.947	222.604	63.114	14.8854	5.16874	2.95431	1.21137	0.789899	0.300668	0.221699	4086.04
2022-09-22 10:26:15	872.071	957.359	954.201	474.563	358.665	222.762	62.4765	15.1553	4.90871	3.00729	1.18649	0.787279	0.273705	0.226488	3927.64
2022-09-22 10:26:16	894.778	1111.74	891.043	474.84	354.58	222.999	61.7252	15.2903	4.87234	2.96347	1.18263	0.763391	0.268088	0.201645	4037.24
2022-09-22 10:26:17	977.677	1269.5	824.058	476.919	355.163	223.315	62.135	15.938	4.92806	3.13594	1.25226	0.784869	0.264777	0.2105	4215.29
2022-09-22 10:26:18	1094.64	1109.47	876.826	473.592	353.267	222.999	63.2051	14.9529	5.31732	3.32873	1.21349	0.78246	0.270631	0.195718	4220.06
2022-09-22 10:26:19	1117.19	1168.85	849.758	482.047	353.85	222.525	63.4783	14.4805	5.44424	3.36298	1.22178	0.790003	0.277135	0.183072	4283.46
2022-09-22 10:26:20	1022.94	1143.97	852.766	483.987	356.695	224.462	64.1614	14.4805	5.54252	3.36617	1.20462	0.832752	0.271163	0.208984	4174.88
2022-09-22 10:26:21	1007.85	1379.77	768.282	486.621	357.497	226.952	65.2315	14.6695	5.53943	3.37493	1.27945	0.816721	0.297416	0.208984	4318.39
2022-09-22 10:26:22	943.771	1466.29	749.417	493.135	362.093	228.494	64.298	16.1	5.53014	3.30284	1.27386	0.846896	0.299958	0.227315	4335.08
2022-09-22 10:26:23	1053.11	1396.17	778.945	493.689	365.813	228.138	64.9355	16.9232	5.60598	3.43348	1.28659	0.840715	0.325088	0.218046	4409.44
2022-09-22 10:26:24	1185.16	1464.03	752.698	490.224	368.293	227.071	65.3909	16.7343	5.66015	3.4538	1.31764	0.802681	0.34939	0.19434	4581.38
2022-09-22 10:26:25	1237.57	1468.55	759.533	490.917	369.533	223.118	64.8217	16.2484	5.71587	3.48765	1.27251	0.809177	0.346197	0.172218	4642.1
2022-09-22 10:26:26	1151.25	1410.31	770.743	484.68	366.615	220.983	65.2087	16.3564	5.31577	3.60117	1.30414	0.807187	0.353765	0.170357	4497.7
2022-09-22 10:26:27	1221.4	1463.46	747.776	479.968	362.895	220.469	64.4346	15.8031	5.28095	3.44264	1.27714	0.797128	0.338924	0.191238	4587.54
2022-09-22 10:26:28	996.497	1370.16	784.413	474.701	358.227	220.232	63.0457	15.7356	5.17106	3.38091	1.23297	0.776802	0.338451	0.205676	4294.12
2022-09-22 10:26:29	1132.28	1315.31	795.076	474.147	355.309	221.339	62.2261	15.8706	5.28714	3.03995	1.20963	0.760038	0.318465	0.216978	4382.38
2022-09-22 10:26:30	1206.62	1282.51	813.942	480.107	358.519	222.841	63.0002	15.5737	5.62378	2.93957	1.27694	0.743483	0.356958	0.231519	4454.29
2022-09-22 10:26:31	1064.46	1332.84	798.631	483.017	358.956	224.145	62.9091	15.3712	5.52859	2.91368	1.30568	0.70765	0.364704	0.21815	4351.37
2022-09-22 10:26:32	1379.42	1417.66	753.792	484.403	359.248	222.446	63.023	15.3847	5.47751	2.90133	1.32805	0.723052	0.342885	0.213739	4706.36
2022-09-22 10:26:33	1083.28	1344.71	785.78	484.403	361.363	221.022	63.2506	15.3847	5.36066	3.17976	1.32014	0.740969	0.343595	0.203264	4370.35
2022-09-22 10:26:34	1083.28	1560.73	699.109	480.522	362.02	219.718	62.4765	15.2768	5.24303	3.19051	1.32188	0.764229	0.329345	0.198854	4494.18
2022-09-22 10:26:35	1151.25	1867.22	563.498	471.375	360.415	221.101	63.1823	15.5602	5.1757	3.21799	1.33442	0.775754	0.308414	0.206159	4724.62
2022-09-22 10:26:36	905.977	1827.63	600.135	476.642	360.707	223.513	63.2279	15.6142	5.20124	3.29885	1.29006	0.795976	0.308118	0.201128	4484.54
2022-09-22 10:26:37	1049.38	1667.6	670.128	472.761	360.269	224.699	62.9774	15.5062	5.34518	3.22158	1.29083	0.797547	0.320712	0.217805	4534.51
2022-09-22 10:26:38	1132.28	1596.35	706.492	474.285	359.248	223.75	62.3399	15.5872	5.52395	3.32474	1.23683	0.775649	0.288546	0.214773	4581.7
2022-09-22 10:26:39	1060.73	1151.32	896.512	472.622	362.166	222.446	60.9283	15.8031	5.56961	3.34147	1.19903	0.791785	0.290793	0.224352	4253.94
2022-09-22 10:26:40	1071.93	1253.67	845.384	470.959	361.218	221.339	61.0876	15.9785	5.60675	3.30124	1.26074	0.748617	0.323669	0.214049	4313.02
2022-09-22 10:26:41	1041.76	1354.33	793.163	469.573	362.749	221.457	61.7252	15.8436	5.46823	3.25902	1.30491	0.71226	0.307231	0.212912	4331.86
2022-09-22 10:26:42	940.038	1436.89	763.087	476.226	363.625	223.157	63.8882	16.6803	5.50305	3.29208	1.37569	0.706812	0.354829	0.235309	4295.06
2022-09-22 10:26:43	1041.76	1535.28	734.379	485.235	365.74	224.066	64.9355	16.5588	5.39471	3.44703	1.54348	0.687534	0.369907	0.208915	4479.6
2022-09-22 10:26:44	1121.08	1346.41	822.964	484.958	366.907	224.422	65.5502	17.1256	5.15403	3.4052	1.54599	0.720328	0.350986	0.222319	4460.81
2022-09-22 10:26:45	1192.62	1440.28	790.975	488.423	364.354	224.264	65.0493	17.5845	5.33435	3.36776	1.53654	0.739292	0.349153	0.220527	4595.1
2022-09-22 10:26:46	1260.12	1356.59	824.331	477.612	364.865	222.129	64.3663	16.3834	5.28327	3.30483	1.48736	0.758047	0.294164	0.199887	4597.73
2022-09-22 10:26:47	1121.08	1572.04	729.185	477.612	367.345	219.955	64.8217	16.5858	5.43959	3.22357	1.34618	0.795871	0.28624	0.227419	4579.94
2022-09-22 10:26:48	1071.93	1586.17	713.053	476.503	369.168	219.836	64.8672	15.7221	5.82653	3.36696	1.30838	0.790423	0.288606	0.227384	4529.06
2022-09-22 10:26:49	1038.02	1603.7	703.757	482.463	370.408	229.364	62.7042	15.0878	5.28637	3.16502	1.30009	0.834323	0.275893	0.219494	4516.59
2022-09-22 10:26:50	1170.07	1440.85	746.409	484.265	368.22	230.431	61.9073	15.2633	4.99384	3.12519	1.30452	0.842286	0.275952	0.210087	4528.16
2022-09-22 10:26:51	1229.95	1298.91	798.084	485.235	362.822	229.68	61.2243	15.0339	4.83597	3.08137	1.33307	0.811168	0.300963	0.19558	4491.5
2022-09-22 10:26:52	1265.88	1284.21	830.893	487.175	362.312	228.929	61.7252	14.8449	4.61464	3.07141	1.35023	0.826884	0.309951	0.179351	4546.32
2022-09-22 10:26:53	1282.52	1137.75	904.167	489.809	362.093	220.943	65.0038	16.1135	5.18963	3.50916	1.40192	0.832228	0.373159	0.199439	4489.9
2022-09-22 10:26:54	1162.45	1257.06	866.163	490.64	363.479	222.05	65.5502	16.1	5.52395	3.51315	1.39517	0.848049	0.362634	0.184864	4455.32
2022-09-22 10:26:55	1166.34	1182.99	894.051	485.651	362.239	223.552	65.3226	16.181	5.65396	3.46614	1.38938	0.871728	0.356189	0.188241	4408.25
2022-09-22 10:26:56	1336.8	1279.12	827.886	486.205	361.728	223.75	64.594	16.5184	5.83118	3.43069	1.38437	0.864289	0.328281	0.206227	4608.65
2022-09-22 10:26:57	1240.99	1329.45	802.732	476.087	362.749	224.383	64.5257	15.4657	5.79558	3.3124	1.35274	0.823741	0.301496	0.201472	4528.17
2022-09-22 10:26:58	1121.08	1324.36	821.871	477.75	361.801	222.762	64.3663	15.2633	5.64158	3.34386	1.32497	0.79409	0.299899	0.226867	4420.88
2022-09-22 10:26:59	1094.64	1534.71	734.106	478.305	363.26	223.552	64.5257	15.0069	5.75998	3.27416	1.32959	0.787279	0.305102	0.225558	4519.79
2022-09-22 10:27:00	649.504	1428.97	810.661	478.166	367.783	224.976	65.7096	14.8314	5.83659	3.24866	1.31957	0.8009	0.319707	0.238859	4052.36
2022-09-22 10:27:01	758.999	1449.89	785.78	482.186	365.813	222.959	64.9583	14.8449	5.56651	3.13714	1.27906	0.820703	0.300372	0.247576	4156.78
2022-09-22 10:27:02	807.991	1580.52	709.499	482.879	367.491	224.857	65.0038	14.7505	5.59592	3.12957	1.31359	0.779945	0.346256	0.236722	4264.39
2022-09-22 10:27:03	789.172	1396.74	786.601	485.373	368.147	224.501	64.4801	14.8719	5.38697	3.23512	1.2997	0.766953	0.320003	0.231485	4141.12
2022-09-22 10:27:04	1056.84	1329.45	789.882	478.998	362.239	223.552	63.1823	15.0608	5.33048	3.18892	1.324	0.771354	0.32219	0.23114	4330.37
2022-09-22 10:27:05	1000.39	1124.74	881.201	474.285	362.749	224.541	63.6832	15.0069	5.46281	3.13992	1.29932	0.746417	0.329759	0.215979	4157.79
2022-09-22 10:27:06	1075.82	1037.66	910.182	472.345	359.394	223.078	62.6359	14.9799	5.41328	2.91288	1.25573	0.773659	0.300845	0.20099	4166.95
2022-09-22 10:27:07	1068.2	1030.87	923.853	476.503	358.227	223.79	63.7971	15.1283	5.58663	2.83999	1.31031	0.809492	0.319116	0.234414	4171.47
2022-09-22 10:27:08	1064.46	1146.23	868.35	481.631	359.248	224.501	63.41	14.8989	5.24148	2.79379	1.26691	0.764857	0.305221	0.214118	4233.32
2022-09-22 10:27:09	1143.63	1247.45	830.346	486.482	358.081	224.738	62.7725	14.8314	5.23916	2.94355	1.26229	0.78445	0.301496	0.202575	4379.07
2022-09-22 10:27:10	1015.47	1250.28	848.391	488.838	358.008	224.501	63.706	15.3712	5.1223	3.01645	1.27868	0.784869	0.314208	0.220493	4275.3
2022-09-22 10:27:11	1026.67	1216.91	854.406	479.552	360.415	224.343	63.706	15.5197	4.9327	3.16661	1.22024	0.753647	0.313144	0.185208	4252.1
2022-09-22 10:27:12	1087.02	1130.96	921.118	485.373	362.093	226.201	64.89	16.3159	5.20124	3.34068	1.31185	0.780259	0.336736	0.192927	4305.13
2022-09-22 10:27:13	1079.55	1115.13	930.961	486.621	362.604	226.082	64.9355	16.3159	5.29024	3.34466	1.37839	0.753332	0.320771	0.204987	4293.49
2022-09-22 10:27:14	1139.9	1039.35	962.13	482.186	363.844	225.292	64.685	16.3429	5.39084	3.55577	1.38128	0.747255	0.320831	0.200094	4305.33
2022-09-22 10:27:15	1015.47	1179.03	897.332	481.77	359.978	224.066	63.3645	15.8571	5.36995	3.47053	1.30587	0.787803	0.306581	0.192892	4248.3
2022-09-22 10:27:16	996.497	1377.51	799.724	478.028	359.394	222.208	63.3417	15.4522	5.28327	3.47252	1.26788	0.817664	0.284467	0.187793	4323.47
2022-09-22 10:27:17	981.41	1565.25	696.922	472.345	359.686	220.904	63.3417	15.6412	5.00854	3.44503	1.21523	0.828665	0.292035	0.192927	4386.48
2022-09-22 10:27:18	1219.84	1623.5	680.791	469.712	361.728	223.869	63.5239	15.4792	5.27398	3.55258	1.23201	0.890273	0.283284	0.198647	4669.87
2022-09-22 10:27:19	1224.82	1514.36	741.215	473.87	362.895	223.79	64.3663	15.8976	5.31268	3.52788	1.31204	0.870052	0.272759	0.210948	4632.72
2022-09-22 10:27:20	1060.73	1574.86	716.881	477.473	362.093	224.462	63.3645	15.9246	5.226	3.4757	1.34502	0.81735	0.283521	0.226178	4507.17
2022-09-22 10:27:21	902.244	1370.73	809.02	478.028	360.415	223.631	63.3417	15.938	5.18112	3.3813	1.32998	0.811168	0.271872	0.225076	4234.54
2022-09-22 10:27:22	709.85	1463.46	743.675	485.928	357.57	219.915	63.2279	15.9246	4.85996	3.13196	1.31494	0.732901	0.28015	0.210983	4070.09
2022-09-22 10:27:23	668.479	1375.81	767.735	482.879	356.768	219.678	62.6359	15.6681	4.829	3.12359	1.29334	0.697592	0.298125	0.207089	3960.11
2022-09-22 10:27:24	653.392	1187.51	837.182	477.196	354.288	218.057	62.0439	15.3577	4.92729	3.06464	1.25168	0.73552	0.281155	0.20037	3815.49
2022-09-22 10:27:25	811.724	1305.13	811.481	486.344	357.716	220.074	62.3854	15.4387	5.23761	3.31877	1.32265	0.743588	0.313144	0.215428	4081.44
2022-09-22 10:27:26	732.558	1085.72	922.212	481.354	359.248	222.287	62.5904	15.1418	5.37072	3.24747	1.33094	0.77303	0.292863	0.219769	3892.35
2022-09-22 10:27:27	860.717	1219.74	886.122	486.205	362.531	222.88	62.9319	15.1283	5.53556	3.21242	1.37627	0.792937	0.281806	0.227005	4127.68
2022-09-22 10:27:28	947.504	1305.7	848.938	488.838	364.5	222.722	64.298	15.3308	5.78784	3.21122	1.35679	0.784136	0.311015	0.217219	4269.49
2022-09-22 10:27:29	921.063	1244.62	873.545	485.789	364.865	221.418	64.2069	15.6277	5.74141	2.97104	1.3834	0.798071	0.309241	0.191342	4202.53
2022-09-22 10:27:30	973.944	1302.3	837.182	492.026	363.771	220.588	63.8654	15.8706	5.74837	3.04751	1.3996	0.810854	0.338273	0.200921	4281.09
2022-09-22 10:27:31	1151.25	1350.93	806.013	494.798	363.917	220.429	65.186	15.6546	5.68337	3.14271	1.3807	0.81735	0.339219	0.204505	4479.75
2022-09-22 10:27:32	989.031	1197.69	873.272	493.828	363.771	221.141	64.5484	15.5602	5.44346	3.21401	1.40462	0.828875	0.31409	0.213084	4230.26
2022-09-22 10:27:33	1034.29	1220.31	878.74	494.244	365.084	223.631	65.3453	15.1823	5.68569	3.35223	1.42333	0.827722	0.328458	0.234655	4308.68
2022-09-22 10:27:34	943.771	1294.39	868.077	490.917	369.314	224.185	66.1195	15.2093	5.59824	3.45937	1.39652	0.823741	0.329404	0.230244	4283.82
2022-09-22 10:27:35	675.944	1115.69	940.531	484.403	369.606	223.987	64.298	15.3982	5.52163	3.35342	1.35717	0.821122	0.310365	0.228211	3901.45
2022-09-22 10:27:36	864.605	1223.13	876.826	476.78	370.7	223.908	64.0703	15.1553	5.42721	3.16024	1.33094	0.784346	0.319352	0.218977	4126.42
2022-09-22 10:27:37	819.345	1319.27	806.56	471.791	365.157	219.243	63.3189	14.8584	4.97604	3.02879	1.20192	0.769153	0.289966	0.179351	4089.98
2022-09-22 10:27:38	1121.08	1193.73	827.886	463.336	362.312	217.346	63.4328	14.6155	5.40013	2.99733	1.17492	0.776592	0.262944	0.173183	4274.52
2022-09-22 10:27:39	1109.72	1382.04	741.215	460.148	357.935	216.792	63.5466	14.71	5.04879	2.97542	1.10857	0.773449	0.249344	0.159021	4356.42
2022-09-22 10:27:40	1181.42	1307.39	784.96	469.573	358.883	216.832	64.4118	14.521	5.43805	3.19848	1.11706	0.81012	0.24964	0.181763	4408.99
2022-09-22 10:27:41	1170.07	1139.44	866.71	475.117	363.26	219.56	63.3189	14.8854	5.89696	3.14271	1.1726	0.80792	0.273469	0.202678	4323.86
2022-09-22 10:27:42	815.457	1271.77	837.182	486.621	363.041	221.892	63.2279	15.1283	5.558	3.2156	1.2106	0.791051	0.304038	0.205642	4085.6
2022-09-22 10:27:43	1004.12	1238.97	867.803	495.63	367.637	223.473	64.2524	14.8449	6.16627	3.26221	1.26961	0.786441	0.347793	0.198475	4288.76
2022-09-22 10:27:44	819.345	1310.78	841.556	492.858	366.834	223.118	64.3435	15.3308	6.00375	3.23711	1.26402	0.768105	0.361097	0.187035	4145.99
2022-09-22 10:27:45	1071.93	1516.05	754.065	494.66	365.157	224.541	65.5275	15.8571	5.73599	3.44822	1.32304	0.787803	0.36565	0.25209	4519.7
2022-09-22 10:27:46	1170.07	1429.54	775.117	487.452	361.582	224.857	64.9583	15.3443	5.52704	3.32952	1.26904	0.77083	0.33378	0.241822	4540.39
2022-09-22 10:27:47	1194.65	1434.06	764.728	483.294	357.497	224.699	64.5257	16.1945	5.2438	3.45698	1.27694	0.800271	0.347675	0.256294	4551.03
2022-09-22 10:27:48	1322.03	1380.9	779.492	484.68	356.914	224.62	64.3891	16.1	5.07355	3.53306	1.29469	0.78686	0.347675	0.255812	4640.42
2022-09-22 10:27:49	1094.64	1338.49	794.803	477.612	358.592	223.592	63.7288	15.8301	4.89788	3.36537	1.20674	0.758047	0.312671	0.186656	4378.02
2022-09-22 10:27:50	1181.42	1285.9	828.432	483.156	362.822	222.525	63.8426	16.3699	5.09212	3.46694	1.25245	0.77785	0.34797	0.20988	4455.62
2022-09-22 10:27:51	1094.64	1237.27	848.938	485.096	365.302	223.157	64.0248	15.9785	5.13159	3.4048	1.29044	0.743483	0.325265	0.210604	4345.51
2022-09-22 10:27:52	1060.73	1511.53	736.02	476.919	365.667	223.631	63.8654	16.3834	5.05885	3.19569	1.26344	0.767582	0.318998	0.201266	4465.55
2022-09-22 10:27:53	1075.82	1570.91	710.866	475.671	368.731	224.383	64.5712	15.9785	5.31964	3.25862	1.36335	0.751132	0.33987	0.199336	4518.16
2022-09-22 10:27:54	1087.02	1716.23	649.349	476.226	365.157	226.399	65.1632	15.6142	5.30571	3.18653	1.35409	0.773135	0.31882	0.213291	4612.31
2022-09-22 10:27:55	1154.98	1757.51	613.806	475.949	365.011	226.952	64.89	15.6277	5.22059	3.03158	1.34657	0.757418	0.32361	0.20988	4685.62
2022-09-22 10:27:56	1412.55	1549.42	700.477	483.71	364.354	227.071	65.0949	15.2633	5.5371	3.05548	1.37472	0.797547	0.310897	0.218977	4829.23
2022-09-22 10:27:57	1435.25	1535.85	710.866	488.145	363.552	228.454	65.4136	15.9785	5.37304	3.15148	1.33943	0.800481	0.326034	0.222905	4854.72
2022-09-22 10:27:58	1307.41	1580.52	683.525	485.928	366.178	227.031	65.3681	16.0055	5.31577	3.10726	1.39671	0.753123	0.316455	0.19334	4743.04
2022-09-22 10:27:59	1235.71	1359.42	824.058	481.354	365.157	224.106	65.5275	15.8976	5.57348	3.29049	1.40693	0.782041	0.301496	0.203057	4582.78
2022-09-22 10:28:00	1000.39	1304.56	847.571	482.879	365.084	224.106	65.3681	16.3834	5.44501	3.47212	1.33287	0.774916	0.323077	0.202368	4317.89
2022-09-22 10:28:01	973.944	1263.85	863.702	472.206	364.573	220.904	65.3226	15.3308	5.61604	3.32395	1.31879	0.82437	0.289019	0.203126	4251.41
2022-09-22 10:28:02	1022.94	1326.62	847.571	472.068	363.552	220.311	64.7989	15.4522	5.69807	3.39007	1.29218	0.874557	0.282161	0.21529	4345.06
2022-09-22 10:28:03	1113.46	1630.28	685.986	469.989	362.749	222.129	64.002	15.2633	5.5255	3.34785	1.22429	0.871728	0.293986	0.213498	4575.33
2022-09-22 10:28:04	1166.34	1672.69	666.3	469.85	364.281	223.157	63.8654	14.7909	5.68105	3.19967	1.27694	0.878014	0.298362	0.208881	4652.82
2022-09-22 10:28:05	1075.82	1679.48	649.075	471.929	361.874	224.976	62.8863	14.8719	5.47132	3.11085	1.2403	0.804882	0.315213	0.200439	4552.05
2022-09-22 10:28:06	1075.82	1581.65	673.136	470.959	359.978	226.794	62.6359	14.8449	5.42721	3.03437	1.2133	0.778059	0.326625	0.204091	4476.8
2022-09-22 10:28:07	1026.67	1327.18	788.788	478.305	359.613	225.766	63.2279	15.1688	5.75534	2.99374	1.2376	0.79147	0.331888	0.207709	4296.04
2022-09-22 10:28:08	947.504	1241.8	819.41	471.098	358.008	223.315	62.3627	15.1013	5.47674	2.84358	1.29083	0.744112	0.296884	0.202368	4149.45
2022-09-22 10:28:09	1011.58	1049.53	913.736	474.84	355.455	222.287	62.4537	15.5737	5.32274	3.06863	1.25862	0.803205	0.290675	0.211499	4116.42
2022-09-22 10:28:10	913.598	1112.87	892.137	475.671	356.257	218.769	62.3854	15.6277	5.16796	3.0989	1.20231	0.785498	0.295464	0.19589	4058.06
2022-09-22 10:28:11	694.764	1357.72	791.522	473.731	357.352	218.374	62.135	15.3308	5.19118	3.10089	1.18283	0.783927	0.299249	0.18986	3981.68
2022-09-22 10:28:12	709.85	1326.05	804.919	477.196	358.081	221.22	63.3189	15.7896	5.31268	3.27217	1.22005	0.798071	0.314149	0.21305	3987.56
2022-09-22 10:28:13	872.071	1368.46	790.702	483.433	361.801	223.157	64.1841	15.8301	5.48216	3.16542	1.28446	0.777221	0.316987	0.192755	4190.86
2022-09-22 10:28:14	1064.46	1248.58	836.361	476.78	362.531	223.631	64.4118	15.5737	5.50305	3.07022	1.33808	0.794614	0.310601	0.207537	4303.56
2022-09-22 10:28:15	1087.02	1145.1	885.028	482.047	365.448	223.75	65.1404	15.6412	5.26392	3.15785	1.33307	0.835057	0.287955	0.225903	4280.27
2022-09-22 10:28:16	1193.09	1136.05	895.145	481.215	365.521	222.327	63.9337	15.1688	5.22213	3.17776	1.21986	0.872461	0.285413	0.194305	4383.42
2022-09-22 10:28:17	1132.28	1439.71	773.204	476.919	364.938	219.718	63.7515	15.1283	5.45507	3.37573	1.20848	0.911752	0.277608	0.224111	4497.1
2022-09-22 10:28:18	905.977	1691.92	676.963	481.077	367.855	220.943	63.4556	14.8989	5.61062	3.52151	1.19016	0.921706	0.280032	0.216048	4434.83
2022-09-22 10:28:19	1068.2	1716.8	667.667	476.226	365.594	222.446	63.2051	15.1013	5.85362	3.43428	1.30799	0.891426	0.318938	0.212189	4607.25
2022-09-22 10:28:20	1019.2	1797.1	652.083	479.829	370.627	224.343	64.1386	16.0325	5.86213	3.40042	1.33769	0.854754	0.338569	0.231002	4635.38
2022-09-22 10:28:21	951.237	1577.69	723.99	480.107	373.91	224.066	64.6167	15.6142	5.62146	3.26261	1.31802	0.806977	0.33987	0.232346	4422.81
2022-09-22 10:28:22	1136.16	1369.03	824.058	482.186	375.004	224.699	65.7779	16.2889	5.77004	3.37294	1.41079	0.821331	0.343477	0.256811	4505.18
2022-09-22 10:28:23	1136.16	1503.05	745.589	487.591	377.922	226.082	66.3016	16.127	5.29565	3.41715	1.30992	0.792623	0.314445	0.243166	4570.2
2022-09-22 10:28:24	1022.94	1434.06	761.447	488.007	368.804	224.462	65.4364	15.0878	5.16564	3.38569	1.32284	0.779421	0.272818	0.238204	4391.4
2022-09-22 10:28:25	902.244	1514.36	713.6	494.521	360.707	224.62	64.3663	14.9799	5.3475	3.24508	1.3431	0.78466	0.261407	0.225041	4300.6
2022-09-22 10:28:26	849.518	1536.41	709.226	495.63	361.582	223.829	64.2297	15.3173	5.4009	3.02202	1.35409	0.776173	0.281392	0.207537	4266.79
2022-09-22 10:28:27	905.977	1438.58	754.065	488.7	359.978	222.762	63.2962	14.9529	5.52085	2.85871	1.34965	0.74736	0.285354	0.190791	4259.27
2022-09-22 10:28:28	634.417	1453.85	778.672	486.482	367.491	222.722	64.89	15.7221	5.70813	3.03437	1.43625	0.778059	0.327039	0.190618	4035.72
2022-09-22 10:28:29	679.677	1334.53	845.384	477.612	370.627	223.592	64.8217	16.3024	5.33435	3.18971	1.38842	0.795242	0.337386	0.189757	4023.79
2022-09-22 10:28:30	649.504	1136.62	915.103	478.998	364.792	224.343	64.2069	16.0055	4.82746	3.25105	1.26672	0.802786	0.309241	0.180832	3860.21
2022-09-22 10:28:31	525.078	1098.16	921.939	474.84	361.436	223.355	64.0475	16.2484	4.70673	3.37652	1.21793	0.83841	0.287186	0.193754	3695.73
2022-09-22 10:28:32	841.897	1123.04	887.216	471.929	358.519	222.643	63.0913	15.8436	4.55196	3.29367	1.11436	0.791575	0.272168	0.199336	3994.41
2022-09-22 10:28:33	913.598	1117.96	920.572	483.156	356.112	224.936	64.0248	15.938	5.072	3.2885	1.21041	0.853288	0.286004	0.204746	4107.21
2022-09-22 10:28:34	966.323	1055.75	943.265	481.77	357.352	224.185	63.1823	15.8841	5.0248	3.39564	1.21542	0.803519	0.298894	0.202816	4118.65
2022-09-22 10:28:35	1098.37	999.205	968.692	489.809	359.248	224.501	63.7971	16.2349	5.29643	3.5243	1.29179	0.855907	0.335731	0.219321	4231.38
2022-09-22 10:28:36	1197.6	965.276	1000.13	493.135	362.895	224.462	64.7989	15.9111	5.7445	3.38927	1.29835	0.876757	0.327926	0.220321	4336.07
2022-09-22 10:28:37	1136.16	1012.78	941.624	487.591	364.062	223.513	64.8444	15.5872	5.42644	3.30084	1.18225	0.826779	0.32225	0.234345	4257.46
2022-09-22 10:28:38	1128.54	1153.58	888.583	485.096	365.084	222.287	65.4364	15.9111	5.72206	3.1459	1.24281	0.853707	0.306876	0.23369	4336.03
2022-09-22 10:28:39	796.637	1294.95	828.979	487.73	363.187	221.299	65.8462	15.3712	5.92946	3.0272	1.25824	0.801843	0.286122	0.227488	4085.53
2022-09-22 10:28:40	770.197	1352.06	786.601	488.977	356.768	222.841	64.5029	15.6816	5.42799	3.20405	1.28659	0.775964	0.328517	0.213808	4068.87
2022-09-22 10:28:41	875.803	1453.85	745.589	489.947	354.653	221.694	63.3872	15.5737	5.71123	3.07022	1.33017	0.753961	0.319411	0.192824	4231.88
2022-09-22 10:28:42	845.63	1421.62	760.353	489.116	354.361	223.394	63.8426	15.1013	5.89386	3.25066	1.46402	0.755742	0.31409	0.215876	4185.31
2022-09-22 10:28:43	1166.34	1201.08	861.242	491.333	355.528	224.699	62.8636	15.5737	5.76695	3.30164	1.4835	0.755323	0.32491	0.209639	4390.5
2022-09-22 10:28:44	1113.46	1228.22	860.421	489.116	360.634	222.801	63.0457	15.5332	5.96893	3.25265	1.45746	0.795976	0.295346	0.217116	4365.22
2022-09-22 10:28:45	970.212	1013.91	977.988	489.67	363.844	223.513	63.8198	16.2754	5.71897	3.48168	1.5105	0.792518	0.318525	0.233862	4131.28
2022-09-22 10:28:46	1068.2	1147.93	931.235	484.68	365.302	225.687	63.6605	16.4914	5.69497	3.25544	1.33268	0.791575	0.322427	0.196924	4314.77
2022-09-22 10:28:47	1030.56	1348.11	831.987	476.087	363.406	223.948	63.9792	16.3024	5.33899	3.19887	1.28736	0.808653	0.290734	0.193995	4365.49
2022-09-22 10:28:48	1143.63	1466.29	752.424	473.177	363.552	225.727	63.6377	16.0325	5.55258	3.15546	1.23856	0.791051	0.306344	0.193961	4515.71
2022-09-22 10:28:49	1143.63	1436.89	752.971	472.345	365.594	225.489	63.7743	16.1675	5.58276	3.22078	1.1591	0.83359	0.293868	0.195683	4488.14
2022-09-22 10:28:50	966.323	1408.61	765.822	485.096	364.719	226.715	63.9109	16.2619	5.40632	3.24986	1.13924	0.84522	0.290852	0.212981	4308.61
2022-09-22 10:28:51	1026.67	1406.92	797.537	492.581	368.439	229.364	64.4346	16.5588	5.66479	3.18374	1.23818	0.808653	0.350809	0.218839	4413.96
2022-09-22 10:28:52	1090.9	1409.18	819.683	503.53	365.302	230.115	65.1632	16.7478	5.6408	3.24787	1.38591	0.800271	0.347793	0.22225	4512.27
2022-09-22 10:28:53	1158.72	1666.47	717.975	500.896	366.397	230.115	64.7989	16.0595	5.85362	3.09531	1.43162	0.789375	0.346965	0.209156	4733.16
2022-09-22 10:28:54	1228.86	1875.13	607.517	494.937	365.594	227.466	64.7306	16.0595	5.88999	3.08496	1.51764	0.77984	0.373928	0.214256	4892.16
2022-09-22 10:28:55	1121.08	1823.11	616.813	489.254	367.345	227.15	64.5029	15.6412	5.96351	3.24428	1.42159	0.786336	0.354002	0.207468	4736.87
2022-09-22 10:28:56	1026.67	1573.73	708.952	476.503	367.855	225.252	63.4328	15.6681	5.56342	2.86509	1.36431	0.744845	0.315391	0.181349	4469.1
2022-09-22 10:28:57	966.323	1328.88	780.312	473.315	360.123	224.62	62.7725	15.5602	5.29565	2.75157	1.33519	0.723786	0.285413	0.191997	4222.49
2022-09-22 10:28:58	1004.12	1026.91	927.68	474.147	360.999	224.738	62.727	15.5062	5.40322	2.86031	1.3402	0.722214	0.289611	0.187448	4107.63
2022-09-22 10:28:59	1041.76	939.264	961.036	476.087	361.145	224.185	63.0457	15.5737	5.16874	2.97303	1.30934	0.762343	0.281747	0.188172	4092.78
2022-09-22 10:29:00	947.504	1004.86	957.482	479.552	360.853	225.173	63.7743	15.3308	5.58741	3.29606	1.27482	0.797966	0.293986	0.213601	4065.99
2022-09-22 10:29:01	1053.11	1280.25	842.103	477.473	362.166	225.055	63.9109	15.0204	5.60598	3.3821	1.23856	0.779421	0.311666	0.187655	4330.59
2022-09-22 10:29:02	1053.11	1429.54	759.533	478.166	358.81	224.422	63.1368	14.5075	5.23993	3.35302	1.12612	0.772192	0.284999	0.188689	4392.19
2022-09-22 10:29:03	1124.81	1376.95	777.578	480.522	353.267	222.722	62.3854	14.5345	5.39781	3.14391	1.16759	0.742436	0.264718	0.17749	4423.66
2022-09-22 10:29:04	1053.11	1571.47	678.33	481.215	352.464	220.35	62.431	15.0339	5.23297	3.1216	1.20944	0.760352	0.271222	0.178696	4445.18
2022-09-22 10:29:05	890.89	1332.84	798.084	485.928	355.09	219.955	62.7953	15.5332	5.18499	3.16183	1.24242	0.77785	0.280682	0.198268	4171.96
2022-09-22 10:29:06	849.518	1315.31	824.058	489.254	358.446	223.592	63.9565	16.1675	5.36221	3.13674	1.26151	0.789584	0.299071	0.199267	4151.35
2022-09-22 10:29:07	713.739	1760.34	633.764	487.037	361.218	224.383	64.4346	15.7356	5.20279	3.01087	1.17916	0.783927	0.280919	0.202816	4271.31
2022-09-22 10:29:08	823.078	1676.09	670.948	491.056	360.488	227.624	64.7989	15.6816	4.96598	3.05229	1.18533	0.795137	0.292981	0.191101	4340.24
2022-09-22 10:29:09	860.717	1676.09	664.113	493.551	360.269	228.573	64.685	15.992	5.16874	3.02919	1.17434	0.78466	0.283698	0.187655	4374.61
2022-09-22 10:29:10	819.345	1686.83	637.045	494.382	362.166	225.727	64.5712	15.7086	5.22136	3.14311	1.24358	0.78225	0.279973	0.194133	4316.64
2022-09-22 10:29:11	1087.02	1293.25	819.137	491.749	361.801	227.664	64.4574	16.2349	5.26779	3.26579	1.37145	0.794404	0.311133	0.201851	4372.53
2022-09-22 10:29:12	1143.63	1356.59	802.458	491.888	363.114	227.387	64.2297	15.6007	5.71819	3.29487	1.27289	0.806244	0.290734	0.20826	4476.49
2022-09-22 10:29:13	1224.35	1500.22	764.455	490.086	366.47	227.901	64.7989	15.0878	5.77159	3.40361	1.32902	0.838514	0.309774	0.220837	4665.24
2022-09-22 10:29:14	1337.11	1396.17	824.331	487.037	362.093	228.217	64.1386	15.0743	5.72748	3.32355	1.30067	0.855488	0.297711	0.202024	4725.88
2022-09-22 10:29:15	1132.28	1430.1	810.934	484.403	362.385	225.648	63.8882	14.9259	5.77159	3.30881	1.23085	0.844067	0.297948	0.210569	4536.23
2022-09-22 10:29:16	1102.1	1353.2	818.59	479.829	360.707	223.236	64.0475	15.2363	5.37846	3.27535	1.2295	0.826151	0.307349	0.199612	4428.16
2022-09-22 10:29:17	1136.16	1387.69	782.226	488.145	362.895	224.224	64.981	15.6277	5.66866	3.3108	1.23085	0.829923	0.307822	0.20447	4473.51
2022-09-22 10:29:18	1105.99	1318.14	817.223	482.463	368.293	223.473	65.4364	15.992	5.54562	3.21521	1.24609	0.812111	0.307349	0.206985	4408.34
2022-09-22 10:29:19	1083.28	1319.27	801.365	484.403	367.272	223.315	64.89	16.1	5.58895	3.20206	1.26826	0.775964	0.3012	0.204539	4371.24
2022-09-22 10:29:20	992.764	1153.58	882.021	490.64	366.615	224.185	64.594	16.154	5.94803	3.12917	1.32574	0.796814	0.287719	0.213843	4202.26
2022-09-22 10:29:21	1128.54	842.001	1014.9	479.829	362.166	221.853	63.7515	16.1675	5.45894	3.1459	1.2808	0.779736	0.281155	0.191893	4140.35
2022-09-22 10:29:22	1292.32	906.466	969.512	483.987	360.999	222.999	63.6832	16.3834	5.88612	3.26898	1.31012	0.795976	0.306462	0.199129	4328.12
2022-09-22 10:29:23	1326.23	810.899	1015.99	490.502	364.062	223.79	65.2087	16.4509	5.78088	3.23393	1.35255	0.864184	0.317046	0.190997	4324.87
2022-09-22 10:29:24	1311.45	981.675	959.943	479.275	365.084	223.276	64.685	16.6263	5.45585	3.22277	1.36065	0.836209	0.319766	0.18545	4413.39
2022-09-22 10:29:25	1105.99	1252.54	825.972	474.84	362.02	222.169	64.298	15.8301	5.23839	3.11603	1.35833	0.795452	0.302678	0.171598	4334.64
2022-09-22 10:29:26	709.85	1320.4	804.646	469.435	358.008	238.456	57.2853	13.8868	4.764	3.07022	1.37318	0.776697	0.27406	0.181487	3982.4
2022-09-22 10:29:27	691.031	1401.26	786.054	466.663	356.622	238.693	56.2835	14.3861	4.9211	3.12479	1.37434	0.749351	0.293927	0.185656	4021.64
2022-09-22 10:29:28	830.544	1309.65	810.934	470.959	355.674	240.116	57.3536	13.9002	4.99384	3.06982	1.39768	0.75197	0.290734	0.184657	4099.82
2022-09-22 10:29:29	819.345	1114.56	923.853	484.542	359.978	242.211	57.9228	14.3726	5.29875	3.13196	1.44049	0.776068	0.308295	0.188792	4027.93
[truncated: 12,457 more rows]
