# Supplementary material for: A pilot study of occupational exposure to ultrafine particles during 3D printing in research laboratories
Source: Front Public Health. 2023 Jun 2;11:1144475. doi: 10.3389/fpubh.2023.1144475 (PMC10272752; doi:10.3389/fpubh.2023.1144475)
Supplement: Supplementary file 2 [file Table_2.XLS]

## Sheet: Foglio1
Time	Ch 1	Ch 2	Ch 3	Ch 4	Ch 5	Ch 6	Ch 7	Ch 8	Ch 9	Ch 10	Ch 11	Ch 12	Ch 13	Ch 14	Total
2022-09-29 10:09:29	10153.2	1788.05	1066.3	806.646	507.251	247.667	68.4646	19.7842	6.32723	5.28565	1.65611	1.34636	0.428503	0.417623	14672.8
2022-09-29 10:09:30	10115.8	1746.77	1031.58	812.328	500.175	244.465	68.328	19.6628	6.29241	5.13031	1.67868	1.3956	0.400122	0.376275	14554.4
2022-09-29 10:09:31	10223.2	1695.88	1027.2	795.419	502.437	243.595	69.1477	20.567	5.66325	5.08251	1.76951	1.32645	0.364231	0.403151	14592
2022-09-29 10:09:32	10916.8	1717.93	1084.89	789.737	489.015	242.528	72.3125	20.351	5.53169	4.93513	1.76778	1.32016	0.369848	0.426238	15347.9
2022-09-29 10:09:33	11025.7	1699.27	1072.59	791.4	492.298	243.042	72.7223	21.4847	5.89773	5.02276	1.88446	1.30235	0.36701	0.438298	15433.4
2022-09-29 10:09:34	10411.3	1712.84	1056.46	795.142	518.776	237.033	72.5401	20.3106	5.52472	5.26574	1.77299	1.37046	0.338037	0.427272	14839.1
2022-09-29 10:09:35	10514	1725.28	1073.68	794.449	503.02	239.958	70.2861	20.351	6.25604	5.13828	1.64107	1.26883	0.352464	0.394882	14956.1
2022-09-29 10:09:36	9125.09	1755.82	990.018	805.675	521.913	234.977	69.9218	20.54	6.94556	5.30158	1.93055	1.22272	0.372864	0.419002	13540.1
2022-09-29 10:09:37	8842.02	1800.49	994.392	798.607	517.317	235.847	68.6923	19.5548	7.17231	5.15421	1.81889	1.22587	0.412716	0.394192	13293.1
2022-09-29 10:09:38	9302.4	1793.71	1058.92	785.44	494.267	239.919	69.6258	20.8774	7.5252	5.05065	1.87829	1.13471	0.468415	0.433474	13781.6
2022-09-29 10:09:39	9014.66	1842.34	1049.89	789.321	513.159	240.551	71.4928	20.4185	7.48883	5.38125	1.97106	1.18186	0.475806	0.434508	13558.8
2022-09-29 10:09:40	9837.43	1812.37	1087.63	778.371	510.461	238.377	70.5821	21.1608	6.99587	5.38125	1.67675	1.20282	0.443345	0.39247	14372.5
2022-09-29 10:09:41	10132.9	1819.15	1096.65	780.866	509.148	237.863	71.6294	21.2147	6.31795	5.55651	1.69545	1.21749	0.401541	0.453115	14685.1
2022-09-29 10:09:42	10215.4	1819.72	1107.86	784.331	514.545	242.132	70.8553	20.9583	6.05328	5.58439	1.72091	1.2112	0.377712	0.453804	14791.2
2022-09-29 10:09:43	10535.8	1764.87	1088.99	781.975	506.959	239.365	69.0566	20.0541	5.46978	5.43303	1.66556	1.17767	0.384394	0.452425	15021.6
2022-09-29 10:09:44	10350.7	1753.56	1086.8	781.282	493.756	238.93	68.3963	19.3389	5.48293	5.37726	1.68003	1.17243	0.411533	0.43244	14807.3
2022-09-29 10:09:45	10230.9	1734.9	1078.6	778.51	497.039	235.649	67.0985	19.4064	5.90624	5.26175	1.69681	1.18501	0.401009	0.351465	14656.9
2022-09-29 10:09:46	10241.8	1739.42	1073.13	775.461	497.841	234.028	67.5311	19.4603	6.41081	5.2737	1.75177	1.16405	0.403374	0.353188	14664
2022-09-29 10:09:47	9966.52	1714.54	1061.38	776.015	497.768	231.498	67.7132	19.4468	6.70489	5.02276	1.65033	1.16091	0.373987	0.339715	14350.1
2022-09-29 10:09:48	9569.91	1704.92	1060.01	787.796	509.439	233.91	68.8744	19.8652	7.52597	5.01081	1.6808	1.1871	0.38126	0.366627	13970.9
2022-09-29 10:09:49	9358.39	1723.02	1043.88	790.43	504.917	234.898	69.6258	19.7303	7.4362	4.96302	1.6592	1.15567	0.391312	0.362836	13760.9
2022-09-29 10:09:50	9406.61	1699.84	1047.98	787.38	502.51	235.412	69.6258	19.9057	7.37661	4.77581	1.58475	1.16195	0.384867	0.376275	13784.9
2022-09-29 10:09:51	9554.36	1739.42	1080.52	803.874	503.385	237.547	70.2861	20.4995	7.40138	5.0626	1.69333	1.14833	0.398762	0.404185	14026
2022-09-29 10:09:52	9936.97	1749.6	1073.13	795.558	498.717	233.673	69.7169	20.3915	6.89294	4.95505	1.65476	1.09804	0.347852	0.410387	14393.1
2022-09-29 10:09:53	10366.2	1709.45	1099.66	796.805	495.872	237.665	68.9655	21.1068	6.6422	4.93115	1.68986	1.11166	0.361688	0.43623	14810.9
2022-09-29 10:09:54	10540.4	1730.37	1086.8	799.716	492.37	237.823	68.7151	20.54	6.22586	4.93912	1.74271	1.08652	0.361629	0.403496	14991.5
2022-09-29 10:09:55	10660.2	1743.38	1073.13	799.993	500.467	238.337	70.7642	19.6358	6.48743	4.967	1.73345	1.21853	0.383093	0.400739	15121.1
2022-09-29 10:09:56	10482.9	1811.8	1071.22	801.656	502.583	241.46	71.4017	19.6628	6.02774	5.72778	1.82409	1.26254	0.441216	0.337407	15018.3
2022-09-29 10:09:57	10204.5	1844.03	1056.73	806.923	511.701	239.721	72.7906	18.9205	6.07495	5.78753	1.79054	1.2793	0.414549	0.340129	14771
2022-09-29 10:09:58	10011.6	1804.45	1054.82	806.646	515.056	240.512	71.9254	19.2579	6.16085	5.85923	1.85437	1.29397	0.442221	0.342196	14540.2
2022-09-29 10:09:59	9946.3	1803.32	1039.51	796.805	506.449	241.342	68.92	20.1756	5.94803	5.71583	1.82313	1.23006	0.416382	0.329378	14438.3
2022-09-29 10:10:00	9843.65	1772.78	1054	802.349	508.783	242.29	68.92	20.7019	6.15543	5.16616	1.66788	1.25206	0.41248	0.384889	14328.5
2022-09-29 10:10:01	9824.99	1797.1	1051.54	798.468	510.679	242.567	68.6695	21.1338	6.53076	5.15819	1.73711	1.26149	0.451682	0.389024	14330.7
2022-09-29 10:10:02	9823.43	1823.68	1058.1	803.319	506.303	241.025	69.1477	21.1338	6.93395	5.10243	1.64685	1.23844	0.412243	0.38799	14361.9
2022-09-29 10:10:03	9708.34	1823.68	1084.34	813.576	513.743	242.37	70.5365	20.8504	7.00438	5.3215	1.62776	1.23844	0.442871	0.440021	14293.5
2022-09-29 10:10:04	10066.1	1838.38	1085.44	809.556	511.774	242.844	69.1249	20.6075	7.39441	5.25777	1.7321	1.2112	0.4097	0.434163	14660.2
2022-09-29 10:10:05	10196.7	1832.16	1091.18	808.725	506.522	240.432	71.0602	20.7694	7.28762	5.19802	1.6889	1.16195	0.39953	0.439332	14783.7
2022-09-29 10:10:06	10218.5	1864.39	1085.98	809.002	507.689	240.828	71.1285	20.6344	7.08409	5.26972	1.73518	1.18396	0.430987	0.484126	14834.3
2022-09-29 10:10:07	10002.3	1876.83	1065.75	799.3	497.914	240.591	74.6804	20.3645	6.59577	5.13429	1.59343	1.23111	0.40361	0.435197	14593.1
2022-09-29 10:10:08	9938.53	1862.13	1054.82	796.805	496.528	236.677	76.5702	19.8382	6.23205	5.11039	1.57318	1.30759	0.399767	0.452425	14497
2022-09-29 10:10:09	9985.19	1824.81	1049.89	796.389	495.215	236.558	74.8398	19.2444	5.77701	5.07853	1.53789	1.33379	0.351755	0.434852	14496.6
2022-09-29 10:10:10	10192	1796.53	1041.15	796.389	498.133	237.389	74.2705	19.1095	6.51683	4.92717	1.49739	1.37674	0.291325	0.417968	14670
2022-09-29 10:10:11	10456.4	1758.08	1025.56	800.547	507.762	235.412	70.9008	19.2039	6.97497	4.99886	1.73094	1.38827	0.30457	0.440365	14889.8
2022-09-29 10:10:12	10265.1	1755.25	1034.86	800.409	506.959	237.902	71.6749	18.8126	6.96801	4.79174	1.70741	1.29188	0.316041	0.408665	14706.5
2022-09-29 10:10:13	10073.8	1747.9	1044.43	806.784	505.427	237.507	71.6066	18.8531	7.68849	4.80369	1.73345	1.32331	0.341407	0.395571	14522.6
2022-09-29 10:10:14	9507.7	1789.75	1049.35	804.012	506.23	238.298	72.5401	19.5278	7.24583	5.02675	1.81002	1.30759	0.43548	0.376275	14003.6
2022-09-29 10:10:15	9454.82	1805.01	1070.4	806.507	507.105	238.456	73.1777	19.6898	7.57241	4.91124	1.85669	1.26044	0.440329	0.358012	13991.6
2022-09-29 10:10:16	9527.92	1809.54	1079.97	812.744	513.378	240.037	71.6066	20.7559	7.65521	5.23387	1.91397	1.3034	0.432642	0.40005	14092.9
2022-09-29 10:10:17	9481.26	1834.99	1070.67	801.102	516.588	242.409	70.195	20.9988	7.24738	4.91522	1.91879	1.24473	0.412066	0.423481	14054.4
2022-09-29 10:10:18	9834.32	1766	1072.86	799.161	509.075	241.46	70.0812	20.8504	7.02682	4.78776	1.78976	1.22482	0.372745	0.44071	14329.4
2022-09-29 10:10:19	9798.55	1715.1	1075.6	780.728	497.039	241.618	69.1932	20.5535	6.59422	4.83157	1.69893	1.19339	0.320476	0.453459	14213.5
2022-09-29 10:10:20	9803.21	1673.82	1070.95	771.303	492.443	239.879	70.4455	20.2161	6.78227	4.75987	1.72998	1.15043	0.325088	0.439676	14157.5
2022-09-29 10:10:21	10159.4	1611.62	1058.92	771.164	492.881	238.219	71.8571	20.2836	6.64607	5.13031	1.76431	1.1892	0.325916	0.433818	14439.8
2022-09-29 10:10:22	9978.96	1643.29	1045.79	775.184	497.55	238.772	71.9937	20.1486	6.57565	5.12633	1.78398	1.21434	0.315154	0.447946	14287.2
2022-09-29 10:10:23	10035	1699.84	1061.65	793.479	508.71	239.523	72.7906	20.7559	6.5594	5.34938	1.93827	1.26778	0.379841	0.447601	14447.6
2022-09-29 10:10:24	10313.4	1755.82	1077.24	801.102	512.649	239.484	73.1321	20.8909	6.53928	5.50473	1.92747	1.29188	0.381555	0.436575	14809.8
2022-09-29 10:10:25	10252.7	1812.93	1103.76	815.1	511.044	240.393	73.6786	20.6614	6.85734	5.50871	1.99227	1.33169	0.405621	0.424515	14846.8
2022-09-29 10:10:26	10501.6	1788.62	1111.14	809.556	513.451	236.558	72.7678	20.4455	6.92235	5.44896	2.1832	1.3254	0.404911	0.384544	15070.8
2022-09-29 10:10:27	10517.1	1766	1089.54	804.012	509.075	231.815	72.0392	19.7977	6.83567	5.13429	1.99998	1.31178	0.370439	0.334995	15025.4
2022-09-29 10:10:28	10218.5	1732.07	1063.29	797.914	500.832	231.538	70.4227	19.2309	6.86818	4.81166	1.88581	1.29921	0.393263	0.336166	14649.4
2022-09-29 10:10:29	9978.96	1695.88	1045.25	792.509	502.874	231.301	68.9427	19.7977	6.85966	4.77581	1.69314	1.29502	0.38191	0.355945	14350.9
2022-09-29 10:10:30	9880.98	1747.9	1051.81	792.231	498.862	232.921	69.512	19.7303	7.46561	4.8714	1.50684	1.28978	0.373987	0.38041	14309.8
2022-09-29 10:10:31	9916.75	1782.4	1054.27	795.835	500.832	236.716	69.8307	20.3645	7.97095	5.10243	1.53461	1.30235	0.370853	0.428994	14393.7
2022-09-29 10:10:32	10118.9	1802.75	1052.63	791.677	506.522	239.049	69.216	20.4185	8.11025	5.22989	1.62545	1.31702	0.362516	0.429339	14618.3
2022-09-29 10:10:33	10328.9	1821.98	1065.21	788.628	502.874	238.614	71.2879	19.069	8.06382	5.2976	1.6322	1.26568	0.367128	0.450358	14853.6
2022-09-29 10:10:34	10403.6	1754.12	1075.32	788.905	501.124	239.247	71.0374	18.9475	7.64747	5.09446	1.71763	1.21225	0.365413	0.439332	14868.7
2022-09-29 10:10:35	10252.7	1753.56	1084.34	786.272	500.248	237.27	70.491	18.6371	7.55538	5.01878	1.72149	1.17558	0.390484	0.433818	14719.8
2022-09-29 10:10:36	9857.65	1728.11	1099.38	793.202	499.008	235.886	71.4928	18.8126	7.23886	5.09048	1.72554	1.21644	0.379959	0.443467	14319.6
2022-09-29 10:10:37	9736.33	1753.56	1085.98	790.845	502.218	235.096	69.011	19.4334	6.89139	4.88734	1.80751	1.22482	0.373396	0.408665	14208.1
2022-09-29 10:10:38	9652.35	1783.53	1071.49	793.479	503.531	233.04	69.6258	19.7572	6.50368	4.93912	1.71763	1.29711	0.358791	0.387301	14142
2022-09-29 10:10:39	9540.36	1741.68	1066.85	789.182	513.232	229.68	68.2597	19.7168	6.31176	4.81962	1.75659	1.2793	0.329168	0.374207	13983.8
2022-09-29 10:10:40	9543.47	1773.35	1047.16	796.667	516.077	229.719	68.0775	19.6898	6.54702	4.64835	1.6889	1.28035	0.313913	0.383166	14009.1
2022-09-29 10:10:41	9179.53	1802.19	1076.42	801.102	514.837	230.115	69.3298	20.4185	6.87437	4.74394	1.76392	1.3254	0.318406	0.403841	13709.4
2022-09-29 10:10:42	9051.99	1825.94	1073.41	800.686	513.962	233.198	69.512	19.9192	7.16534	4.90725	1.69179	1.28978	0.332065	0.416245	13604.4
2022-09-29 10:10:43	9139.09	1844.03	1077.24	804.428	501.561	239.365	71.0374	20.1081	7.82392	4.91124	1.62236	1.30654	0.347438	0.432785	13713.3
2022-09-29 10:10:44	9414.38	1819.15	1096.65	802.765	495.653	237.23	71.6977	20.6209	7.94774	5.02276	1.63181	1.28454	0.374933	0.438298	13974.8
2022-09-29 10:10:45	9671.01	1782.4	1091.73	797.498	493.611	237.744	71.8799	20.4995	7.86261	5.0626	1.62853	1.27721	0.380314	0.425204	14183
2022-09-29 10:10:46	9846.76	1758.65	1095.55	782.945	493.319	239.326	71.8343	20.8369	7.58401	5.19006	1.72246	1.24368	0.402723	0.455182	14325.8
2022-09-29 10:10:47	10090.9	1747.9	1087.63	796.112	490.109	235.807	71.1057	20.6344	6.90455	5.20997	1.72342	1.21853	0.424364	0.440365	14556.2
2022-09-29 10:10:48	10212.3	1783.53	1081.06	796.389	493.1	239.365	71.0602	20.4725	6.85192	5.28964	1.75679	1.21644	0.412243	0.422448	14713.2
2022-09-29 10:10:49	10336.7	1767.69	1059.46	797.082	495.069	237.547	70.1722	20.4185	6.87746	5.30955	1.71686	1.16615	0.405325	0.422792	14800
2022-09-29 10:10:50	10437.8	1768.26	1044.43	810.111	503.312	234.424	68.8744	20.5265	6.9533	5.16217	1.6646	1.25416	0.388296	0.391436	14903.5
2022-09-29 10:10:51	10350.7	1761.47	1032.4	799.577	507.616	234.068	69.5803	19.9732	6.92931	5.14624	1.69488	1.28873	0.370853	0.362147	14791.2
2022-09-29 10:10:52	10204.5	1710.01	1035.13	786.826	510.315	232.724	69.3298	20.5535	6.42397	5.35337	1.67617	1.31597	0.356662	0.3556	14584.9
2022-09-29 10:10:53	10143.8	1712.84	1038.14	789.598	516.15	232.447	70.2633	20.432	6.45957	5.16616	1.724	1.40398	0.347911	0.321074	14539.1
2022-09-29 10:10:54	9846.76	1745.07	1048.25	795.003	511.044	234.305	72.0165	21.0798	6.70566	5.10641	1.85939	1.43018	0.361274	0.324692	14289.3
2022-09-29 10:10:55	9661.68	1772.78	1050.44	792.231	513.889	238.812	72.7451	22.1054	6.95485	5.07853	1.91802	1.45952	0.371681	0.417279	14140.9
2022-09-29 10:10:56	9744.11	1811.8	1052.36	808.863	506.813	240.946	72.2669	21.7276	7.29845	4.80767	1.92303	1.45742	0.389301	0.436575	14275.2
2022-09-29 10:10:57	9904.31	1820.28	1061.1	816.348	502.072	242.607	71.8116	21.6061	7.11117	4.89929	1.85264	1.36941	0.403019	0.550284	14456.3
2022-09-29 10:10:58	9803.21	1833.85	1091.45	825.634	503.896	242.449	71.9254	21.5521	7.06629	5.20997	1.80269	1.30026	0.44707	0.580951	14410.4
2022-09-29 10:10:59	10058.3	1867.78	1119.89	827.158	502.729	242.251	71.0147	20.8234	6.80859	5.40116	1.77954	1.31283	0.423537	0.537535	14726.2
2022-09-29 10:11:00	10112.7	1867.78	1122.9	816.486	509.658	239.049	71.9937	20.594	6.79775	5.73575	1.7699	1.3495	0.432524	0.545116	14777.8
2022-09-29 10:11:01	9955.64	1864.39	1102.66	816.348	514.108	240.907	73.6558	21.1068	6.86972	6.04644	1.72014	1.39875	0.436249	0.472755	14605.8
2022-09-29 10:11:02	10313.4	1801.62	1079.42	811.081	514.035	238.258	72.5629	20.6075	6.56249	5.9827	1.71243	1.39141	0.362339	0.439676	14867.4
2022-09-29 10:11:03	10188.9	1750.16	1049.35	820.644	512.43	236.558	72.3125	20.7829	6.45183	5.80346	1.83374	1.36103	0.349685	0.394192	14667.4
2022-09-29 10:11:04	10171.8	1715.67	1040.05	824.525	513.014	238.337	71.0602	20.5265	6.2483	5.43701	1.84107	1.28978	0.308946	0.350432	14610.5
2022-09-29 10:11:05	10196.7	1718.5	1064.11	825.772	516.515	237.744	70.4682	19.7977	6.98271	5.28964	1.9672	1.32645	0.377653	0.354566	14665.9
2022-09-29 10:11:06	9859.2	1755.25	1073.13	822.446	518.047	240.472	70.9008	19.8382	7.30464	5.05463	1.93634	1.30026	0.395037	0.338819	14375.6
2022-09-29 10:11:07	9765.89	1755.25	1080.24	816.486	519.36	239.009	72.5174	19.9867	7.66295	5.18607	1.81927	1.30445	0.420521	0.373173	14285.5
2022-09-29 10:11:08	9669.46	1784.66	1090.91	814.546	519.724	240.472	73.7924	19.3524	8.04834	5.13031	1.79246	1.34426	0.450913	0.401773	14230.1
2022-09-29 10:11:09	9742.56	1776.18	1087.9	810.249	511.555	239.484	74.4755	19.7707	7.44472	5.01878	1.69681	1.28035	0.550958	0.387301	14278.5
2022-09-29 10:11:10	10055.2	1799.36	1092.82	809.14	505.282	238.851	77.9818	17.8274	7.18624	5.13429	1.69488	1.33483	0.558113	0.429339	14612.8
2022-09-29 10:11:11	10098.7	1740.55	1102.39	804.289	501.124	237.942	76.0237	17.0582	6.74126	4.76784	1.60442	1.29083	0.528371	0.430717	14593.5
2022-09-29 10:11:12	10150.1	1718.5	1098.01	801.933	496.309	234.938	74.8853	17.517	6.21347	4.74394	1.58089	1.28768	0.519798	0.465519	14607
2022-09-29 10:11:13	10008.5	1732.63	1093.09	810.942	495.434	235.768	74.2478	17.3686	5.98982	4.98293	1.48697	1.34112	0.375702	0.48895	14482.7
2022-09-29 10:11:14	9975.85	1705.49	1082.16	807.477	501.926	237.468	70.5138	19.1365	6.09971	4.87937	1.5348	1.30654	0.372213	0.442433	14414.7
2022-09-29 10:11:15	10052.1	1752.43	1073.41	807.754	503.093	237.863	71.4245	20.0946	6.31408	5.15421	1.55177	1.35265	0.383566	0.431062	14533.3
2022-09-29 10:11:16	9870.09	1748.47	1060.28	808.17	502.072	236.875	71.083	19.9597	6.47814	5.30557	1.56084	1.32226	0.360801	0.385923	14332.4
2022-09-29 10:11:17	9790.77	1720.76	1056.46	790.152	506.011	236.993	70.3772	19.8112	7.01289	5.00285	1.66228	1.28873	0.331947	0.384889	14207
2022-09-29 10:11:18	9537.25	1709.45	1048.25	790.845	502.364	236.44	69.8079	19.9597	6.93628	4.89132	1.61195	1.29816	0.354356	0.408665	13929.9
2022-09-29 10:11:19	9263.52	1726.41	1045.79	783.777	505.136	237.982	69.7169	19.5008	7.10189	4.8714	1.62043	1.25206	0.359205	0.399361	13667.4
2022-09-29 10:11:20	9431.49	1729.81	1060.01	777.679	506.157	239.998	70.4455	20.0541	7.23035	4.8714	1.686	1.2091	0.361452	0.410732	13851.4
2022-09-29 10:11:21	9546.58	1733.2	1076.69	770.194	507.251	240.353	69.6941	19.5413	6.60351	4.88734	1.60423	1.17348	0.334489	0.395915	13978.5
2022-09-29 10:11:22	9677.23	1705.49	1087.63	773.243	510.242	240.946	69.6941	19.4199	7.03611	4.9431	1.57029	1.16405	0.294696	0.405219	14099.3
2022-09-29 10:11:23	9924.53	1719.06	1097.19	774.214	506.011	239.563	68.1686	19.4738	6.52922	4.86344	1.55004	1.15986	0.322309	0.411421	14363.1
2022-09-29 10:11:24	10002.3	1693.05	1103.48	777.124	502.218	239.563	67.5766	18.9205	6.46653	4.79971	1.52824	1.15881	0.351814	0.410043	14418.9
2022-09-29 10:11:25	9983.63	1733.2	1081.06	782.114	498.862	238.219	67.6222	19.5683	6.79079	4.98692	1.57974	1.17453	0.357668	0.39178	14419.6
2022-09-29 10:11:26	9887.2	1747.34	1067.67	779.896	494.705	234.898	67.053	19.6358	6.37754	4.8953	1.56566	1.17872	0.352228	0.385234	14313.1
2022-09-29 10:11:27	9810.99	1732.07	1046.89	787.519	500.54	235.689	68.3508	20.1486	6.82406	5.07056	1.57067	1.22796	0.344186	0.39247	14217.6
2022-09-29 10:11:28	9537.25	1760.91	1046.89	790.845	508.126	236.796	67.9182	21.0933	7.1282	4.98293	1.47193	1.37046	0.340875	0.376964	13985.5
2022-09-29 10:11:29	9364.61	1747.34	1032.94	816.07	508.929	236.637	69.603	21.3767	7.28452	4.80369	1.46363	1.41237	0.393795	0.394537	13813.3
2022-09-29 10:11:30	9355.28	1801.62	1052.63	831.732	516.077	238.891	71.1057	22.8477	7.54764	5.04666	1.54618	1.4197	0.451445	0.40832	13906.6
2022-09-29 10:11:31	9498.37	1819.15	1081.06	827.574	517.609	238.258	70.6504	21.7276	7.26982	4.82361	1.57183	1.35369	0.427676	0.403151	14090.3
2022-09-29 10:11:32	9728.56	1806.71	1078.6	832.286	511.919	239.049	71.6977	20.8099	7.19707	4.90725	1.66479	1.2814	0.417446	0.434508	14305.5
2022-09-29 10:11:33	10347.6	1777.87	1104.58	813.437	507.47	242.093	71.2196	20.0946	6.80859	4.85149	1.60963	1.2573	0.368902	0.431062	14899.7
2022-09-29 10:11:34	10559.1	1711.14	1103.76	793.202	504.917	240.472	69.8762	18.0568	6.20806	4.66428	1.50684	1.2332	0.307408	0.450358	15014.9
2022-09-29 10:11:35	10593.3	1697.57	1100.2	806.507	507.543	240.67	69.8535	18.5292	6.38141	4.73996	1.50838	1.26463	0.344245	0.467242	15048.9
2022-09-29 10:11:36	10543.5	1703.23	1085.98	797.082	510.169	235.017	69.7396	18.5831	6.06257	4.60453	1.52901	1.21644	0.336618	0.479302	14977.6
2022-09-29 10:11:37	10212.3	1712.28	1082.98	799.3	509.221	231.34	68.624	19.0015	6.05405	4.83556	1.65515	1.19548	0.367956	0.484126	14649.6
2022-09-29 10:11:38	10087.8	1764.3	1072.59	811.635	513.524	231.617	68.8744	19.1095	6.70643	5.09844	1.71744	1.2594	0.375229	0.432785	14585.1
2022-09-29 10:11:39	10056.7	1767.69	1070.95	806.091	512.138	231.459	68.9883	19.4738	6.84264	5.25379	1.74753	1.28873	0.370321	0.377653	14549.4
2022-09-29 10:11:40	9899.64	1832.72	1069.31	811.219	512.138	233.317	68.7151	19.8112	7.02063	5.44498	1.76681	1.30969	0.405029	0.358701	14463.2
2022-09-29 10:11:41	9727	1834.99	1072.86	814.407	509.877	231.696	68.4191	19.6088	7.18392	5.21396	1.63316	1.33274	0.392731	0.353188	14295
2022-09-29 10:11:42	9663.23	1833.85	1074.23	808.309	496.309	230.115	69.4892	19.3524	7.09028	4.96302	1.62178	1.29711	0.407158	0.377653	14210.6
2022-09-29 10:11:43	9451.71	1847.99	1076.69	797.36	491.13	231.34	69.5803	19.2849	7.09105	4.88335	1.56836	1.30026	0.385694	0.442433	14000.8
2022-09-29 10:11:44	9638.35	1825.37	1092	800.825	495.288	235.412	69.216	19.5683	7.11195	4.82759	1.53634	1.33693	0.382442	0.451047	14191.7
2022-09-29 10:11:45	9817.21	1848.56	1096.92	797.498	499.884	236.835	69.7624	19.15	7.2288	4.88734	1.56739	1.31597	0.368311	0.43692	14401.6
2022-09-29 10:11:46	9902.75	1844.6	1096.65	794.172	505.938	239.247	69.1932	18.7451	6.87437	4.97098	1.48466	1.33483	0.40432	0.446568	14486.8
2022-09-29 10:11:47	10021	1846.29	1098.56	807.477	508.272	239.8	70.2405	18.7721	6.82252	4.8714	1.48408	1.37465	0.404911	0.423826	14625.8
2022-09-29 10:11:48	9907.42	1856.47	1101.3	815.377	503.677	235.293	70.4682	18.1918	6.65845	5.01081	1.48196	1.35055	0.400831	0.391436	14523.5
2022-09-29 10:11:49	9994.52	1798.79	1090.63	807.061	503.239	235.965	69.5803	18.6776	6.80472	5.07454	1.61387	1.36627	0.38126	0.403841	14534.1
2022-09-29 10:11:50	10042.7	1777.87	1075.87	828.683	494.632	235.491	69.603	19.3794	6.87591	5.08649	1.61696	1.34845	0.339338	0.386612	14559.9
2022-09-29 10:11:51	10185.8	1738.85	1086.8	831.732	494.267	233.277	68.5784	19.8112	6.8674	5.40116	1.64705	1.33483	0.362339	0.385923	14675.1
2022-09-29 10:11:52	10090.9	1700.4	1079.15	818.842	492.662	235.214	69.0794	19.2444	7.30542	5.20201	1.68369	1.34007	0.328044	0.419346	14521.8
2022-09-29 10:11:53	9781.44	1759.78	1078.33	823.416	499.227	231.815	69.2843	19.0285	6.91925	5.13031	1.61137	1.30445	0.338214	0.406942	14278
2022-09-29 10:11:54	9887.2	1762.6	1099.11	798.191	507.105	234.107	69.512	19.7303	7.25511	5.02675	1.72786	1.26359	0.367778	0.406942	14393.6
2022-09-29 10:11:55	9745.67	1780.7	1079.42	790.291	506.157	238.298	69.6713	19.8922	7.11504	4.91522	1.77029	1.24892	0.349153	0.445879	14245.9
2022-09-29 10:11:56	10039.6	1792.01	1090.36	793.895	511.044	239.365	68.9655	20.567	7.06629	5.0387	1.6752	1.22901	0.362989	0.428994	14571.6
2022-09-29 10:11:57	10279.1	1781.83	1098.01	793.202	506.595	244.188	70.3544	20.4995	6.91461	5.10641	1.63837	1.29397	0.372568	0.431406	14809.6
2022-09-29 10:11:58	10199.8	1752.99	1086.53	796.251	504.114	241.698	69.899	19.4873	6.79156	5.19006	1.56952	1.38827	0.342708	0.463452	14686.5
2022-09-29 10:11:59	10170.3	1747.34	1063.29	799.993	507.032	238.298	70.6731	18.934	6.82639	5.04268	1.54579	1.41341	0.346374	0.431406	14631.4
2022-09-29 10:12:00	10067.6	1756.95	1040.6	796.667	504.698	236.519	71.47	19.15	6.49826	5.12234	1.47868	1.45532	0.357194	0.409009	14509
2022-09-29 10:12:01	9932.31	1750.73	1015.72	801.795	505.938	236.084	71.3334	19.5008	6.97884	5.26175	1.59343	1.47733	0.394031	0.426238	14349.5
2022-09-29 10:12:02	9773.66	1783.53	1008.06	801.656	508.783	237.586	71.174	20.351	6.88365	5.23785	1.52709	1.4197	0.413603	0.403841	14220.7
2022-09-29 10:12:03	9848.32	1777.31	1021.19	798.607	509.366	239.602	70.9919	20.2161	7.04307	5.32947	1.49198	1.40608	0.413899	0.390747	14301.7
2022-09-29 10:12:04	9876.31	1772.22	1029.94	801.795	515.348	241.698	71.5156	20.594	7.30387	5.31353	1.54464	1.44066	0.429863	0.413489	14345.9
2022-09-29 10:12:05	9930.75	1775.04	1052.63	800.409	512.138	242.646	71.5839	20.6344	7.40912	5.15819	1.50317	1.3715	0.427735	0.432785	14422.1
2022-09-29 10:12:06	9924.53	1768.26	1076.42	810.665	510.461	243.674	72.4491	20.9448	7.68539	5.17811	1.5564	1.27302	0.486745	0.44071	14444
2022-09-29 10:12:07	9936.97	1798.79	1110.04	806.091	504.917	244.465	74.2022	20.7019	7.51359	5.25777	1.56778	1.23949	0.510514	0.479991	14512.8
2022-09-29 10:12:08	10024.1	1794.27	1111.96	807.061	498.862	244.109	73.6786	20.7424	7.11427	5.19404	1.66633	1.18605	0.506908	0.474134	14590.9
2022-09-29 10:12:09	10241.8	1814.06	1110.59	809.002	502.291	243.042	73.4281	20.513	6.81942	5.10641	1.64763	1.16929	0.478112	0.458283	14830.4
2022-09-29 10:12:10	10468.9	1828.2	1098.29	805.121	498.133	239.207	73.7013	19.2309	6.67238	5.03073	1.71725	1.27406	0.428799	0.454148	15046.4
2022-09-29 10:12:11	10276	1837.81	1088.45	803.735	504.041	244.228	71.083	18.88	7.32244	4.93115	1.80423	1.34322	0.431874	0.415901	14860.5
2022-09-29 10:12:12	10234	1810.67	1086.53	803.597	508.71	241.263	71.3562	18.2862	7.27291	5.26972	1.79729	1.34845	0.43418	0.417279	14791
2022-09-29 10:12:13	9846.76	1773.35	1076.69	797.914	509.366	240.551	70.9919	18.0703	7.19011	5.46091	1.69025	1.36627	0.429095	0.393159	14350.2
2022-09-29 10:12:14	9672.57	1737.16	1076.42	789.182	513.889	241.777	70.3772	18.5022	7.23345	5.60032	1.62602	1.41027	0.399708	0.386612	14136.5
2022-09-29 10:12:15	9664.79	1714.54	1049.89	793.479	505.5	234.424	70.1722	19.015	6.83412	5.78355	1.53461	1.3495	0.353115	0.429684	14068.1
2022-09-29 10:12:16	9065.99	1691.35	1069.03	801.379	499.154	237.784	70.6504	19.9597	7.40989	5.44498	1.48851	1.3495	0.385931	0.465175	13471.8
2022-09-29 10:12:17	9168.64	1738.85	1078.6	801.24	493.756	238.733	70.6276	20.0946	7.52056	5.36532	1.67115	1.3977	0.376707	0.491018	13627.4
2022-09-29 10:12:18	9299.29	1777.87	1086.8	807.893	491.641	240.551	70.4682	20.2026	7.21797	5.39718	1.6455	1.36103	0.439738	0.54994	13811.3
2022-09-29 10:12:19	9451.71	1788.62	1102.39	809.279	492.006	254.466	66.6431	21.2147	6.1446	5.0387	1.47733	1.35998	0.451031	0.498598	14001.3
2022-09-29 10:12:20	9989.85	1832.72	1069.31	783.222	492.443	252.411	64.685	20.3645	5.43495	4.85945	1.39941	1.34322	0.409464	0.482403	14518.9
2022-09-29 10:12:21	10123.6	1808.97	1075.05	789.182	499.373	249.881	63.6605	20.6344	5.26083	4.87937	1.30491	1.28978	0.41248	0.491362	14644
2022-09-29 10:12:22	10148.5	1796.53	1083.8	786.549	503.75	246.876	63.3189	20.6749	5.43959	4.82361	1.43278	1.3034	0.371917	0.443811	14663.8
2022-09-29 10:12:23	10007	1855.91	1079.7	779.064	503.385	232.131	66.4382	19.4064	6.24133	4.88335	1.50491	1.24577	0.35004	0.449669	14557.7
2022-09-29 10:12:24	9854.54	1859.87	1096.37	791.954	509.804	231.024	68.1914	19.5548	7.09647	5.03471	1.61503	1.27721	0.335021	0.437609	14447.1
2022-09-29 10:12:25	9759.66	1849.69	1054.82	794.726	512.284	234.147	69.4436	19.2444	7.87809	5.00285	1.57087	1.36312	0.347734	0.374896	14310.6
2022-09-29 10:12:26	9597.91	1864.96	1047.71	802.904	511.19	233.989	70.4682	19.4603	8.27277	5.01081	1.47289	1.40503	0.326211	0.396604	14165.5
2022-09-29 10:12:27	9475.04	1766.56	1036.22	806.091	514.691	234.898	71.7433	20.0406	8.48171	5.01081	1.57742	1.45218	0.339042	0.431751	13942.6
2022-09-29 10:12:28	9317.95	1747.34	1034.86	812.051	512.065	236.361	70.7414	19.2849	8.38885	4.8475	1.52111	1.37255	0.370912	0.40832	13767.6
2022-09-29 10:12:29	9034.88	1779.57	1090.91	809.695	506.157	243.002	69.0794	19.5413	7.67765	4.81166	1.57009	1.32855	0.392317	0.455527	13569.1
2022-09-29 10:12:30	9095.54	1755.25	1092.82	788.766	512.211	246.006	67.3034	19.7033	7.21719	4.78776	1.56334	1.26254	0.414726	0.432785	13593.3
2022-09-29 10:12:31	9563.69	1758.08	1100.48	795.142	509.221	246.204	66.8253	18.7451	6.91616	4.83157	1.53576	1.23949	0.408163	0.41659	14073.7
2022-09-29 10:12:32	9968.08	1776.74	1104.58	790.152	502.291	247.034	66.8708	18.907	6.47969	4.97895	1.52458	1.33064	0.40905	0.434852	14489.8
2022-09-29 10:12:33	10151.6	1718.5	1097.47	794.865	504.041	239.207	68.8289	19.0285	6.50445	5.05463	1.56103	1.35055	0.377594	0.441744	14608.8
2022-09-29 10:12:34	10276	1723.02	1072.59	808.032	498.717	238.298	69.8762	18.1648	6.15156	5.24582	1.62911	1.41761	0.387409	0.4445	14720
2022-09-29 10:12:35	9912.09	1759.21	1044.15	792.647	508.929	239.167	70.5365	19.5683	7.00902	5.2498	1.72014	1.44485	0.419575	0.429339	14362.6
2022-09-29 10:12:36	9695.9	1773.35	1037.32	799.439	517.39	239.84	71.5383	20.0137	7.27059	5.34938	1.83297	1.40189	0.422354	0.403841	14171.5
2022-09-29 10:12:37	9557.47	1819.15	1011.62	793.756	509.804	238.416	71.0374	19.6898	7.45013	5.38125	1.79979	1.33483	0.432524	0.3556	14037.7
2022-09-29 10:12:38	9405.05	1836.12	1020.37	793.617	506.959	239.286	71.9026	20.5805	8.50493	5.23387	1.84897	1.26359	0.412598	0.361113	13911.5
2022-09-29 10:12:39	9520.14	1770.52	1041.15	807.061	497.112	237.389	71.8571	19.5683	7.95548	5.34142	1.80867	1.26044	0.392494	0.334995	13981.9
2022-09-29 10:12:40	9518.59	1777.87	1022.83	808.863	491.641	239.8	71.6294	20.3645	8.14894	5.34142	1.88215	1.30131	0.391016	0.361803	13969
2022-09-29 10:12:41	9821.88	1766	1026.11	813.991	501.416	244.86	72.3125	21.0933	8.37337	5.46888	1.83393	1.35684	0.397816	0.428994	14285.5
2022-09-29 10:12:42	9896.53	1747.34	1033.76	816.763	506.74	245.453	71.7433	20.9313	7.8007	5.38523	1.82043	1.38303	0.398821	0.394192	14356.4
2022-09-29 10:12:43	9745.67	1783.53	1046.61	810.804	511.044	245.769	72.5174	21.2417	7.76201	5.40116	1.77704	1.38617	0.406803	0.413144	14254.3
2022-09-29 10:12:44	9793.88	1758.08	1067.39	816.625	512.357	242.093	73.8607	20.7289	7.25279	5.50074	1.67366	1.39665	0.388592	0.435197	14301.7
2022-09-29 10:12:45	9870.09	1772.22	1074.5	810.942	510.606	241.381	72.7678	20.1756	6.80549	5.3454	1.69623	1.42599	0.398821	0.410732	14388.8
2022-09-29 10:12:46	9902.75	1759.21	1072.86	810.388	512.284	240.551	73.9063	20.4455	6.72733	5.45693	1.74136	1.44485	0.407631	0.43623	14408.6
2022-09-29 10:12:47	10052.1	1776.74	1075.32	811.081	512.357	242.37	73.5647	20.0137	6.66851	5.23387	1.84299	1.4438	0.415732	0.451047	14579.6
2022-09-29 10:12:48	9955.64	1798.79	1069.31	804.289	512.795	243.2	72.2897	19.7977	6.88365	5.13828	1.82004	1.4658	0.422117	0.40832	14492.2
2022-09-29 10:12:49	9672.57	1750.73	1076.14	804.844	506.449	240.946	72.5857	19.4064	6.95021	5.09446	1.78186	1.43647	0.414431	0.439676	14159.8
2022-09-29 10:12:50	9583.91	1755.25	1073.13	806.091	498.06	241.895	70.9464	18.6911	7.0245	5.08649	1.67829	1.41341	0.430514	0.413144	14064
2022-09-29 10:12:51	9554.36	1725.28	1070.4	806.507	494.996	240.946	70.6276	19.3119	7.25666	5.2498	1.61368	1.42494	0.450854	0.431062	13998.9
2022-09-29 10:12:52	9601.02	1696.44	1063.84	800.27	494.048	244.623	70.1039	19.4199	7.46019	5.34142	1.73403	1.32959	0.420521	0.447946	14006.5
2022-09-29 10:12:53	9691.23	1748.47	1060.56	805.26	494.705	246.995	70.3316	20.351	7.41221	5.54456	1.77684	1.29397	0.443758	0.410732	14154.8
2022-09-29 10:12:54	9573.03	1756.95	1077.24	794.172	500.686	245.216	70.7642	20.567	7.19707	5.52862	1.81638	1.30026	0.420994	0.410387	14055.3
2022-09-29 10:12:55	9845.21	1782.4	1070.95	793.617	500.394	246.481	70.9464	20.9583	6.76834	5.56846	1.85862	1.30026	0.408932	0.381788	14347.2
2022-09-29 10:12:56	9815.66	1769.95	1079.42	795.835	499.592	242.646	71.9026	20.8504	6.31408	5.55252	1.68138	1.35474	0.448311	0.39178	14311.6
2022-09-29 10:12:57	9683.45	1758.08	1084.89	798.884	502.437	250.118	71.2424	20.1081	6.80859	5.49676	1.75312	1.42389	0.42874	0.370417	14185.5
2022-09-29 10:12:58	9860.76	1760.91	1078.6	806.507	499.592	251.699	70.2861	19.8112	6.90919	5.35735	1.74965	1.46161	0.403315	0.379376	14364.4
2022-09-29 10:12:59	9465.71	1759.78	1089.54	814.823	498.06	256.72	70.9464	19.6088	7.61884	5.3932	1.73673	1.49304	0.402014	0.395915	13992.2
2022-09-29 10:13:00	9465.71	1777.31	1091.18	809.418	502.874	257.51	71.2424	19.9192	8.04834	5.30955	1.76508	1.49095	0.372213	0.374552	14012.5
2022-09-29 10:13:01	9369.28	1783.53	1080.52	794.588	503.093	247.192	71.6522	20.2161	7.53062	5.09844	1.71493	1.52238	0.376234	0.39178	13886.7
2022-09-29 10:13:02	9321.06	1796.53	1079.42	788.073	503.823	246.125	72.5174	20.351	7.97095	5.07056	1.64415	1.54962	0.377653	0.420725	13844.9
2022-09-29 10:13:03	9599.47	1814.63	1083.25	784.747	501.78	239.523	71.1285	20.2566	7.56467	5.01878	1.64165	1.5119	0.377416	0.443122	14131.3
2022-09-29 10:13:04	9809.43	1824.81	1081.34	786.41	501.634	245.137	69.9446	19.4603	7.53216	4.91124	1.58205	1.4679	0.419043	0.463107	14354.5
2022-09-29 10:13:05	10103.4	1788.05	1093.09	799.023	502.291	245.137	71.0602	19.6898	7.87035	4.8953	1.55659	1.36522	0.420698	0.51376	14638.4
2022-09-29 10:13:06	10244.9	1778.44	1097.74	814.13	498.133	244.623	70.3316	19.4738	7.389	5.02675	1.60037	1.34007	0.436604	0.497909	14784.1
2022-09-29 10:13:07	10286.9	1774.48	1094.73	812.883	507.324	244.069	71.0602	18.7856	7.07557	5.07454	1.46383	1.34845	0.387586	0.454148	14826.1
2022-09-29 10:13:08	10033.4	1779.57	1095.55	814.407	514.254	231.617	72.0165	18.8935	7.03533	4.93513	1.55428	1.33902	0.324615	0.445879	14575.3
2022-09-29 10:13:09	9767.44	1775.61	1077.24	805.26	507.251	229.601	70.5821	18.2458	6.86198	5.03471	1.46228	1.35788	0.270217	0.40453	14266.6
2022-09-29 10:13:10	9321.06	1768.26	1067.94	795.003	512.065	231.063	71.2651	18.8396	7.24583	5.08649	1.49604	1.29607	0.282279	0.389024	13801.3
2022-09-29 10:13:11	8919.79	1767.13	1076.69	796.667	510.169	231.538	70.8553	19.5008	7.6614	5.05065	1.51551	1.30864	0.283816	0.393503	13408.5
2022-09-29 10:13:12	8866.91	1749.03	1069.58	797.775	499.665	236.835	69.2387	19.5818	7.55306	5.17811	1.49584	1.31912	0.308	0.402118	13324.9
2022-09-29 10:13:13	9027.11	1762.04	1069.58	797.221	505.282	239.049	69.0794	19.8517	7.65831	5.07056	1.61233	1.32436	0.369907	0.405563	13505.6
2022-09-29 10:13:14	9216.86	1758.08	1047.16	804.844	515.056	234.7	67.5083	19.7168	7.39209	4.80767	1.61098	1.30131	0.354948	0.416934	13679.8
2022-09-29 10:13:15	9639.9	1733.2	1036.22	802.488	511.628	233.317	67.6449	18.8935	7.05932	4.92717	1.63914	1.23844	0.384512	0.446568	14059
2022-09-29 10:13:16	9823.43	1739.42	1047.43	797.914	510.461	234.147	68.6468	19.3119	7.0067	4.92717	1.67675	1.26463	0.38599	0.447601	14256.5
2022-09-29 10:13:17	9700.56	1742.81	1050.99	793.895	510.242	235.807	69.7852	19.3659	6.82484	5.04268	1.62815	1.26568	0.377121	0.449324	14139
2022-09-29 10:13:18	9982.08	1750.73	1064.93	787.103	501.051	239.286	71.5383	19.2714	6.54702	5.34142	1.50626	1.36836	0.362043	0.440021	14431.6
2022-09-29 10:13:19	9887.2	1766	1071.22	791.123	503.969	239.84	71.9709	19.6223	6.83026	5.29362	1.52439	1.45847	0.383625	0.41211	14366.8
2022-09-29 10:13:20	9812.55	1745.07	1065.48	796.389	504.698	237.27	71.6066	19.1904	6.84418	5.37726	1.47636	1.49304	0.373928	0.384889	14268.2
2022-09-29 10:13:21	9882.53	1752.43	1048.8	810.942	505.719	235.254	71.8343	19.042	6.77067	5.53261	1.44878	1.50562	0.376056	0.364215	14342.6
2022-09-29 10:13:22	9481.26	1748.47	1040.33	801.24	503.166	234.582	71.5156	19.2039	7.14909	5.70787	1.51706	1.46161	0.396397	0.363181	13916.4
2022-09-29 10:13:23	9489.04	1718.5	1026.65	793.895	499.519	248.774	68.9883	17.0987	7.87809	5.38921	1.49353	1.3757	0.38398	0.36008	13879.3
2022-09-29 10:13:24	9512.37	1717.37	1030.21	797.221	499.446	250.632	69.7169	17.544	8.29598	5.26972	1.47154	1.28768	0.402546	0.386956	13911.6
2022-09-29 10:13:25	9689.67	1682.87	1055.91	796.112	500.54	250.197	70.1495	17.49	8.51267	5.04268	1.51146	1.25835	0.345842	0.411077	14080
2022-09-29 10:13:26	10013.2	1649.51	1073.95	799.161	502.583	250.592	69.512	17.2336	7.98643	4.6603	1.59459	1.22377	0.332124	0.410732	14391.9
2022-09-29 10:13:27	10188.9	1658.56	1076.14	794.865	503.02	237.389	72.2442	19.1769	6.86121	5.04268	1.68774	1.31388	0.331769	0.437609	14566
2022-09-29 10:13:28	10154.7	1647.25	1065.75	799.3	501.488	236.321	71.2424	18.4347	6.40307	5.25379	1.71609	1.37465	0.32763	0.411766	14510
2022-09-29 10:13:29	10025.6	1659.12	1058.64	781.143	500.686	236.321	69.8762	18.4077	6.51993	5.07853	1.73403	1.41551	0.369907	0.382477	14365.3
2022-09-29 10:13:30	9713	1737.16	1049.62	785.579	500.613	237.151	71.1968	18.8665	7.18933	5.30158	1.69661	1.47209	0.405975	0.36387	14129.6
2022-09-29 10:13:31	9244.85	1698.14	1061.1	789.737	516.442	230.431	69.8307	18.4617	7.4896	4.97098	1.7024	1.39456	0.401541	0.326759	13645.3
2022-09-29 10:13:32	9184.19	1722.45	1067.67	782.252	517.244	230.589	71.4017	19.2174	7.8007	4.81962	1.63374	1.40818	0.376943	0.328827	13611.4
2022-09-29 10:13:33	9235.52	1707.75	1064.11	787.103	515.348	230.629	72.5401	19.5818	7.43852	5.0387	1.59497	1.37989	0.353174	0.337751	13648.7
2022-09-29 10:13:34	9507.7	1670.43	1073.41	786.826	515.64	231.735	71.7888	19.7977	7.35495	4.81166	1.55544	1.34845	0.351518	0.374207	13893.1
2022-09-29 10:13:35	9803.21	1671.56	1073.68	788.766	502.656	239.958	73.1321	20.459	7.35262	5.02675	1.47906	1.45952	0.342353	0.425893	14189.5
2022-09-29 10:13:36	9919.86	1631.41	1069.31	786.41	504.26	243.081	73.5647	19.1904	7.39983	5.0626	1.55794	1.42599	0.385813	0.445189	14263.4
2022-09-29 10:13:37	9961.86	1644.42	1062.47	786.41	505.865	243.358	72.5857	18.5022	7.4006	4.91522	1.5807	1.49409	0.417032	0.453804	14311.7
2022-09-29 10:13:38	9991.41	1636.5	1054.82	789.321	502.291	241.974	72.6995	18.0973	7.03379	5.18607	1.60635	1.51609	0.420462	0.473444	14323.3
2022-09-29 10:13:39	9795.44	1692.48	1050.71	788.905	495.945	238.93	73.4737	18.2728	7.34256	5.38921	1.55235	1.43437	0.391607	0.459317	14170.7
2022-09-29 10:13:40	9851.43	1728.67	1061.65	792.647	490.547	241.105	73.5192	19.1095	7.03456	5.32548	1.53711	1.46371	0.361333	0.451047	14274.9
2022-09-29 10:13:41	9744.11	1746.77	1070.4	800.686	492.006	239.128	73.4737	19.1769	7.30077	5.3693	1.54599	1.43018	0.331888	0.451736	14202.2
2022-09-29 10:13:42	9506.15	1760.91	1078.88	788.766	494.121	236.598	73.1321	18.5696	7.80844	5.15819	1.45997	1.39246	0.302915	0.41211	13973.7
2022-09-29 10:13:43	9545.03	1746.77	1057.82	784.886	493.611	236.361	71.1968	18.5966	7.42305	4.79572	1.45611	1.40922	0.333898	0.407286	13970.1
2022-09-29 10:13:44	8988.22	1794.84	1057.28	791.123	492.152	232.052	69.7852	19.042	7.5902	4.90327	1.48408	1.40398	0.355716	0.410732	13460.6
2022-09-29 10:13:45	8754.92	1832.72	1106.49	788.905	480.772	232.605	71.174	19.6088	7.4718	5.05065	1.52091	1.34531	0.36092	0.429684	13303.4
2022-09-29 10:13:46	9224.63	1810.1	1096.92	798.746	477.198	233.198	71.7433	19.4199	7.17541	5.08251	1.53171	1.32331	0.349449	0.441399	13747.9
2022-09-29 10:13:47	9335.06	1817.46	1116.06	802.765	483.617	236.993	72.95	19.1365	7.16148	5.3693	1.59902	1.36731	0.339692	0.43692	13900.3
2022-09-29 10:13:48	9787.66	1755.82	1107.58	786.965	493.392	237.468	72.6085	19.2444	7.13516	5.34142	1.59497	1.33798	0.289729	0.443122	14276.9
2022-09-29 10:13:49	9831.21	1746.2	1061.1	786.687	503.385	238.535	72.4718	18.3807	7.07557	5.37328	1.58417	1.38198	0.300195	0.435541	14274.1
2022-09-29 10:13:50	9325.73	1812.93	1046.34	767.145	513.743	241.658	72.6768	18.8935	7.4927	5.42506	1.6509	1.42494	0.322782	0.468276	13815.9
2022-09-29 10:13:51	9322.62	1832.72	1049.35	773.243	517.755	241.698	71.9709	19.9597	7.95548	5.42905	1.71976	1.35684	0.33715	0.445534	13846.6
2022-09-29 10:13:52	9198.19	1866.65	1055.91	783.361	514.472	242.33	72.8361	19.6763	8.19538	5.3932	1.70915	1.38198	0.366773	0.442088	13770.9
2022-09-29 10:13:53	9767.44	1828.2	1050.44	792.509	513.889	243.951	72.4718	21.0933	8.26503	5.43701	1.75312	1.35788	0.395628	0.442777	14307.6
2022-09-29 10:13:54	9890.31	1778.44	1043.88	819.12	511.992	240.946	73.1549	21.1338	7.77748	5.53659	1.74193	1.34217	0.392731	0.415211	14396.2
2022-09-29 10:13:55	9954.08	1755.82	1048.8	819.951	511.336	241.658	74.2478	20.4725	7.29226	5.48083	1.67019	1.37465	0.425902	0.438642	14443
2022-09-29 10:13:56	9874.76	1758.65	1046.61	818.427	510.679	239.681	73.9973	20.459	6.78924	5.48083	1.69642	1.34112	0.427676	0.413833	14359.4
2022-09-29 10:13:57	9501.48	1767.69	1045.25	808.17	514.618	238.337	73.5875	19.3254	7.04539	5.27769	1.66286	1.34845	0.404911	0.392814	13984.6
2022-09-29 10:13:58	9375.5	1741.12	1070.95	802.626	512.795	242.014	72.7451	18.8126	7.37739	5.32548	1.65206	1.42599	0.424187	0.394537	13853.2
2022-09-29 10:13:59	9051.99	1744.51	1063.84	801.795	514.327	241.302	72.2669	19.3794	7.92452	5.17014	1.68427	1.45637	0.384098	0.369039	13526.4
2022-09-29 10:14:00	9100.21	1716.8	1062.47	808.17	515.931	244.148	71.7205	19.0555	8.16442	5.28964	1.74579	1.50666	0.428149	0.397638	13556
2022-09-29 10:14:01	9201.3	1701.53	1073.68	813.853	512.065	244.702	72.2442	19.7033	8.48171	5.46091	1.84647	1.60934	0.455466	0.397983	13657.3
2022-09-29 10:14:02	9499.92	1735.46	1078.06	804.844	512.211	245.255	74.1339	20.3915	8.38885	5.40913	1.88311	1.61877	0.46061	0.391436	13988.4
2022-09-29 10:14:03	9831.21	1754.69	1074.77	802.488	503.166	246.995	74.0429	19.5278	7.88583	5.56049	1.8455	1.57058	0.48438	0.413489	14324.7
2022-09-29 10:14:04	10291.6	1756.95	1073.68	789.598	502.947	246.006	74.8398	20.0137	7.52752	5.38125	1.74097	1.57267	0.479295	0.458628	14772.8
2022-09-29 10:14:05	10472	1767.69	1067.94	785.301	503.312	248.537	75.0447	19.4873	6.89913	5.37328	1.59497	1.50038	0.474623	0.450013	14955.6
2022-09-29 10:14:06	10580.9	1760.34	1060.83	789.321	495.507	245.927	73.2004	19.5143	6.6244	5.42108	1.56585	1.44589	0.43146	0.435541	15041.4
2022-09-29 10:14:07	10419.1	1731.5	1051.26	783.084	499.446	242.409	73.337	19.1365	6.87127	5.43303	1.53384	1.43018	0.386286	0.423481	14835.4
2022-09-29 10:14:08	10077	1726.98	1057.55	782.945	502.291	238.1	73.0411	18.5562	7.20559	5.46888	1.55544	1.37884	0.354297	0.356978	14492.7
2022-09-29 10:14:09	9826.54	1751.86	1055.91	787.103	505.938	235.491	72.1303	18.8396	7.37739	5.38921	1.58475	1.36312	0.316455	0.353188	14270.2
2022-09-29 10:14:10	9471.93	1736.59	1059.74	789.321	506.522	235.017	72.0848	18.7586	7.73415	5.31752	1.56547	1.35474	0.342531	0.393848	13906.7
2022-09-29 10:14:11	9503.04	1763.73	1076.96	799.577	502.583	236.203	71.6294	19.2039	7.47025	5.17811	1.66865	1.38408	0.377889	0.398672	13989.4
2022-09-29 10:14:12	9417.49	1812.37	1065.48	805.121	497.914	237.902	70.7642	19.7303	7.71712	5.19802	1.71571	1.44275	0.412302	0.418657	13943.7
2022-09-29 10:14:13	9440.82	1798.23	1063.84	803.735	496.601	237.626	70.6731	19.5143	7.49115	5.30557	1.66402	1.40922	0.425074	0.435541	13947.8
2022-09-29 10:14:14	9635.24	1781.26	1056.46	802.626	500.54	236.203	71.47	19.2849	6.93705	5.441	1.73287	1.3956	0.467765	0.434852	14119.5
2022-09-29 10:14:15	9683.45	1783.53	1034.31	800.547	509.075	236.875	72.1303	19.3389	7.28607	5.78355	1.75042	1.45847	0.469479	0.444845	14156.4
2022-09-29 10:14:16	9571.47	1774.48	1049.89	809.418	519.287	237.428	73.5647	19.2984	7.02992	5.83134	1.6104	1.47523	0.40976	0.478958	14071.7
2022-09-29 10:14:17	9621.24	1772.22	1053.18	807.893	518.63	239.84	74.5665	19.6088	7.389	5.91101	1.68003	1.47523	0.424778	0.467242	14124.5
2022-09-29 10:14:18	9182.64	1785.79	1070.67	805.398	519.287	241.46	73.9746	19.7842	7.93226	5.6282	1.56894	1.48152	0.377594	0.450358	13716.4
2022-09-29 10:14:19	8776.7	1803.32	1100.2	802.904	517.098	242.132	73.7696	19.5953	7.86261	5.20599	1.52304	1.42284	0.371977	0.435541	13352.5
2022-09-29 10:14:20	8961.78	1762.6	1083.8	799.993	504.698	241.065	72.0392	19.4334	7.73647	5.15022	1.57357	1.42075	0.374046	0.404185	13462.1
2022-09-29 10:14:21	9352.17	1773.91	1071.77	805.398	500.467	242.409	71.1968	19.7033	8.27277	5.03073	1.5105	1.43227	0.370617	0.407975	13854
2022-09-29 10:14:22	9731.67	1771.65	1066.3	809.833	501.999	242.132	70.8553	19.1904	8.00965	4.92318	1.43683	1.41132	0.373396	0.429339	14230.2
2022-09-29 10:14:23	10003.9	1747.9	1066.85	819.674	502.729	239.879	71.0147	19.1095	7.92452	5.04268	1.40038	1.38617	0.44228	0.463796	14487.7
2022-09-29 10:14:24	10260.5	1702.66	1065.21	816.348	504.917	240.946	71.9937	18.9745	8.0793	4.94708	1.35004	1.32959	0.463034	0.460006	14698.2
2022-09-29 10:14:25	10112.7	1657.99	1076.14	819.397	511.409	238.97	73.2687	18.1513	7.0067	4.93912	1.33712	1.36836	0.457358	0.467931	14523.6
2022-09-29 10:14:26	10265.1	1652.9	1085.98	823.278	514.91	242.449	73.4053	18.6911	7.03224	5.02276	1.39787	1.35055	0.433825	0.432096	14692.4
2022-09-29 10:14:27	10517.1	1650.64	1069.31	818.981	515.056	245.176	72.4035	18.7316	7.29303	4.99886	1.43644	1.35893	0.35956	0.405908	14923.3
2022-09-29 10:14:28	10226.3	1737.72	1078.88	829.099	515.785	245.058	71.6522	18.5696	7.51282	5.03471	1.41349	1.33902	0.342353	0.40832	14739.1
2022-09-29 10:14:29	9882.53	1780.13	1081.34	819.397	507.251	242.765	70.0129	18.7586	8.04834	4.81166	1.39922	1.29188	0.340461	0.406253	14418.5
2022-09-29 10:14:30	9689.67	1805.01	1067.12	819.12	501.197	239.167	70.0129	19.042	7.96321	4.8475	1.47887	1.27616	0.355066	0.427961	14226.7
2022-09-29 10:14:31	9531.03	1806.15	1072.04	814.962	499.738	234.621	69.9901	18.7856	7.53526	4.77979	1.42487	1.29083	0.343358	0.424515	14063.1
2022-09-29 10:14:32	9711.45	1759.21	1080.52	808.17	503.239	236.44	70.1267	19.042	6.76525	4.77581	1.40886	1.32016	0.338687	0.426927	14203.2
2022-09-29 10:14:33	9787.66	1764.3	1099.38	809.418	510.825	236.637	70.7642	19.8247	6.68477	4.92318	1.45418	1.34636	0.347734	0.464486	14314
2022-09-29 10:14:34	9912.09	1792.01	1102.66	818.011	513.889	237.072	70.9464	19.2984	6.92235	5.01081	1.43355	1.41446	0.353233	0.462418	14481.6
2022-09-29 10:14:35	9870.09	1781.83	1094.73	819.258	514.4	237.072	71.6066	19.3524	7.30542	4.93912	1.55254	1.37989	0.343477	0.462418	14424.3
2022-09-29 10:14:36	9751.89	1801.62	1083.25	810.249	511.482	235.254	72.1075	19.15	7.75427	5.01081	1.66421	1.3956	0.380905	0.460006	14301.7
2022-09-29 10:14:37	9762.77	1764.87	1063.84	814.269	507.397	236.242	70.6504	18.7451	7.65676	5.04268	1.64628	1.40294	0.403137	0.402462	14255.3
2022-09-29 10:14:38	9512.37	1739.98	1066.3	807.754	507.178	235.491	70.6731	18.8531	7.56234	5.04268	1.56855	1.37779	0.380018	0.387646	13974.9
2022-09-29 10:14:39	9596.35	1739.42	1063.84	805.537	509.002	239.128	70.7414	18.88	7.20559	5.10641	1.45457	1.39456	0.418511	0.403496	14058.9
2022-09-29 10:14:40	9803.21	1746.77	1072.31	808.725	508.929	240.274	70.5365	18.907	7.02837	5.05065	1.43008	1.35893	0.405207	0.422103	14285.4
2022-09-29 10:14:41	9888.76	1751.29	1071.77	803.458	507.908	240.432	71.6522	18.7316	6.7637	4.92318	1.38822	1.34007	0.367187	0.509969	14369.3
2022-09-29 10:14:42	10159.4	1723.02	1045.79	800.547	499.519	239.958	70.1039	18.0163	6.13531	4.72403	1.30587	1.29292	0.348976	0.489984	14570.6
2022-09-29 10:14:43	10204.5	1726.98	1033.76	794.449	493.246	235.728	68.8517	18.5157	6.01227	5.07056	1.23991	1.34636	0.337505	0.48137	14590.5
2022-09-29 10:14:44	10249.6	1673.26	1030.21	796.667	494.924	233.87	68.5101	18.3537	5.94107	5.0626	1.16161	1.37989	0.331474	0.452081	14579.7
2022-09-29 10:14:45	10109.6	1671.56	1036.77	800.963	495.799	231.38	67.8726	18.1648	6.06334	5.08649	1.17839	1.38513	0.342767	0.394882	14446.6
2022-09-29 10:14:46	9793.88	1751.86	1055.64	803.597	503.604	231.024	69.2615	19.2174	6.6275	5.29362	1.35737	1.45847	0.360979	0.440021	14243.6
2022-09-29 10:14:47	9573.03	1712.84	1067.94	808.586	504.26	234.028	69.216	19.069	7.24738	4.90725	1.24242	1.38932	0.335731	0.420725	14004.5
2022-09-29 10:14:48	9156.2	1742.25	1066.03	818.704	508.272	234.977	71.3334	19.042	7.87809	4.97895	1.31744	1.35684	0.343831	0.417279	13633.1
2022-09-29 10:14:49	9223.08	1758.65	1050.17	805.121	509.439	236.637	72.1303	19.1365	8.10251	4.83157	1.38186	1.36207	0.332715	0.419346	13690.8
2022-09-29 10:14:50	9493.7	1678.91	1055.09	802.349	505.719	236.4	72.4946	19.0285	7.96321	4.83954	1.3051	1.30864	0.37239	0.403841	13879.9
2022-09-29 10:14:51	9618.13	1694.75	1059.19	807.477	502.51	236.163	73.8379	18.4482	7.37584	4.82361	1.44377	1.35265	0.404083	0.435541	14026.3
2022-09-29 10:14:52	9969.63	1694.75	1056.18	789.737	495.507	235.491	72.1986	18.3132	6.77918	4.67623	1.43393	1.4218	0.379072	0.44071	14346.9
2022-09-29 10:14:53	10017.8	1671	1069.58	795.974	493.829	233.593	71.766	18.1378	6.50445	5.02276	1.30375	1.39875	0.378244	0.425893	14386.8
2022-09-29 10:14:54	9660.12	1707.19	1067.67	799.023	499.884	237.191	71.6294	17.8274	7.0423	4.91522	1.37858	1.41761	0.323018	0.414178	14076
2022-09-29 10:14:55	9674.12	1752.99	1075.6	807.2	509.731	238.574	71.0374	18.5157	7.18624	5.01081	1.50394	1.40713	0.309301	0.377308	14163.6
2022-09-29 10:14:56	9518.59	1764.3	1082.98	818.149	512.43	239.365	70.7642	19.3929	7.26672	5.08649	1.4403	1.35684	0.278435	0.381099	14041.8
2022-09-29 10:14:57	9163.97	1790.88	1086.8	851.69	506.376	240.986	70.5365	19.4064	7.80844	5.11438	1.52072	1.38093	0.311252	0.377308	13747.2
2022-09-29 10:14:58	9478.15	1773.91	1097.74	846.146	507.251	239.602	70.0356	19.8247	7.46251	5.29362	1.38398	1.38093	0.363403	0.37972	14048.9
2022-09-29 10:14:59	9400.38	1733.2	1089.54	829.792	497.622	235.807	69.9218	19.069	7.31935	5.14624	1.24242	1.31283	0.351814	0.39178	13891.1
2022-09-29 10:15:00	9597.91	1734.33	1096.65	821.337	494.778	235.965	70.6276	18.9205	7.51127	5.14624	1.37376	1.28978	0.399767	0.389024	14086.6
2022-09-29 10:15:01	10146.9	1723.02	1092.82	795.281	501.051	237.665	70.6959	19.7303	7.16457	5.29362	1.40134	1.28664	0.384157	0.410732	14603.1
2022-09-29 10:15:02	10318	1748.47	1082.7	807.061	496.164	238.654	69.899	19.069	7.08177	5.02276	1.45958	1.32959	0.350749	0.419346	14795.7
2022-09-29 10:15:03	10490.7	1728.67	1074.23	809.556	498.571	241.46	69.7852	18.934	7.0098	5.34142	1.44743	1.40084	0.344245	0.440365	14947.9
2022-09-29 10:15:04	10374	1719.63	1058.37	809.695	503.531	239.484	69.0794	18.2323	6.75906	5.36532	1.32767	1.43227	0.306699	0.41211	14807.6
2022-09-29 10:15:05	10188.9	1741.12	1055.64	810.942	507.543	238.93	67.8499	18.6371	6.69405	5.37328	1.3024	1.492	0.311429	0.378687	14645.1
2022-09-29 10:15:06	9922.97	1754.69	1058.92	804.567	509.221	236.44	68.1914	19.2039	7.02372	5.44896	1.35351	1.4878	0.336204	0.359391	14390.2
2022-09-29 10:15:07	9778.33	1763.17	1074.5	811.219	506.959	234.028	69.0338	19.8787	7.40215	5.15022	1.47251	1.50143	0.353115	0.351121	14273.3
2022-09-29 10:15:08	9807.88	1785.22	1077.51	817.179	502.729	232.763	70.1039	20.9583	7.68926	5.2498	1.41985	1.46475	0.387054	0.363525	14330.9
2022-09-29 10:15:09	9445.49	1772.22	1090.91	817.456	505.282	232.526	71.2879	19.9057	7.94774	4.93115	1.46421	1.37989	0.382679	0.380065	13971.6
2022-09-29 10:15:10	9296.18	1751.86	1075.87	815.793	508.126	233.949	71.7433	19.5953	7.36965	5.17014	1.45168	1.30969	0.367483	0.400739	13789.2
2022-09-29 10:15:11	9506.15	1768.82	1076.14	811.912	513.816	236.084	71.4245	19.2174	7.07325	5.22192	1.34869	1.33798	0.359855	0.406253	14019.3
2022-09-29 10:15:12	9731.67	1775.61	1088.17	800.963	509.512	239.365	70.195	17.9489	6.62518	5.3215	1.43258	1.37465	0.385221	0.413833	14249
2022-09-29 10:15:13	10174.9	1755.82	1078.88	798.33	502.656	236.993	70.6731	17.4765	6.38992	5.31752	1.36392	1.38303	0.410114	0.411766	14651
2022-09-29 10:15:14	10422.2	1874.57	1079.97	794.865	495.872	235.807	70.5365	17.8004	6.87978	4.87539	1.33249	1.43332	0.430336	0.407975	15007
2022-09-29 10:15:15	10562.2	1841.21	1071.49	802.072	497.185	235.926	70.1722	18.1648	6.97884	4.8714	1.40095	1.41446	0.445591	0.391091	15113.9
2022-09-29 10:15:16	10212.3	1841.21	1065.75	811.497	505.646	234.305	70.5593	18.4752	7.67456	4.87937	1.39498	1.40189	0.425015	0.389713	14775.9
2022-09-29 10:15:17	9918.31	1875.13	1055.64	811.358	508.418	235.333	69.6941	19.4334	7.59949	4.94708	1.39015	1.38303	0.378658	0.515482	14509.5
2022-09-29 10:15:18	9824.99	1755.82	1072.59	813.16	509.439	233.91	69.5575	19.4334	7.44626	5.18209	1.36412	1.39665	0.365886	0.514793	14315.2
2022-09-29 10:15:19	9370.83	1808.97	1079.7	806.646	506.376	238.377	68.5557	19.042	7.47877	5.2976	1.25766	1.35684	0.350454	0.539258	13914.8
2022-09-29 10:15:20	9506.15	1797.66	1075.32	811.497	503.312	241.737	68.9883	19.3119	7.1282	5.23387	1.25631	1.3715	0.3446	0.55821	14039.9
2022-09-29 10:15:21	9769	1777.31	1082.43	809.002	496.237	244.623	70.2178	18.8261	7.21952	5.12234	1.29681	1.38932	0.35276	0.46862	14283.5
2022-09-29 10:15:22	9865.43	1732.07	1076.14	806.923	498.133	247.192	70.6048	18.3942	7.41221	5.05065	1.31629	1.35788	0.348917	0.474478	14330.8
2022-09-29 10:15:23	9809.43	1703.23	1087.63	799.716	500.832	240.946	72.2669	19.0015	7.52133	5.36133	1.43085	1.36836	0.387291	0.47689	14249.6
2022-09-29 10:15:24	9699.01	1682.31	1087.35	796.251	502.364	238.535	72.3352	18.7586	7.44162	5.44896	1.42506	1.39351	0.367838	0.500666	14113.5
2022-09-29 10:15:25	9812.55	1670.43	1103.76	802.765	508.71	237.863	72.1075	18.9475	7.46484	5.68795	1.4079	1.45637	0.404615	0.442088	14244
2022-09-29 10:15:26	9978.96	1681.17	1065.75	800.547	510.315	239.009	72.0165	19.2174	7.56621	5.92694	1.46903	1.50981	0.41313	0.433129	14384.3
2022-09-29 10:15:27	9838.99	1683.44	1038.96	812.051	514.108	242.053	72.5401	18.8126	7.90904	5.676	1.39729	1.56953	0.391016	0.43244	14238.3
2022-09-29 10:15:28	9699.01	1724.15	1029.66	867.075	510.898	242.29	70.4455	19.2174	8.31146	5.19802	1.62197	1.59887	0.42058	0.3842	14180.3
2022-09-29 10:15:29	9349.06	1774.48	1019.82	876.084	511.482	244.188	71.8799	18.9205	8.78353	5.17014	1.64184	1.57162	0.389006	0.448635	13883.9
2022-09-29 10:15:30	9174.86	1776.74	1048.53	879.687	505.5	242.409	71.8343	19.0825	8.24955	4.96302	1.61195	1.51924	0.396574	0.458628	13735.8
2022-09-29 10:15:31	9579.25	1799.93	1059.19	872.342	493.756	244.03	71.083	19.6358	7.61419	4.81962	1.65746	1.46266	0.395864	0.4445	14155.6
2022-09-29 10:15:32	9635.24	1771.65	1076.69	821.06	495.945	246.204	73.7241	19.4468	7.47799	5.2259	1.50606	1.43332	0.396633	0.454493	14156.5
2022-09-29 10:15:33	9952.52	1706.06	1075.05	811.081	495.507	246.204	72.7678	20.3645	6.69947	5.20997	1.58784	1.45847	0.396515	0.487917	14395.4
2022-09-29 10:15:34	9852.98	1717.37	1067.67	811.081	499.446	245.611	73.2232	19.8517	6.75364	5.45693	1.61426	1.40713	0.426729	0.470688	14303.4
2022-09-29 10:15:35	9941.64	1695.88	1058.37	813.437	507.98	243.872	72.6995	19.7437	6.85502	5.49278	1.61368	1.44066	0.408695	0.490673	14369.9
2022-09-29 10:15:36	10008.5	1698.14	1050.17	813.298	509.293	243.635	72.0165	19.6628	6.92157	5.49676	1.56643	1.37884	0.408932	0.515482	14431
2022-09-29 10:15:37	9692.79	1710.01	1045.52	809.279	512.357	242.33	70.9464	18.6911	7.80844	5.13429	1.55119	1.37465	0.407454	0.439332	14118.6
2022-09-29 10:15:38	9601.02	1742.25	1058.1	811.358	518.411	245.176	69.8535	19.069	8.31146	4.98692	1.55042	1.41341	0.342117	0.42417	14082.3
2022-09-29 10:15:39	9594.8	1747.9	1087.63	822.169	515.713	245.532	71.379	19.1095	8.59006	5.19006	1.63355	1.39875	0.374874	0.397983	14121.8
2022-09-29 10:15:40	9549.7	1751.29	1090.91	814.962	513.014	244.9	70.787	19.2579	8.41206	5.00285	1.53191	1.48361	0.35412	0.375585	14072
2022-09-29 10:15:41	9846.76	1775.04	1091.45	823.555	512.868	244.741	71.5839	19.8652	8.09477	5.30557	1.5348	1.4878	0.376175	0.397638	14403.1
2022-09-29 10:15:42	9769	1789.75	1098.01	827.297	510.898	243.16	73.542	19.8382	7.96321	5.25777	1.57569	1.48257	0.433293	0.416245	14348.6
2022-09-29 10:15:43	9632.13	1790.88	1073.95	816.763	509.658	243.437	72.4946	19.1769	7.95548	5.11836	1.58764	1.48257	0.398052	0.438642	14175.5
2022-09-29 10:15:44	9796.99	1798.23	1081.34	825.634	510.096	245.097	74.0884	19.4199	7.92452	5.40116	1.73653	1.44275	0.429745	0.445534	14368.3
2022-09-29 10:15:45	9778.33	1801.06	1077.78	816.902	500.978	244.702	74.5893	19.15	7.66217	5.35337	1.74656	1.45428	0.396456	0.425204	14330.5
2022-09-29 10:15:46	10100.3	1750.73	1082.98	813.576	504.26	246.006	73.6103	19.1634	7.56389	5.57244	1.74001	1.5821	0.379308	0.436575	14607.9
2022-09-29 10:15:47	10080.1	1756.95	1096.65	825.357	510.242	245.967	74.6121	19.3794	7.18314	5.66007	1.6077	1.59677	0.402014	0.430373	14626.1
2022-09-29 10:15:48	9961.86	1738.85	1074.23	825.772	512.503	245.453	72.7451	19.1634	7.19862	5.48879	1.54483	1.64706	0.383743	0.411766	14467.2
2022-09-29 10:15:49	9316.4	1751.29	1096.65	827.297	519.141	245.611	71.9937	20.2836	7.26131	5.54057	1.54695	1.59468	0.391252	0.411077	13865.4
2022-09-29 10:15:50	9084.65	1762.6	1094.19	831.593	516.296	245.176	72.8361	20.324	7.53448	5.441	1.551	1.50771	0.406448	0.404874	13644.5
2022-09-29 10:15:51	9055.1	1691.92	1088.72	821.614	514.545	243.437	71.8343	21.0933	7.70706	5.31752	1.69584	1.42599	0.386936	0.374552	13525.2
2022-09-29 10:15:52	8688.05	1712.84	1096.65	817.179	516.296	241.698	73.1094	20.9178	7.80844	5.33345	1.69681	1.3956	0.39208	0.380065	13183.7
2022-09-29 10:15:53	9114.2	1707.75	1081.88	836.444	512.357	239.642	73.5647	19.3794	7.85487	5.31752	1.67328	1.39246	0.412893	0.390058	13602.3
2022-09-29 10:15:54	9226.19	1652.9	1059.74	822.862	502.801	239.523	72.1759	19.7707	7.26131	5.26175	1.62043	1.39979	0.390779	0.409698	13612.3
2022-09-29 10:15:55	9350.61	1702.1	1051.81	825.495	502.437	240.432	73.7469	19.6358	7.5608	5.32548	1.44068	1.4438	0.446124	0.437953	13782.9
2022-09-29 10:15:56	9688.12	1685.7	1065.75	818.288	496.018	243.832	74.225	19.1365	7.05004	5.40515	1.42063	1.47314	0.435244	0.599903	14107.5
2022-09-29 10:15:57	9769	1668.17	1058.92	803.042	495.069	247.43	73.6103	18.988	6.7134	5.52464	1.26402	1.45323	0.416559	0.603349	14150.2
2022-09-29 10:15:58	9926.08	1693.05	1069.31	808.586	500.175	245.295	74.7715	18.1378	6.88133	5.43303	1.23702	1.48571	0.41112	0.567513	14351.4
2022-09-29 10:15:59	9742.56	1682.31	1073.95	812.467	496.018	244.188	74.2022	17.571	6.44641	5.42905	1.26267	1.50457	0.370439	0.566824	14158.8
2022-09-29 10:16:00	9804.77	1686.83	1061.65	812.051	500.03	241.895	73.8152	18.2188	6.77918	5.35337	1.28871	1.46895	0.377121	0.387646	14214.9
2022-09-29 10:16:01	9862.32	1693.62	1065.48	805.121	508.929	238.535	74.0429	18.6911	7.54068	5.23387	1.44396	1.50352	0.390484	0.390747	14283.2
2022-09-29 10:16:02	9459.49	1721.89	1070.95	813.437	511.774	240.907	74.4527	19.1769	7.99417	5.36532	1.54155	1.56953	0.350927	0.39247	13929.3
2022-09-29 10:16:03	9317.95	1726.41	1067.67	818.842	513.378	242.33	73.5647	19.1365	8.35789	5.32548	1.62024	1.61877	0.358318	0.38041	13796.9
2022-09-29 10:16:04	9247.96	1765.43	1072.31	829.653	510.679	242.567	73.1094	19.4468	8.46624	5.25379	1.64859	1.62716	0.343358	0.398672	13778.9
2022-09-29 10:16:05	9366.17	1750.73	1067.12	823.971	508.053	241.46	73.0183	18.7991	7.93226	5.37328	1.5186	1.59048	0.337741	0.364559	13866.4
2022-09-29 10:16:06	9910.53	1742.25	1057.55	819.12	503.166	242.765	71.2651	18.6101	7.76201	5.40116	1.41561	1.52133	0.377062	0.391436	14382.1
2022-09-29 10:16:07	10302.5	1755.82	1060.56	807.061	501.78	243.358	71.2651	18.5292	7.08486	5.30955	1.38765	1.45113	0.365472	0.413144	14776.9
2022-09-29 10:16:08	10528	1741.68	1063.57	803.319	506.303	243.832	71.47	18.4212	6.92003	5.42108	1.37415	1.48257	0.360683	0.427961	14992.6
2022-09-29 10:16:09	10403.6	1738.85	1066.3	809.833	501.197	247.548	71.2424	19.2849	6.98116	5.30557	1.50144	1.50876	0.36293	0.457249	14873.9
2022-09-29 10:16:10	10160.9	1739.98	1071.22	814.13	506.886	247.944	72.9044	19.3254	6.68554	5.38125	1.51956	1.49409	0.353942	0.444156	14649.2
2022-09-29 10:16:11	9980.52	1749.03	1078.33	816.625	509.877	247.983	72.95	19.2714	7.13749	5.50074	1.57723	1.50876	0.343299	0.463452	14491.1
2022-09-29 10:16:12	9849.87	1732.63	1072.31	815.932	506.011	247.153	73.0183	18.7451	7.26982	5.42506	1.60732	1.45532	0.388828	0.46483	14332.3
2022-09-29 10:16:13	9708.34	1802.19	1069.31	817.456	509.804	245.453	75.3407	18.0433	7.17773	5.52066	1.51629	1.49933	0.354415	0.439676	14262.4
2022-09-29 10:16:14	9328.84	1799.36	1066.3	815.516	506.74	242.804	74.5665	17.9759	7.46406	5.2737	1.60616	1.39875	0.406803	0.442433	13868.7
2022-09-29 10:16:15	9282.18	1786.92	1057.28	813.437	506.303	240.986	75.0219	17.8409	7.85487	5.19006	1.55177	1.37046	0.417683	0.382822	13796.7
2022-09-29 10:16:16	9109.54	1759.21	1058.37	813.576	506.376	240.867	75.2268	17.8814	8.1799	5.08649	1.5105	1.40084	0.402664	0.387301	13598
2022-09-29 10:16:17	9025.55	1687.39	1066.03	821.337	503.969	243.042	73.4053	18.5427	8.43528	5.06658	1.50606	1.31493	0.408281	0.409009	13456.4
2022-09-29 10:16:18	9373.94	1651.77	1062.2	819.397	500.467	241.263	73.3826	19.2444	8.0406	5.12234	1.35158	1.40608	0.336322	0.393159	13758.3
2022-09-29 10:16:19	9535.7	1647.25	1055.91	809.833	502.51	241.105	73.2915	20.2161	7.30774	5.22989	1.2538	1.42284	0.32627	0.416934	13901.8
2022-09-29 10:16:20	9574.58	1672.69	1081.06	802.211	502.729	238.891	71.9026	20.0811	7.12046	5.36133	1.162	1.43332	0.314622	0.390747	13979.9
2022-09-29 10:16:21	9761.22	1676.09	1076.69	792.231	501.124	235.728	71.1057	19.2579	6.54315	5.30955	1.08369	1.47838	0.327216	0.406597	14148.6
2022-09-29 10:16:22	9821.88	1702.1	1076.42	789.044	499.519	244.939	71.2196	16.4104	6.53773	5.21396	1.1537	1.5119	0.346374	0.416245	14236.7
2022-09-29 10:16:23	9781.44	1702.66	1073.68	791.677	497.987	247.113	68.2369	15.1418	6.60583	5.12633	1.21118	1.52552	0.351755	0.394537	14193.2
2022-09-29 10:16:24	9702.12	1694.18	1040.87	801.24	499.446	249.683	68.1458	15.7356	6.33497	5.04666	1.20327	1.48047	0.337327	0.42417	14086.2
2022-09-29 10:16:25	9885.65	1719.06	1055.64	805.675	505.282	253.952	68.8517	16.5453	6.81633	5.14624	1.38282	1.52448	0.369848	0.402807	14326.3
2022-09-29 10:16:26	7247.81	1987.1	1166.37	836.583	514.545	253.004	70.2861	20.1081	8.00965	5.42108	1.58032	1.52867	0.440033	0.426927	12113.2
2022-09-29 10:16:27	7100.06	2023.86	1177.85	842.681	516.588	254.031	72.7223	21.4712	8.14894	5.45294	1.6376	1.55277	0.458777	0.447946	12027
2022-09-29 10:16:28	6890.09	2042.52	1191.79	839.494	516.661	254.15	74.3616	21.5791	8.59006	5.61625	1.8374	1.53391	0.504365	0.434852	11849.2
2022-09-29 10:16:29	6619.46	2013.68	1179.49	836.722	511.701	251.897	74.6804	21.9975	8.32694	5.56049	1.82583	1.41446	0.493899	0.428305	11527.7
2022-09-29 10:16:30	9263.52	1768.82	1070.95	812.883	506.886	245.769	73.1094	21.1743	7.19707	5.31353	1.64763	1.38722	0.411415	0.391091	13779.5
2022-09-29 10:16:31	9411.27	1735.46	1057.82	811.358	502.947	244.465	73.3598	20.432	7.20094	5.2498	1.61735	1.39979	0.389538	0.396949	13873.4
2022-09-29 10:16:32	9790.77	1772.22	1048.25	809.695	501.488	242.528	74.6576	20.324	6.93937	5.13429	1.5402	1.45742	0.380905	0.40832	14275.8
2022-09-29 10:16:33	9902.75	1747.9	1046.89	818.149	506.303	244.069	74.4299	20.2026	7.3503	5.19006	1.56585	1.61144	0.354652	0.445534	14377.2
2022-09-29 10:16:34	9905.86	1727.54	1065.21	816.763	511.336	245.927	73.7241	19.7033	7.58943	5.38125	1.60597	1.65754	0.342412	0.479647	14383.1
2022-09-29 10:16:35	9969.63	1759.78	1079.15	817.041	511.992	245.611	74.0656	20.2026	7.95548	5.52862	1.65765	1.65544	0.370144	0.459661	14495.1
2022-09-29 10:16:36	9997.63	1713.41	1100.2	824.109	516.004	247.746	72.4491	20.1216	7.94774	5.57244	1.63798	1.64182	0.333957	0.448291	14509.2
2022-09-29 10:16:37	9658.57	1747.9	1090.09	809.418	511.774	245.69	72.4035	19.042	7.99417	5.441	1.50086	1.54962	0.35749	0.410732	14172.1
2022-09-29 10:16:38	9622.8	1776.18	1077.78	810.665	507.908	243.714	73.246	20.0406	7.95548	5.33345	1.48986	1.52971	0.374342	0.378687	14149.4
2022-09-29 10:16:39	9573.03	1762.04	1062.47	809.695	508.272	242.844	73.3826	19.6763	7.70629	5.26574	1.49121	1.50666	0.384098	0.393848	14068.2
2022-09-29 10:16:40	9694.34	1738.29	1037.86	800.825	510.023	240.274	73.0638	19.4873	7.43465	5.19802	1.46363	1.46056	0.437254	0.386612	14130.5
2022-09-29 10:16:41	10041.2	1767.69	1058.64	842.266	505.5	236.084	71.9026	20.351	7.11582	5.33743	1.50973	1.48676	0.429095	0.406942	14559.9
2022-09-29 10:16:42	10090.9	1762.04	1062.47	827.297	500.686	235.531	71.3107	19.4873	7.40757	5.26574	1.47193	1.45847	0.43684	0.439332	14586.2
2022-09-29 10:16:43	9950.97	1755.25	1066.3	822.307	502.51	235.056	70.3088	19.5683	7.41531	5.17014	1.44821	1.45847	0.419634	0.442088	14438.6
2022-09-29 10:16:44	9930.75	1750.73	1073.68	827.02	497.404	237.428	70.0584	19.5953	7.65366	5.20997	1.52728	1.49304	0.379545	0.452425	14423.4
2022-09-29 10:16:45	9915.2	1758.65	1045.79	785.856	505.136	241.144	71.8116	19.6223	7.65444	5.17811	1.6349	1.52762	0.343418	0.462763	14360
2022-09-29 10:16:46	9618.13	1779	1042.79	802.349	512.941	238.614	72.5401	19.6358	7.63586	5.23387	1.67617	1.56743	0.316219	0.421414	14102.8
2022-09-29 10:16:47	9489.04	1792.01	1041.97	802.904	508.418	237.902	73.542	18.934	7.70938	5.47684	1.64512	1.5821	0.298066	0.407631	13981.8
2022-09-29 10:16:48	9319.51	1832.16	1046.07	791.677	514.108	240.156	73.7924	19.2039	7.77748	5.47684	1.6293	1.61353	0.304688	0.404874	13853.9
2022-09-29 10:16:49	9196.64	1813.5	1063.02	804.567	515.275	242.883	73.5647	19.3929	8.12573	5.37328	1.53789	1.62192	0.330114	0.405219	13746.2
2022-09-29 10:16:50	9394.16	1762.04	1049.07	792.231	512.795	245.611	72.1531	18.8665	8.20312	5.18209	1.44358	1.5381	0.356603	0.410732	13864.1
2022-09-29 10:16:51	9795.44	1710.58	1080.52	798.053	510.606	247.074	71.3562	19.3119	7.81618	5.00285	1.32979	1.51086	0.349035	0.458283	14249.4
2022-09-29 10:16:52	9685.01	1689.66	1087.08	807.339	498.935	244.583	71.2651	19.2444	7.95548	4.93513	1.30722	1.47628	0.350336	0.463796	14119.6
2022-09-29 10:16:53	9835.87	1663.08	1093.91	796.251	492.006	240.946	70.3544	18.5022	7.35262	4.9909	1.20501	1.41132	0.339279	0.444156	14226.7
2022-09-29 10:16:54	9996.07	1695.88	1103.48	807.616	494.267	244.544	72.1986	18.8935	6.98735	5.28565	1.23933	1.42913	0.348739	0.487917	14448.7
2022-09-29 10:16:55	9838.99	1730.37	1085.16	805.26	500.759	244.583	72.8361	18.3537	7.16844	5.28964	1.50896	1.43227	0.362161	0.439332	14312.5
2022-09-29 10:16:56	9723.89	1756.95	1086.26	803.597	511.701	244.148	75.5	17.5035	6.26919	5.38523	1.56624	1.45952	0.411829	0.419346	14235.1
2022-09-29 10:16:57	9537.25	1756.95	1061.38	814.269	518.12	245.493	75.9782	18.0973	6.80162	5.34938	1.69314	1.54753	0.442458	0.418313	14043.8
2022-09-29 10:16:58	9129.76	1745.64	1064.66	808.586	519.579	238.693	74.0656	17.9893	6.85038	5.15421	1.66248	1.57686	0.407631	0.354566	13615
2022-09-29 10:16:59	9037.99	1748.47	1052.36	814.13	516.442	236.44	74.3389	18.7181	7.45168	5.17811	1.56701	1.60725	0.449494	0.359391	13515.5
2022-09-29 10:17:00	8991.33	1745.64	1020.64	816.763	509.512	235.135	71.8343	20.0002	7.9013	5.01878	1.48504	1.59048	0.364053	0.365937	13427.6
2022-09-29 10:17:01	9114.2	1739.98	1030.21	808.586	507.397	235.531	71.6749	19.8382	7.74653	4.96302	1.4754	1.50981	0.339692	0.361113	13543.8
2022-09-29 10:17:02	9495.26	1739.42	1037.59	813.991	504.479	243.042	72.2442	20.0002	7.38048	5.28565	1.53634	1.52971	0.411947	0.382477	13942.6
2022-09-29 10:17:03	9615.02	1742.25	1045.79	806.646	506.667	244.069	71.5156	19.6088	6.63524	5.26972	1.43586	1.46475	0.375229	0.403496	14067.1
2022-09-29 10:17:04	9960.3	1702.66	1069.03	808.725	507.251	244.702	70.7414	19.0555	6.35122	5.47684	1.47308	1.41761	0.428622	0.42038	14398
2022-09-29 10:17:05	10073.8	1703.79	1075.6	816.07	507.98	245.334	69.9446	18.6506	6.1771	5.50074	1.37318	1.43542	0.399767	0.418657	14526.5
2022-09-29 10:17:06	9770.55	1731.5	1072.31	823.832	507.762	239.642	70.8781	18.5157	6.6809	5.26574	1.39845	1.37674	0.345428	0.446568	14250.5
2022-09-29 10:17:07	9569.91	1729.81	1076.14	824.664	505.427	237.784	70.6959	18.5562	6.77299	5.2976	1.3917	1.40398	0.352582	0.425549	14048.6
2022-09-29 10:17:08	9440.82	1768.26	1079.97	828.96	507.032	239.286	71.4245	18.6236	7.25511	5.17412	1.31841	1.47942	0.360506	0.433474	13970.4
2022-09-29 10:17:09	9317.95	1781.26	1082.98	828.267	506.667	236.242	71.766	18.6506	7.43465	5.07056	1.38167	1.46266	0.37375	0.432785	13859.9
2022-09-29 10:17:10	9451.71	1765.43	1075.6	813.991	506.959	235.451	71.0374	18.7586	7.17618	5.3693	1.43278	1.47209	0.413603	0.410387	13955.2
2022-09-29 10:17:11	9688.12	1750.16	1069.58	817.734	509.293	237.982	71.379	19.3254	7.53062	5.46489	1.43933	1.42913	0.388769	0.418657	14180.2
2022-09-29 10:17:12	9747.22	1717.93	1059.46	812.744	506.157	236.4	70.3544	19.4064	7.56467	5.39718	1.54078	1.38303	0.386463	0.396604	14186.3
2022-09-29 10:17:13	9870.09	1728.67	1043.06	798.746	499.592	238.179	71.6749	20.2566	7.49424	5.60032	1.50163	1.37884	0.395687	0.421414	14287.1
2022-09-29 10:17:14	10013.2	1702.66	1045.79	797.36	495.872	241.539	72.2442	19.8652	7.58324	5.32548	1.3996	1.39036	0.361688	0.42486	14405
2022-09-29 10:17:15	9947.86	1729.24	1043.88	801.518	492.881	241.974	72.5629	18.8935	7.28065	5.21396	1.38051	1.4197	0.373928	0.402807	14364.9
2022-09-29 10:17:16	9871.65	1729.81	1046.34	802.072	499.665	242.37	72.654	18.2323	7.11969	5.22989	1.31012	1.41132	0.328931	0.391436	14298.6
2022-09-29 10:17:17	9703.67	1714.54	1057.55	813.16	506.23	241.895	70.7414	17.2471	7.00128	5.03471	1.33345	1.38827	0.343654	0.346986	14140.5
2022-09-29 10:17:18	9563.69	1732.63	1051.54	804.151	508.783	238.258	70.6048	16.7883	6.87746	4.967	1.3024	1.45847	0.336677	0.324761	14001.7
2022-09-29 10:17:19	9137.53	1733.2	1058.92	803.319	509.585	238.377	70.8781	17.3281	7.10808	5.05463	1.33287	1.50038	0.350395	0.3413	13584.8
2022-09-29 10:17:20	8779.81	1728.67	1067.67	804.289	504.844	236.598	71.6294	17.7329	7.56621	4.98293	1.32959	1.55067	0.449257	0.353188	13227.5
2022-09-29 10:17:21	8691.16	1699.27	1055.36	788.628	507.251	238.693	73.3598	18.3537	7.65908	4.93912	1.36605	1.58525	0.426434	0.393848	13088.4
2022-09-29 10:17:22	8737.82	1688.53	1064.39	794.865	509.439	243.397	73.542	18.6236	7.70319	5.00683	1.37646	1.5622	0.449316	0.414522	13147.1
2022-09-29 10:17:23	9246.41	1646.68	1038.41	798.191	510.679	243.397	73.4509	18.9745	7.45555	4.89132	1.3321	1.56534	0.425192	0.425204	13592.3
2022-09-29 10:17:24	9697.45	1664.21	1029.12	791.816	513.67	245.493	73.6103	19.2309	7.17541	5.20201	1.33307	1.56848	0.346315	0.43692	14050.7
2022-09-29 10:17:25	10007	1699.27	1032.12	816.209	508.491	242.646	73.3826	18.5696	7.11195	5.16616	1.3809	1.5119	0.343536	0.437609	14413.6
2022-09-29 10:17:26	10104.9	1688.53	1027.47	815.516	510.169	240.077	73.3826	19.2309	7.26672	5.02675	1.46441	1.47838	0.367778	0.467587	14495.4
2022-09-29 10:17:27	10123.6	1692.48	1045.52	812.467	516.661	237.389	72.9044	18.4617	7.18779	5.01081	1.55293	1.4878	0.360092	0.460695	14535.6
2022-09-29 10:17:28	10014.7	1696.44	1050.71	821.337	516.734	239.523	72.7451	18.2188	7.18856	5.05065	1.52439	1.49304	0.343063	0.439676	14446.5
2022-09-29 10:17:29	9647.68	1725.85	1061.1	815.1	519.068	240.946	72.8134	18.8126	7.33947	5.26175	1.51899	1.56324	0.370262	0.414178	14117.8
2022-09-29 10:17:30	9160.86	1814.63	1077.51	834.504	514.472	242.607	72.5174	19.096	7.69932	5.46489	1.47926	1.53705	0.346374	0.402807	13753.1
2022-09-29 10:17:31	8996	1841.21	1065.75	839.771	495.288	245.018	71.9709	19.2039	7.97869	5.44896	1.443	1.48571	0.336381	0.402807	13591.3
2022-09-29 10:17:32	9037.99	1839.51	1065.48	837.415	492.516	243.911	71.9937	19.6358	7.97095	5.32947	1.54502	1.4658	0.366892	0.421414	13625.6
2022-09-29 10:17:33	8944.67	1853.08	1071.49	837.553	488.796	243.318	70.9919	19.9462	7.6939	5.23785	1.42564	1.44485	0.341762	0.460695	13546.5
2022-09-29 10:17:34	9187.3	1762.6	1055.09	826.327	486.827	241.025	71.0374	19.1365	7.13207	5.18209	1.33885	1.45952	0.309537	0.455182	13665.2
2022-09-29 10:17:35	9355.28	1750.16	1055.64	823.416	500.175	243.239	71.5156	19.4873	6.70643	5.24184	1.33037	1.43018	0.342412	0.448291	13834.4
2022-09-29 10:17:36	9451.71	1771.09	1063.84	829.93	501.78	239.523	72.0392	18.6776	6.59809	5.25379	1.25804	1.4438	0.333602	0.455182	13963.9
2022-09-29 10:17:37	9913.64	1714.54	1042.51	831.732	508.345	237.428	72.4718	17.7329	6.25758	5.23387	1.23567	1.45218	0.345842	0.429339	14353.4
2022-09-29 10:17:38	9317.95	1785.22	1067.39	846.008	513.889	239.919	73.0183	18.5562	6.75055	5.37726	1.30317	1.48257	0.382383	0.433474	13877.7
2022-09-29 10:17:39	9041.1	1815.76	1081.61	840.187	514.108	238.654	72.5629	18.5022	7.11814	5.26574	1.31127	1.5622	0.368429	0.443811	13638.6
2022-09-29 10:17:40	9061.32	1793.14	1064.39	836.444	517.536	242.844	72.9955	18.9475	7.8007	5.16616	1.31879	1.57791	0.370321	0.426238	13624.3
2022-09-29 10:17:41	8734.7	1792.57	1101.84	841.157	516.15	246.362	73.4964	19.9867	8.52041	5.19404	1.3807	1.57372	0.370025	0.422792	13343.7
2022-09-29 10:17:42	9457.93	1763.73	1086.8	825.079	512.941	244.583	73.0638	19.3524	8.32694	4.83157	1.34155	1.50352	0.378185	0.442433	14000.3
2022-09-29 10:17:43	9132.87	1790.31	1101.3	830.762	509.512	242.053	73.337	19.1634	8.1799	4.9192	1.27984	1.44799	0.39072	0.449669	13716
2022-09-29 10:17:44	9148.42	1824.24	1108.13	828.129	508.783	239.919	73.1094	18.6641	8.1799	4.89132	1.35525	1.3715	0.376411	0.462074	13766
2022-09-29 10:17:45	9386.39	1844.6	1082.7	816.348	510.606	238.614	72.6768	17.9219	8.04834	4.9909	1.40153	1.36731	0.368015	0.473789	13986.5
2022-09-29 10:17:46	9515.48	1806.71	1081.88	815.655	510.971	239.879	72.8589	18.2188	7.9013	5.26574	1.40057	1.38093	0.336795	0.444156	14078.4
2022-09-29 10:17:47	10066.1	1760.91	1065.75	807.061	511.336	239.919	72.5629	18.3132	8.00191	5.23387	1.41118	1.40189	0.337919	0.409698	14558.7
2022-09-29 10:17:48	9633.68	1767.69	1069.03	811.497	507.543	241.777	71.3334	18.1513	7.52829	5.30158	1.35891	1.43227	0.358377	0.393159	14137.1
2022-09-29 10:17:49	9509.26	1765.43	1084.62	819.12	508.71	244.623	71.5383	18.3537	7.89356	5.23387	1.4347	1.44066	0.396574	0.358012	14038.4
2022-09-29 10:17:50	9151.53	1792.57	1079.15	824.941	516.369	243.279	71.9482	18.3402	8.24181	5.07056	1.49063	1.4438	0.402428	0.329516	13715.1
2022-09-29 10:17:51	8904.24	1769.39	1092.55	827.99	519.214	243.714	71.5839	18.3267	8.30372	5.10641	1.73962	1.45532	0.38664	0.339715	13464.3
2022-09-29 10:17:52	9342.84	1739.98	1110.32	814.823	517.39	240.788	72.4946	18.6641	8.3192	5.09446	1.63817	1.46161	0.375051	0.368005	13874.6
2022-09-29 10:17:53	9521.7	1728.67	1128.91	814.269	507.689	239.8	72.8817	18.4077	7.97095	5.07454	1.57222	1.48466	0.364881	0.415556	14049.2
2022-09-29 10:17:54	9772.11	1707.19	1138.48	811.912	499.884	239.879	72.4718	17.9624	7.32863	5.16616	1.52786	1.5119	0.354593	0.434163	14276.2
2022-09-29 10:17:55	9960.3	1714.54	1123.72	804.705	492.225	240.551	72.3808	17.8004	7.00593	5.18607	1.27193	1.45532	0.355716	0.441054	14441.9
2022-09-29 10:17:56	9801.66	1690.79	1108.13	809.14	496.966	241.342	72.8817	18.2458	7.02992	5.26574	1.41253	1.46161	0.361747	0.413833	14255.1
2022-09-29 10:17:57	9705.23	1678.35	1065.21	804.705	501.561	238.535	71.5839	17.5845	6.78305	5.26175	1.32072	1.43961	0.361688	0.359735	14098.3
2022-09-29 10:17:58	9509.26	1662.51	1097.47	806.784	498.644	236.321	71.9254	17.7329	7.14909	5.39718	1.28909	1.44275	0.375583	0.367316	13916.7
2022-09-29 10:17:59	9456.38	1669.86	1103.76	813.437	504.844	236.716	73.5875	18.2188	7.6761	5.3693	1.36662	1.4878	0.40225	0.358701	13893.5
2022-09-29 10:18:00	9395.72	1678.35	1093.91	818.565	502.51	237.942	73.1321	17.8679	7.65289	5.25379	1.34985	1.41446	0.368843	0.342196	13834.4
2022-09-29 10:18:01	9221.52	1683.44	1105.94	817.872	501.488	239.286	73.2004	18.6506	8.09477	5.25777	1.432	1.41446	0.349094	0.391091	13678.3
2022-09-29 10:18:02	9258.85	1703.23	1062.74	811.635	500.686	243.239	72.1303	18.8665	8.02512	5.07853	1.5078	1.43542	0.335613	0.403151	13688.2
2022-09-29 10:18:03	9342.84	1699.84	1077.51	808.586	501.78	247.113	71.9026	18.8261	7.72641	5.10641	1.62622	1.4679	0.336145	0.421069	13785.1
2022-09-29 10:18:04	9489.04	1689.66	1093.09	803.042	499.373	245.413	71.47	18.6776	7.61187	5.14624	1.56315	1.51819	0.361511	0.442777	13926.4
2022-09-29 10:18:05	9447.04	1741.12	1087.35	797.082	497.112	245.611	71.4928	18.5022	7.30774	5.21794	1.49276	1.56324	0.359264	0.406597	13921.7
2022-09-29 10:18:06	9576.14	1730.94	1088.17	796.805	499.446	243.595	72.3352	17.8409	7.58866	5.20599	1.44184	1.56534	0.360328	0.394537	14041.8
2022-09-29 10:18:07	9423.71	1720.19	1063.29	803.042	504.406	236.796	72.7223	17.6924	7.5933	5.16616	1.28061	1.54962	0.347734	0.421069	13858.2
2022-09-29 10:18:08	9098.65	1694.75	1050.71	813.021	506.011	235.728	72.8134	17.2201	7.47644	5.0626	1.24435	1.58839	0.34188	0.395226	13505
2022-09-29 10:18:09	9156.2	1685.7	1075.05	827.158	516.588	234.226	73.4737	17.517	7.94774	4.95505	1.32863	1.56115	0.351932	0.399016	13602.5
2022-09-29 10:18:10	9132.87	1694.18	1090.36	834.504	519.506	234.384	73.6558	18.7046	8.10251	5.29362	1.35467	1.60411	0.370321	0.40453	13615.3
2022-09-29 10:18:11	9258.85	1729.81	1093.09	839.355	514.983	237.468	73.2004	18.1918	8.13347	5.19404	1.27752	1.59153	0.369375	0.349053	13781.9
2022-09-29 10:18:12	9459.49	1789.18	1090.36	828.96	516.661	239.958	73.2915	18.8531	8.25729	5.28565	1.20057	1.57896	0.433234	0.396604	14033.9
2022-09-29 10:18:13	9657.01	1747.9	1098.56	823.971	504.625	242.172	72.3352	19.0825	7.70164	5.40913	1.18167	1.558	0.503064	0.397294	14182.4
2022-09-29 10:18:14	9725.45	1749.6	1069.85	820.506	504.771	241.974	72.0848	18.1513	7.23035	5.13828	1.11301	1.50562	0.499457	0.411077	14218.3
2022-09-29 10:18:15	9601.02	1733.2	1058.37	805.398	502.874	239.444	71.083	18.1783	7.16844	5.2976	1.14715	1.48047	0.475688	0.46483	14045.6
2022-09-29 10:18:16	9700.56	1736.03	1066.03	811.081	500.394	241.539	71.379	18.1243	7.09647	6.24161	1.68138	1.4899	0.3948	0.438298	14162.5
2022-09-29 10:18:17	9569.91	1740.55	1039.78	798.191	507.47	240.907	72.5174	16.9772	7.25898	6.0544	1.69623	1.53495	0.327453	0.422448	14003.6
2022-09-29 10:18:18	9445.49	1730.37	1038.68	791.677	507.98	241.658	71.6294	17.2471	7.25589	6.1022	1.77993	1.49514	0.299722	0.412799	13862.1
2022-09-29 10:18:19	9205.97	1721.89	1053.45	807.477	511.336	241.618	72.0392	17.6655	7.74653	6.07432	1.84396	1.58525	0.314149	0.370417	13649.4
2022-09-29 10:18:20	9000.67	1673.26	1026.11	805.121	514.254	239.958	74.6121	17.2336	7.76201	5.10243	1.51879	1.53076	0.324142	0.376275	13367.8
2022-09-29 10:18:21	8916.68	1660.82	1016.27	812.467	510.388	240.037	74.8625	17.5575	8.03286	5.17412	1.41677	1.50876	0.327689	0.41211	13265.9
2022-09-29 10:18:22	8960.23	1667.04	1034.31	822.307	508.345	240.907	76.3652	17.6385	8.19538	5.05463	1.42275	1.51609	0.353115	0.398327	13344.1
2022-09-29 10:18:23	9126.65	1662.51	1040.05	820.228	505.209	246.125	76.7068	17.7329	8.23407	5.10243	1.40925	1.47104	0.348384	0.413144	13512.2
2022-09-29 10:18:24	9456.38	1707.19	1043.33	821.337	501.343	247.232	73.6786	18.1243	8.34241	5.28565	1.33808	1.51924	0.351814	0.421069	13885.9
2022-09-29 10:18:25	9412.83	1737.16	1058.37	824.525	503.604	249.248	74.0656	18.988	7.82392	5.2976	1.51609	1.56324	0.359146	0.433129	13895.8
2022-09-29 10:18:26	9439.27	1776.18	1071.22	828.406	505.719	250.632	74.6348	19.4199	7.80844	5.49278	1.64743	1.66383	0.395924	0.458628	13982.9
2022-09-29 10:18:27	9622.8	1766.56	1065.75	829.099	510.242	248.141	74.1795	19.4199	7.09337	5.51269	1.60018	1.68164	0.434712	0.462763	14153
2022-09-29 10:18:28	9594.8	1753.56	1079.7	833.95	517.025	249.09	75.4317	19.2039	7.29768	5.62422	1.69218	1.71098	0.443936	0.45656	14140
2022-09-29 10:18:29	9647.68	1740.55	1074.77	837.692	520.308	246.876	73.929	19.096	7.64825	5.68795	1.57222	1.70993	0.43956	0.43244	14178.4
2022-09-29 10:18:30	9314.84	1725.28	1075.05	833.395	520.162	246.244	74.6121	19.3524	8.04834	5.71583	1.42082	1.66278	0.452805	0.40832	13826.6
2022-09-29 10:18:31	9118.87	1775.04	1077.51	830.762	514.764	246.086	75.8643	18.1378	8.22633	5.66804	1.44416	1.60515	0.43347	0.402807	13674.8
2022-09-29 10:18:32	9142.2	1751.29	1090.36	832.148	513.962	245.058	75.6367	18.6776	8.27277	5.36133	1.34811	1.57267	0.458422	0.412799	13686.8
2022-09-29 10:18:33	9524.81	1753.56	1095.83	831.039	509.221	248.299	76.3652	18.8261	8.13347	5.36133	1.37125	1.4878	0.486626	0.417623	14075.2
2022-09-29 10:18:34	10146.9	1730.37	1087.08	826.743	507.98	248.181	74.3616	18.0703	7.57705	5.18209	1.33827	1.42284	0.412243	0.402807	14656.1
2022-09-29 10:18:35	10540.4	1700.4	1091.73	812.883	508.564	245.532	72.9044	19.2849	7.36501	5.3215	1.32362	1.45847	0.394741	0.409698	15008
2022-09-29 10:18:36	10363.1	1696.44	1084.89	804.705	510.169	244.069	71.9026	19.0015	7.09028	5.50074	1.31339	1.48571	0.350217	0.387301	14810.4
2022-09-29 10:18:37	9938.53	1728.67	1068.21	804.844	510.023	241.895	71.766	18.5831	7.39287	5.46888	1.35602	1.48885	0.33106	0.387301	14399
2022-09-29 10:18:38	9366.17	1761.47	1064.93	817.179	509.804	240.353	72.1986	18.9475	7.74653	5.51269	1.48639	1.54962	0.378717	0.417279	13868.1
2022-09-29 10:18:39	9064.43	1785.22	1067.12	832.148	515.129	245.018	72.6085	19.3524	8.72935	5.40913	1.56315	1.57477	0.400181	0.394537	13619.1
2022-09-29 10:18:40	9013.11	1832.16	1076.42	836.167	515.931	246.244	73.3826	19.5683	9.03117	5.23387	1.65438	1.57896	0.414431	0.403841	13631.3
2022-09-29 10:18:41	8938.45	1803.88	1093.64	833.118	519.797	246.244	73.2915	19.7977	9.01569	5.23387	1.56007	1.59572	0.416796	0.392125	13546.4
2022-09-29 10:18:42	9193.53	1821.98	1094.73	837.137	528.478	249.129	73.8152	19.4738	9.41811	5.2259	1.52709	1.5821	0.403374	0.393848	13836.8
2022-09-29 10:18:43	9313.29	1794.84	1079.42	829.099	539.565	245.611	69.2387	19.069	8.63649	5.22989	1.54116	1.51295	0.377653	0.414867	13907.8
2022-09-29 10:18:44	9545.03	1775.04	1064.93	836.167	531.541	244.583	68.7151	18.5696	8.14121	5.26972	1.43528	1.45742	0.466996	0.422792	14101.8
2022-09-29 10:18:45	9809.43	1791.44	1059.19	839.632	528.186	245.809	68.7606	18.0973	7.73879	5.35337	1.38552	1.49514	0.459487	0.449324	14377.4
2022-09-29 10:18:46	9924.53	1754.69	1053.72	819.674	518.193	244.228	66.848	17.7734	7.12356	5.33743	1.28292	1.47942	0.422709	0.442433	14415.7
2022-09-29 10:18:47	9657.01	1766.56	1085.16	822.862	506.886	246.52	71.9026	18.0703	7.14677	5.3215	1.20423	1.57058	0.402664	0.44071	14191.1
2022-09-29 10:18:48	9666.34	1743.38	1085.44	815.239	512.284	246.52	71.8343	17.7734	7.22339	5.32947	1.15621	1.56429	0.326803	0.431062	14174.8
2022-09-29 10:18:49	9582.36	1714.54	1089.81	814.546	513.451	242.804	71.7433	17.544	7.61187	5.12234	1.16605	1.57267	0.315568	0.406942	14063
2022-09-29 10:18:50	9520.14	1750.16	1093.64	825.079	514.691	242.528	72.7906	17.7734	7.54068	5.09048	1.16836	1.58105	0.357254	0.410387	14053
2022-09-29 10:18:51	9725.45	1780.7	1081.61	831.039	514.254	242.963	73.0411	17.544	8.23407	5.14624	1.32998	1.51714	0.381792	0.42865	14283.6
2022-09-29 10:18:52	9599.47	1792.01	1093.09	836.999	508.929	240.986	73.2004	17.6385	8.80674	4.86344	1.35717	1.51819	0.364172	0.415556	14179.6
2022-09-29 10:18:53	9616.57	1794.27	1092.55	835.751	510.388	244.821	73.0638	17.9893	8.59779	4.95903	1.46325	1.46475	0.361984	0.447601	14202.7
2022-09-29 10:18:54	9282.18	1804.45	1099.93	838.108	510.606	244.069	72.9272	18.5157	8.72935	4.97098	1.49565	1.4417	0.355598	0.438987	13888.2
2022-09-29 10:18:55	9215.3	1781.26	1096.1	837.415	509.002	241.025	71.766	18.2053	7.94774	4.8953	1.33037	1.45218	0.365532	0.406253	13786.5
2022-09-29 10:18:56	9193.53	1790.31	1084.89	833.534	519.36	244.662	70.7414	18.6371	7.48264	5.28167	1.43335	1.43018	0.380846	0.435886	13772.1
2022-09-29 10:18:57	8852.91	1795.97	1097.74	833.95	522.059	241.579	71.3562	18.7046	7.40138	5.28167	1.33615	1.47838	0.358081	0.401773	13450.5
2022-09-29 10:18:58	9093.98	1754.12	1087.9	830.485	518.484	238.258	71.2424	17.6115	7.58788	5.25379	1.38012	1.5119	0.34939	0.395571	13628.6
2022-09-29 10:18:59	9013.11	1733.76	1079.15	824.248	522.059	237.547	70.3772	18.0433	7.90904	5.15022	1.35486	1.48676	0.370084	0.411077	13515
2022-09-29 10:19:00	8924.45	1771.09	1081.88	818.704	513.524	235.175	71.083	17.8274	8.24955	4.89929	1.28813	1.49723	0.357549	0.390058	13450.4
2022-09-29 10:19:01	9391.05	1756.38	1052.08	816.07	507.105	235.412	70.9919	17.1796	8.03286	4.87937	1.30491	1.41656	0.390602	0.415556	13862.7
2022-09-29 10:19:02	9531.03	1794.27	1053.72	813.437	508.345	237.902	70.8553	17.571	7.79296	4.98692	1.21426	1.41027	0.374519	0.41659	14043.3
2022-09-29 10:19:03	9868.54	1801.06	1072.31	812.19	498.717	248.576	69.9673	16.0865	7.50276	5.11438	1.22911	1.42494	0.342531	0.40005	14403.5
2022-09-29 10:19:04	10017.8	1775.04	1076.42	811.081	500.175	245.572	70.0129	15.8706	7.12278	5.20599	1.20906	1.43542	0.344245	0.415556	14527.8
2022-09-29 10:19:05	9879.42	1808.41	1100.75	818.288	502.874	245.809	70.0129	16.5184	7.24505	5.30557	1.29488	1.53286	0.323846	0.418313	14458.2
2022-09-29 10:19:06	9837.43	1766.56	1086.53	822.723	499.373	247.667	70.3316	16.4914	7.1282	5.13429	1.25496	1.57372	0.321363	0.41659	14362.9
2022-09-29 10:19:07	9644.57	1773.35	1086.8	827.297	506.23	238.495	72.2669	18.1918	7.39364	5.22989	1.38282	1.58944	0.33851	0.434508	14183.6
2022-09-29 10:19:08	9420.6	1742.25	1091.18	833.118	509.585	238.851	72.654	18.5831	7.64979	5.2259	1.38996	1.61668	0.34395	0.406253	13943.5
2022-09-29 10:19:09	9425.27	1719.63	1081.06	825.634	506.449	236.914	72.3352	17.9084	7.87035	5.18209	1.29758	1.54962	0.339929	0.394192	13901.8
2022-09-29 10:19:10	9479.71	1723.02	1099.93	818.981	513.597	235.096	72.95	18.3132	8.36563	5.42506	1.47038	1.50876	0.332656	0.388335	13979.1
2022-09-29 10:19:11	9327.28	1723.02	1130.82	820.644	504.771	236.756	74.4527	17.8679	8.41206	5.28167	1.51841	1.48885	0.321363	0.370072	13853
2022-09-29 10:19:12	9649.24	1734.33	1118.79	818.427	503.093	239.365	73.542	18.0973	7.99417	5.50871	1.41619	1.48885	0.330941	0.403151	14172
2022-09-29 10:19:13	9790.77	1745.07	1121.53	825.495	505.646	240.432	73.7469	18.2053	7.76201	5.30557	1.45727	1.52657	0.362102	0.383855	14337.7
2022-09-29 10:19:14	9484.37	1768.82	1133.56	833.118	504.552	242.172	73.542	17.9354	7.38203	5.25379	1.34348	1.5601	0.383743	0.44071	14074.4
2022-09-29 10:19:15	9426.82	1777.31	1079.7	840.88	517.828	242.172	72.0848	17.8814	7.22803	5.20201	1.22468	1.59782	0.369493	0.49722	13990.8
2022-09-29 10:19:16	9275.96	1754.69	1091.18	836.167	524.247	243.793	72.7906	17.5845	7.44936	4.88734	1.39864	1.66068	0.325206	0.445879	13832.6
2022-09-29 10:19:17	9260.4	1759.78	1102.12	835.474	533.657	246.52	73.2232	18.1513	7.81618	5.13429	1.45804	1.62925	0.316337	0.467242	13846.1
2022-09-29 10:19:18	9317.95	1729.24	1089.27	828.267	532.781	245.532	72.9044	17.6924	7.8007	4.90327	1.36971	1.57791	0.324378	0.419002	13850
2022-09-29 10:19:19	9636.79	1677.22	1101.84	818.842	523.445	242.765	72.0165	17.2471	7.73569	4.78776	1.31282	1.50247	0.35548	0.352844	14106.2
2022-09-29 10:19:20	9737.89	1704.92	1095.28	826.188	512.868	241.184	72.1531	17.3551	7.81618	4.81962	1.31089	1.43542	0.402487	0.414867	14224
2022-09-29 10:19:21	9843.65	1705.49	1083.25	823.278	504.26	239.484	71.4017	17.4495	7.56389	4.69614	1.19151	1.43018	0.38398	0.411421	14303.9
2022-09-29 10:19:22	10215.4	1755.25	1079.7	827.99	505.427	242.804	71.9709	18.2053	7.68307	5.02276	1.3213	1.46161	0.423004	0.42865	14733.1
2022-09-29 10:19:23	10336.7	1807.28	1073.95	835.058	514.618	246.599	73.1549	18.6776	7.60026	5.20997	1.38938	1.53391	0.402309	0.457594	14922.6
2022-09-29 10:19:24	10265.1	1834.99	1054.54	836.86	520.308	248.497	72.5174	18.5831	7.27833	5.34142	1.30067	1.54334	0.388887	0.437953	14867.7
2022-09-29 10:19:25	9991.41	1834.99	1049.62	835.336	518.338	248.655	72.4946	18.2997	7.16921	5.21396	1.31899	1.57896	0.385931	0.422103	14585.2
2022-09-29 10:19:26	9772.11	1795.4	1058.1	845.731	510.533	246.797	71.6522	18.4212	7.50508	5.13429	1.34869	1.55696	0.344718	0.409354	14335
2022-09-29 10:19:27	9411.27	1786.35	1060.01	842.543	506.522	245.453	71.379	18.5427	7.9013	5.12234	1.29218	1.49828	0.33579	0.397638	13958.6
2022-09-29 10:19:28	9339.73	1773.35	1063.02	852.938	505.573	245.73	71.7433	18.4212	8.34241	5.22192	1.30761	1.51609	0.337032	0.369383	13887.6
2022-09-29 10:19:29	9647.68	1790.88	1070.4	857.927	510.461	247.232	71.9026	18.8126	8.5591	5.42506	1.36238	1.52029	0.369375	0.381443	14232.9
2022-09-29 10:19:30	9639.9	1805.01	1069.31	850.443	516.515	245.493	72.0392	18.907	7.84713	5.26972	1.28369	1.51924	0.36494	0.374207	14234.3
2022-09-29 10:19:31	9772.11	1808.41	1055.91	838.939	527.748	251.857	67.0302	17.49	7.26982	5.30158	1.27964	1.54124	0.375643	0.392814	14355.6
2022-09-29 10:19:32	9731.67	1819.72	1069.31	821.337	526.873	249.96	66.4154	17.6655	7.01831	5.12234	1.27328	1.46895	0.386818	0.498943	14318.7
2022-09-29 10:19:33	9540.36	1818.59	1065.48	815.932	523.809	249.09	66.8253	16.9502	7.06087	5.0626	1.28948	1.44799	0.355716	0.486538	14112.7
2022-09-29 10:19:34	9677.23	1777.31	1049.62	814.684	525.925	249.485	66.9391	16.3429	7.10885	5.28964	1.31918	1.48047	0.358554	0.483437	14193.6
2022-09-29 10:19:35	9744.11	1809.54	1057	823.832	507.47	244.346	70.8098	17.436	7.51901	5.13828	1.33345	1.48676	0.343004	0.465864	14290.8
2022-09-29 10:19:36	9615.02	1796.53	1053.45	826.188	509.512	245.572	71.6066	17.6924	7.60181	5.28565	1.40963	1.49933	0.419752	0.376275	14152.2
2022-09-29 10:19:37	9244.85	1853.08	1047.71	822.585	505.792	243.99	71.1057	17.8949	7.51282	5.26574	1.29739	1.50247	0.41922	0.377997	13823.4
2022-09-29 10:19:38	9244.85	1853.08	1047.71	822.585	505.792	243.99	71.1057	17.8949	7.51282	5.26574	1.29739	1.50247	0.41922	0.377997	13823.4
2022-09-29 10:19:39	9067.54	1817.46	1058.64	814.13	502.51	240.591	72.8361	18.0973	8.35015	5.17811	1.29392	1.47314	0.438378	0.414178	13609
2022-09-29 10:19:40	9412.83	1811.24	1067.39	806.646	500.467	241.065	73.9063	18.0568	8.38111	5.05861	1.22391	1.54857	0.378008	0.4445	13948.6
2022-09-29 10:19:41	9753.44	1712.28	1072.59	801.518	503.02	242.409	74.1567	18.0973	8.00965	5.12633	1.23258	1.58105	0.399057	0.439676	14194.3
2022-09-29 10:19:42	9753.44	1712.28	1072.59	801.518	503.02	242.409	74.1567	18.0973	8.00965	5.12633	1.23258	1.58105	0.399057	0.439676	14194.3
2022-09-29 10:19:43	9705.23	1736.59	1061.65	803.597	514.327	245.453	74.9308	18.2053	7.35417	5.33743	1.28427	1.61668	0.410114	0.418313	14176.4
2022-09-29 10:19:44	9842.1	1718.5	1057.55	803.181	515.056	242.132	73.0866	18.3537	7.10111	5.37328	1.29932	1.58629	0.404142	0.379376	14286.1
2022-09-29 10:19:45	9761.22	1774.48	1067.67	811.081	511.409	240.788	73.4509	18.2593	7.80844	5.45693	1.34734	1.56848	0.409641	0.363525	14275.3
2022-09-29 10:19:46	9650.79	1811.8	1067.39	816.625	513.087	242.646	74.2022	18.4752	8.28824	5.30158	1.40327	1.61144	0.389538	0.338406	14212.4
2022-09-29 10:19:47	9650.79	1811.8	1067.39	816.625	513.087	242.646	74.2022	18.4752	8.28824	5.30158	1.40327	1.61144	0.389538	0.338406	14212.4
2022-09-29 10:19:48	8863.8	1828.2	1071.49	825.772	518.557	239.879	74.3844	18.3672	9.13951	5.40116	1.3834	1.55486	0.44973	0.331756	13458.7
2022-09-29 10:19:49	8873.13	1795.97	1067.39	828.267	528.405	244.109	74.4982	18.3672	8.74483	5.25379	1.45669	1.54962	0.484261	0.380065	13448
2022-09-29 10:19:50	8873.13	1795.97	1067.39	828.267	528.405	244.109	74.4982	18.3672	8.74483	5.25379	1.45669	1.54962	0.484261	0.380065	13448
2022-09-29 10:19:51	9117.31	1746.2	1065.48	822.862	525.195	240.314	72.95	18.0298	8.40432	5.17412	1.41908	1.4679	0.486449	0.382822	13625.7
2022-09-29 10:19:52	9621.24	1705.49	1050.71	803.042	518.484	241.025	72.5629	18.3807	8.16442	4.86344	1.51339	1.48257	0.410706	0.394537	14047.8
2022-09-29 10:19:53	9568.36	1716.8	1042.79	805.537	506.667	239.523	72.4491	18.8935	8.40432	5.05463	1.58649	1.51086	0.398703	0.389024	13988.4
2022-09-29 10:19:54	9434.6	1767.69	1051.81	808.863	501.197	246.283	72.6312	18.5157	8.28824	5.51668	1.59632	1.65754	0.439974	0.423137	13919.5
2022-09-29 10:19:55	9434.6	1767.69	1051.81	808.863	501.197	246.283	72.6312	18.5157	8.28824	5.51668	1.59632	1.65754	0.439974	0.423137	13919.5
2022-09-29 10:19:56	9664.79	1768.26	1054	809.418	492.006	246.125	73.1321	18.5562	7.8007	5.93889	1.60558	1.70783	0.471549	0.410732	14144.2
2022-09-29 10:19:57	9927.64	1762.6	1051.54	808.309	499.3	246.639	73.2004	18.9205	7.68617	5.87914	1.53152	1.74136	0.49727	0.419346	14405.9
2022-09-29 10:19:58	9927.64	1762.6	1051.54	808.309	499.3	246.639	73.2004	18.9205	7.68617	5.87914	1.53152	1.74136	0.49727	0.419346	14405.9
2022-09-29 10:19:59	10185.8	1767.69	1051.26	813.437	507.47	243.476	74.5665	19.1365	8.04834	5.69193	1.55158	1.76336	0.480063	0.458628	14680.9
2022-09-29 10:20:00	10059.8	1795.97	1059.74	832.286	513.305	246.362	73.4281	18.0028	7.60336	5.47286	1.33229	1.77803	0.452982	0.488261	14616.1
2022-09-29 10:20:01	10059.8	1795.97	1059.74	832.286	513.305	246.362	73.4281	18.0028	7.60336	5.47286	1.33229	1.77803	0.452982	0.488261	14616.1
2022-09-29 10:20:02	9896.53	1769.39	1065.21	831.039	511.263	245.809	73.6103	17.679	7.64438	5.64812	1.29141	1.73717	0.414667	0.482748	14427.7
2022-09-29 10:20:03	9657.01	1762.6	1072.31	831.871	513.087	242.409	73.3826	17.9084	7.83939	5.54854	1.18688	1.64811	0.360269	0.401429	14187.6
2022-09-29 10:20:04	9468.82	1747.9	1074.23	840.325	520.673	240.946	73.4964	19.15	8.25729	5.42905	1.25881	1.5842	0.350631	0.365593	14002.8
2022-09-29 10:20:05	9468.82	1747.9	1074.23	840.325	520.673	240.946	73.4964	19.15	8.25729	5.42905	1.25881	1.5842	0.350631	0.365593	14002.8
2022-09-29 10:20:06	9275.96	1743.38	1047.43	842.681	521.475	239.919	72.0165	18.9745	8.34241	5.13031	1.2403	1.5601	0.309596	0.362836	13778.8
2022-09-29 10:20:07	9265.07	1729.24	1053.18	838.523	522.277	241.5	71.4245	19.4334	8.49719	5.26574	1.28273	1.53391	0.306344	0.374207	13757.9
2022-09-29 10:20:08	9086.21	1729.81	1035.68	832.979	519.797	244.979	71.2879	18.8531	8.45076	5.15022	1.39652	1.558	0.375938	0.391436	13556.9
2022-09-29 10:20:09	9086.21	1729.81	1035.68	832.979	519.797	244.979	71.2879	18.8531	8.45076	5.15022	1.39652	1.558	0.375938	0.391436	13556.9
2022-09-29 10:20:10	9037.99	1756.38	1067.12	835.613	517.609	245.413	71.6522	18.9475	8.33468	5.41311	1.45245	1.56848	0.395628	0.377308	13568.3
2022-09-29 10:20:11	8823.36	1749.03	1072.59	830.485	513.889	245.532	71.2879	18.7721	8.43528	5.28565	1.46267	1.54543	0.390661	0.413489	13342.5
2022-09-29 10:20:12	9176.42	1729.24	1069.03	825.495	507.105	244.662	70.8325	18.3402	8.21859	5.44498	1.28254	1.62087	0.339633	0.460351	13658.5
2022-09-29 10:20:13	9176.42	1729.24	1069.03	825.495	507.105	244.662	70.8325	18.3402	8.21859	5.44498	1.28254	1.62087	0.339633	0.460351	13658.5
2022-09-29 10:20:14	9538.81	1684	1072.59	812.328	508.856	243.397	71.7205	18.3672	8.51267	5.64015	1.22121	1.62296	0.324142	0.50549	13967.9
2022-09-29 10:20:15	9873.2	1656.29	1070.13	808.17	507.543	244.86	72.8589	18.5022	8.37337	5.58837	1.2673	1.67221	0.330823	0.486883	14269.3
2022-09-29 10:20:16	10003.9	1637.07	1081.06	806.368	498.644	249.288	74.6576	18.988	8.00965	5.74372	1.40558	1.61458	0.363285	0.49722	14387.6
2022-09-29 10:20:17	10003.9	1637.07	1081.06	806.368	498.644	249.288	74.6576	18.988	8.00965	5.74372	1.40558	1.61458	0.363285	0.49722	14387.6
2022-09-29 10:20:18	9936.97	1669.3	1063.29	804.012	500.248	249.802	75.0674	17.679	7.57705	5.50074	1.37318	1.65125	0.377712	0.450358	14333.3
2022-09-29 10:20:19	9804.77	1673.26	1075.87	809.833	494.559	250.553	75.2268	17.3686	7.41608	5.70787	1.39883	1.69945	0.391134	0.451392	14218.5
2022-09-29 10:20:20	9828.1	1702.1	1066.03	817.872	504.114	249.564	75.3179	18.0703	7.36655	5.7955	1.4133	1.8147	0.406153	0.434163	14278.4
2022-09-29 10:20:21	9706.78	1685.7	1060.28	813.16	506.595	244.741	76.9572	17.9759	7.53294	5.67998	1.36065	1.7906	0.375643	0.410387	14129.3
2022-09-29 10:20:22	9680.34	1695.88	1069.58	829.376	510.461	246.52	76.4108	19.015	7.66372	5.56049	1.405	1.7707	0.385813	0.398327	14144.8
2022-09-29 10:20:23	9734.78	1736.59	1044.15	817.318	517.609	244.188	75.5456	18.7856	7.76974	5.40913	1.33866	1.77175	0.361097	0.406253	14206
2022-09-29 10:20:24	9639.9	1729.81	1051.54	818.842	516.588	244.267	75.3862	17.7464	8.14894	5.28565	1.33249	1.66068	0.365118	0.403496	14111.3
2022-09-29 10:20:25	9470.37	1730.37	1052.9	818.704	514.254	245.216	73.2232	17.2066	8.29598	5.17412	1.29276	1.68269	0.349626	0.390402	13939.4
2022-09-29 10:20:26	9353.72	1746.77	1052.36	815.239	510.752	246.006	73.6558	16.8962	8.58232	5.2259	1.34174	1.62192	0.317815	0.373173	13832.9
2022-09-29 10:20:27	9294.62	1723.59	1057.28	824.941	508.929	246.165	72.95	16.7478	8.73709	5.03471	1.35351	1.48885	0.320062	0.325622	13762.5
2022-09-29 10:20:28	9403.49	1700.97	1049.35	818.149	502.51	244.346	72.1759	16.8692	8.799	4.967	1.324	1.48047	0.296056	0.312666	13825
2022-09-29 10:20:29	9456.38	1724.72	1049.35	815.239	501.197	244.623	71.5383	16.9502	8.6597	4.94708	1.29527	1.42075	0.337682	0.316422	13897
2022-09-29 10:20:30	9204.41	1712.28	1050.99	814.407	499.811	243.121	71.3334	17.8544	8.75257	4.88734	1.27386	1.47209	0.353647	0.360424	13631.3
2022-09-29 10:20:31	9182.64	1742.25	1065.48	814.962	495.507	242.844	72.3125	18.1378	9.00795	5.10243	1.21735	1.57477	0.338746	0.393503	13651.8
2022-09-29 10:20:32	9173.31	1764.3	1073.95	821.337	494.121	245.374	72.2669	18.4482	8.96926	5.04666	1.23027	1.56115	0.330291	0.425549	13680.7
2022-09-29 10:20:33	9230.85	1772.78	1075.87	826.881	496.309	249.485	73.3826	18.6506	8.86091	5.17811	1.29797	1.60725	0.299899	0.435541	13761.9
2022-09-29 10:20:34	9894.98	1758.65	1083.25	832.979	493.465	250.118	73.8607	17.8814	8.42754	5.2259	1.23644	1.63135	0.332124	0.48895	14422.5
2022-09-29 10:20:35	10223.2	1710.01	1077.51	841.85	499.3	249.485	73.7924	18.2323	8.11799	5.15421	1.23201	1.59258	0.33508	0.490673	14710.3
2022-09-29 10:20:36	10445.6	1751.86	1079.15	838.523	508.126	248.892	74.0656	18.7046	7.63277	5.30557	1.21831	1.64602	0.362753	0.495842	14981.5
2022-09-29 10:20:37	10535.8	1700.4	1079.7	839.078	505.427	243.555	74.0884	18.2188	7.28452	5.08649	1.1674	1.61249	0.372509	0.482748	15012.2
2022-09-29 10:20:38	10276	1690.79	1071.49	830.207	507.47	241.658	73.2004	18.2593	6.96801	5.07454	1.16971	1.55172	0.332656	0.419002	14724.6
2022-09-29 10:20:39	10104.9	1750.73	1066.3	817.456	508.491	241.46	72.9955	17.8949	6.814	5.02675	1.15351	1.60515	0.351873	0.421758	14595.6
2022-09-29 10:20:40	9723.89	1687.96	1083.52	827.158	505.792	245.176	73.8379	17.6655	7.11969	5.09446	1.17029	1.59677	0.342235	0.401773	14180.7
2022-09-29 10:20:41	9638.35	1711.71	1087.35	829.376	510.315	246.441	73.2915	17.409	7.3712	5.20201	1.17222	1.60934	0.344305	0.398672	14130.3
2022-09-29 10:20:42	9487.48	1758.08	1093.37	841.85	516.442	248.141	73.4509	17.7059	7.85487	5.24582	1.2538	1.58525	0.3663	0.371106	14053.2
2022-09-29 10:20:43	9471.93	1793.14	1114.69	851.69	520.527	249.762	73.6786	18.0838	8.05608	5.34938	1.2916	1.59363	0.343713	0.343609	14110.5
2022-09-29 10:20:44	9562.14	1795.4	1093.64	854.462	526.435	247.39	72.1075	17.8139	8.22633	5.3215	1.32092	1.55172	0.321599	0.329068	14186.5
2022-09-29 10:20:45	9196.64	1833.29	1104.3	857.789	529.134	250.671	72.9044	18.6101	8.54362	5.39718	1.4349	1.58525	0.335731	0.336683	13881
2022-09-29 10:20:46	9097.1	1803.88	1105.12	839.078	524.903	249.485	72.5401	17.8409	8.32694	5.32947	1.27926	1.59258	0.301555	0.348709	13727.1
2022-09-29 10:20:47	9045.77	1764.3	1088.17	834.781	515.931	248.418	72.7906	17.5305	8.45076	5.31353	1.23316	1.5381	0.32361	0.36387	13604.9
2022-09-29 10:20:48	8793.81	1749.03	1086.53	836.999	511.044	247.351	73.3598	17.7599	8.46624	5.28167	1.17627	1.54648	0.364763	0.370761	13333.1
2022-09-29 10:20:49	8832.69	1803.88	1074.5	839.771	509.658	245.611	73.8152	17.9219	8.25729	5.38921	1.17318	1.54648	0.334903	0.370417	13414.9
2022-09-29 10:20:50	8904.24	1801.06	1060.28	851.69	510.388	245.255	74.6348	18.5562	8.35015	5.52464	1.24801	1.55905	0.368133	0.381099	13483.5
2022-09-29 10:20:51	8999.11	1778.44	1043.61	845.869	508.929	244.979	74.3616	18.2728	8.17216	5.46091	1.25361	1.54438	0.383152	0.409354	13530.8
2022-09-29 10:20:52	9160.86	1793.14	1053.18	828.406	507.397	245.255	74.9308	17.8274	8.08703	5.34938	1.31725	1.54857	0.363876	0.543737	13698.2
2022-09-29 10:20:53	9496.81	1733.2	1050.99	819.12	505.136	244.069	74.6576	17.3551	7.97869	5.23785	1.24512	1.5622	0.388178	0.55752	13958.3
2022-09-29 10:20:54	9664.79	1730.37	1063.57	812.051	501.634	243.832	73.8152	17.6924	8.0793	5.09048	1.27212	1.61353	0.393972	0.571648	14124.8
2022-09-29 10:20:55	9758.11	1711.14	1085.98	810.388	504.041	244.662	72.654	18.2593	8.10251	5.17412	1.3132	1.62401	0.373987	0.568202	14222.4
2022-09-29 10:20:56	9907.42	1720.19	1090.91	813.853	508.126	244.307	72.6312	18.8126	7.85487	5.34142	1.27829	1.62506	0.400772	0.444845	14393.2
2022-09-29 10:20:57	10008.5	1704.36	1090.09	816.07	505.938	246.481	72.062	18.5966	7.9013	5.60032	1.20346	1.61982	0.387705	0.45656	14479.3
2022-09-29 10:20:58	9848.32	1719.06	1095.83	818.288	513.305	249.05	72.95	18.2323	8.01739	5.49676	1.24339	1.63763	0.388296	0.472411	14352.3
2022-09-29 10:20:59	9663.23	1772.22	1087.35	826.604	515.348	249.999	74.0201	18.4347	7.82392	5.54854	1.24377	1.61458	0.415199	0.442433	14224.3
2022-09-29 10:21:00	9560.58	1763.73	1082.98	822.446	513.743	250.671	73.9746	18.0973	7.88583	5.58837	1.25322	1.59153	0.408104	0.434508	14103.4
2022-09-29 10:21:01	9339.73	1769.39	1070.95	813.714	519.068	250.118	74.1795	17.8139	7.76201	5.40515	1.29681	1.52029	0.429804	0.401773	13871.8
2022-09-29 10:21:02	9506.15	1755.25	1091.18	811.219	513.014	247.864	73.0411	17.4765	7.37197	5.75965	1.24242	1.49095	0.418451	0.394192	14031.9
2022-09-29 10:21:03	9420.6	1713.41	1103.76	814.684	516.077	247.785	73.633	16.8152	7.29458	5.72778	1.25341	1.48047	0.369257	0.400395	13923.3
2022-09-29 10:21:04	9331.95	1735.46	1095.83	818.981	516.588	247.034	72.9272	16.5453	7.43233	5.51668	1.24724	1.45009	0.402842	0.403496	13851.8
2022-09-29 10:21:05	9431.49	1762.04	1118.25	836.029	519.141	246.916	72.9044	17.5305	8.04834	5.60829	1.37299	1.52867	0.43075	0.434852	14021.7
2022-09-29 10:21:06	9426.82	1757.51	1078.33	844.345	521.11	248.141	74.1567	17.3686	8.15668	5.32947	1.23625	1.54648	0.407986	0.374896	13984.8
2022-09-29 10:21:07	9531.03	1766.56	1069.58	838.939	519.141	244.741	73.2232	17.7329	8.49719	5.40515	1.2673	1.52971	0.426966	0.384544	14078.5
2022-09-29 10:21:08	9590.13	1763.73	1069.31	840.741	518.484	243.081	72.9955	17.7329	8.46624	5.27769	1.25611	1.558	0.385931	0.401773	14133.6
2022-09-29 10:21:09	9384.83	1751.86	1077.24	835.197	512.065	240.986	73.4737	17.2066	8.28824	5.16217	1.10915	1.54543	0.333307	0.390058	13909.7
2022-09-29 10:21:10	9345.95	1737.72	1085.71	829.792	512.357	238.614	72.3352	17.679	8.59779	5.18209	1.24242	1.5119	0.365532	0.436575	13857.5
2022-09-29 10:21:11	9240.19	1771.09	1090.91	833.811	516.223	239.84	72.6085	17.9354	8.62875	5.17014	1.15949	1.55277	0.466286	0.413489	13800
2022-09-29 10:21:12	9489.04	1777.87	1087.08	836.306	514.764	240.077	72.4263	18.5696	8.53588	5.441	1.07559	1.60515	0.475274	0.385923	14053.6
2022-09-29 10:21:13	9817.21	1760.91	1075.05	841.295	517.755	241.263	71.7433	18.8126	8.54362	5.23387	1.11822	1.59258	0.490292	0.414522	14361.4
2022-09-29 10:21:14	9859.2	1790.88	1084.62	842.127	518.557	242.765	71.7433	19.0555	8.87639	5.22192	1.10105	1.55381	0.475274	0.397983	14446.6
2022-09-29 10:21:15	9731.67	1771.09	1057.28	838.385	511.701	242.37	72.0165	18.0298	8.61327	5.01878	1.06036	1.51819	0.376766	0.447946	14259.6
2022-09-29 10:21:16	9527.92	1762.6	1048.8	835.474	512.138	242.765	71.6977	17.9759	9.05438	4.9431	0.986106	1.49095	0.339338	0.50549	14036.7
2022-09-29 10:21:17	9526.37	1768.82	1044.15	831.178	511.263	240.432	71.0147	17.7464	8.4585	5.03073	0.894497	1.48152	0.331178	0.450013	14027.6
2022-09-29 10:21:18	9331.95	1731.5	1028.02	822.446	510.971	238.851	68.92	17.544	7.88583	5.0148	0.87521	1.51714	0.309951	0.479647	13766.3
2022-09-29 10:21:19	9537.25	1715.1	1043.61	814.13	511.117	238.337	68.624	17.2336	7.85487	5.02276	0.871546	1.52657	0.297238	0.452081	13961.4
2022-09-29 10:21:20	9504.59	1720.19	1059.19	812.328	509.221	237.072	69.7169	16.8827	7.45091	4.87937	1.01484	1.51505	0.321304	0.407286	13944.8
2022-09-29 10:21:21	9557.47	1708.32	1050.71	805.26	514.618	237.468	70.3088	16.5993	7.65598	4.86344	1.12863	1.48466	0.309714	0.413489	13976.6
2022-09-29 10:21:22	9863.87	1729.81	1062.47	808.447	521.11	235.61	71.6294	15.7626	7.18779	4.97895	1.12863	1.50981	0.337327	0.381788	14324.2
2022-09-29 10:21:23	9807.88	1745.64	1067.67	813.576	522.277	237.547	71.0374	16.2215	7.17927	5.00285	1.31744	1.55381	0.371149	0.366627	14297.6
2022-09-29 10:21:24	9913.64	1729.81	1061.92	818.842	523.226	239.286	71.6066	15.9246	7.40602	5.00683	1.36971	1.56953	0.381378	0.368694	14390.4
2022-09-29 10:21:25	9725.45	1729.24	1035.4	832.009	518.338	241.381	72.2669	16.3699	7.71093	5.07853	1.35717	1.64602	0.379368	0.372829	14187
2022-09-29 10:21:26	9349.06	1744.51	1008.61	833.395	512.795	244.979	72.7451	17.2201	8.15668	4.85149	1.44628	1.6282	0.353883	0.353533	13800.1
2022-09-29 10:21:27	9384.83	1726.41	1003.69	841.018	513.67	245.848	72.9955	17.5845	8.32694	4.92318	1.30317	1.61353	0.341644	0.359391	13822.9
2022-09-29 10:21:28	9319.51	1747.34	1014.9	842.82	520.235	247.192	73.4737	18.0568	8.62875	5.43701	1.37588	1.67745	0.335317	0.359735	13801.3
2022-09-29 10:21:29	9241.74	1725.28	1053.18	832.148	516.734	246.718	73.7696	18.1108	8.77579	5.40116	1.36489	1.64182	0.34052	0.352499	13725.6
2022-09-29 10:21:30	9238.63	1713.97	1072.59	830.762	511.628	245.927	73.8835	18.4617	9.27107	5.52066	1.30877	1.63973	0.346611	0.376619	13724.3
2022-09-29 10:21:31	9159.31	1714.54	1076.42	825.911	510.679	246.006	75.5	19.0015	9.23238	5.6521	1.42487	1.68269	0.330587	0.393159	13646.1
2022-09-29 10:21:32	9134.42	1664.78	1077.78	822.03	507.47	246.006	74.7942	18.7721	9.26333	5.38125	1.35717	1.59363	0.337919	0.387301	13564.4
2022-09-29 10:21:33	9181.08	1661.38	1076.42	824.109	514.4	244.86	74.9991	19.0555	9.05438	5.676	1.44936	1.59991	0.345487	0.407286	13614.8
2022-09-29 10:21:34	9506.15	1658.56	1078.88	833.672	517.755	242.528	75.1357	18.5562	8.51267	5.85524	1.405	1.5842	0.355894	0.42038	13949.4
2022-09-29 10:21:35	9840.54	1682.87	1075.05	834.365	513.67	242.725	74.4527	18.2053	8.93056	5.84728	1.33789	1.52657	0.374046	0.445534	14300.3
2022-09-29 10:21:36	9898.09	1703.23	1073.95	831.455	515.056	241.579	74.2705	18.5696	8.5591	5.77558	1.28871	1.54962	0.379072	0.444845	14374.2
2022-09-29 10:21:37	9966.52	1726.98	1061.65	827.713	506.667	242.528	72.9727	17.9759	8.46624	5.50074	1.24223	1.50562	0.347084	0.430028	14440.5
2022-09-29 10:21:38	9751.89	1720.76	1060.01	815.655	503.896	245.176	74.1567	18.0028	8.33468	5.31353	1.27617	1.52867	0.377002	0.446912	14206.8
2022-09-29 10:21:39	9615.02	1679.48	1055.91	807.339	512.065	241.974	73.6558	17.6655	7.50972	5.15819	1.17357	1.56534	0.372923	0.397638	14019.3
2022-09-29 10:21:40	9880.98	1705.49	1050.71	814.269	508.856	244.069	74.0884	17.625	7.46561	5.46091	1.21658	1.62296	0.363403	0.398327	14312.6
2022-09-29 10:21:41	9870.09	1702.66	1047.43	818.149	513.962	246.837	75.0447	17.7599	7.26595	5.66405	1.1159	1.68688	0.376648	0.431751	14308.5
2022-09-29 10:21:42	10132.9	1704.92	1068.21	826.604	514.472	249.011	74.4982	17.7329	7.36733	5.62024	1.18958	1.66278	0.362634	0.40832	14605
2022-09-29 10:21:43	9954.08	1710.01	1071.77	832.979	510.533	252.648	75.0447	17.436	7.6939	5.75168	1.31069	1.62506	0.353351	0.413489	14441.7
2022-09-29 10:21:44	9517.03	1676.65	1061.65	823.139	509.075	249.92	74.2478	16.7883	7.70396	5.44896	1.23837	1.56953	0.355243	0.403151	13945.2
2022-09-29 10:21:45	9363.06	1665.91	1090.63	823.832	510.898	249.841	73.6103	16.7208	8.26503	5.26574	1.29411	1.57267	0.381555	0.392125	13811.7
2022-09-29 10:21:46	9151.53	1642.16	1068.21	821.753	513.232	246.362	73.9746	16.8962	8.52041	5.46888	1.21966	1.63659	0.396929	0.390747	13551.8
2022-09-29 10:21:47	9218.41	1716.23	1076.14	826.604	518.12	246.876	74.3161	17.5305	9.02343	5.56447	1.2862	1.66068	0.406744	0.393848	13712.6
2022-09-29 10:21:48	9311.73	1741.12	1069.85	834.088	519.433	249.525	74.8625	17.9893	9.33298	5.50074	1.3755	1.65649	0.404379	0.397294	13837.3
2022-09-29 10:21:49	9389.5	1766.56	1058.64	831.871	520.892	247.39	75.0219	18.0163	9.17046	5.44498	1.41253	1.6743	0.394091	0.370761	13926.4
2022-09-29 10:21:50	9260.4	1762.6	1028.84	839.216	516.296	248.418	73.4053	17.7599	8.99247	5.17014	1.42178	1.62087	0.357017	0.357323	13764.9
2022-09-29 10:21:51	9075.32	1703.79	1013.53	838.801	513.889	246.441	73.2915	17.5575	8.93056	4.88335	1.35447	1.61982	0.346611	0.352844	13500.1
2022-09-29 10:21:52	8964.89	1701.53	1033.76	840.464	507.835	244.267	72.6995	17.7329	8.74483	4.78377	1.2862	1.63344	0.381082	0.354911	13400.4
2022-09-29 10:21:53	8933.79	1706.06	1041.42	844.345	499.519	243.832	72.5401	17.463	8.68292	4.75589	1.1998	1.58315	0.380491	0.37593	13375.9
2022-09-29 10:21:54	8938.45	1745.64	1069.85	839.216	496.601	243.2	72.6768	17.3956	8.87639	4.83556	1.08119	1.56848	0.431578	0.390402	13440.2
2022-09-29 10:21:55	9243.3	1690.22	1076.42	833.395	494.778	241.223	72.2442	16.7208	8.36563	4.72004	1.02352	1.46475	0.455466	0.402807	13684.7
2022-09-29 10:21:56	9401.94	1682.87	1071.77	827.297	495.653	240.116	71.5383	15.8976	8.12573	4.74394	0.91899	1.45742	0.379782	0.406253	13823.1
2022-09-29 10:21:57	9744.11	1674.39	1057.28	824.941	500.321	242.211	71.9937	15.8301	7.96321	4.79174	0.949655	1.48257	0.396929	0.413833	14147.1
2022-09-29 10:21:58	9940.08	1702.1	1056.73	822.169	504.333	242.33	73.2687	16.2754	7.71325	4.77182	1.10838	1.51086	0.373041	0.425549	14373.2
2022-09-29 10:21:59	9821.88	1739.98	1072.31	825.218	499.519	242.29	72.9044	16.2215	7.75427	4.93115	1.09739	1.56324	0.350276	0.448291	14306.5
2022-09-29 10:22:00	10090.9	1740.55	1063.29	830.485	507.397	245.374	72.8589	16.7208	7.44472	5.0626	1.19151	1.61458	0.372568	0.453115	14583.8
2022-09-29 10:22:01	9946.3	1741.68	1060.01	827.713	505.354	242.132	73.2687	16.8962	7.23577	5.18209	1.17955	1.6062	0.376352	0.473444	14429.4
2022-09-29 10:22:02	9963.41	1692.48	1075.32	827.99	509.731	244.148	72.2442	16.8557	7.39287	5.29362	1.11841	1.6282	0.345014	0.46931	14418.4
2022-09-29 10:22:03	10052.1	1714.54	1065.75	823.278	514.254	246.718	72.6995	16.8422	7.42459	5.35337	1.17029	1.62925	0.39551	0.427616	14522.5
2022-09-29 10:22:04	9781.44	1736.03	1069.31	822.03	512.284	247.351	73.633	17.1931	8.01739	5.33743	1.23471	1.58734	0.401068	0.413489	14276.3
2022-09-29 10:22:05	9650.79	1724.72	1075.32	825.911	513.232	249.248	74.3389	16.8152	8.29598	5.13429	1.24956	1.53914	0.392672	0.359391	14147.3
2022-09-29 10:22:06	9532.59	1730.37	1061.38	826.465	512.576	248.22	74.9081	15.965	8.17216	5.00683	1.26595	1.55067	0.382915	0.323107	14019.2
2022-09-29 10:22:07	9604.13	1739.42	1066.3	833.672	519.214	247.153	77.0711	16.4779	8.54362	5.17014	1.34329	1.58001	0.343063	0.320075	14120.7
2022-09-29 10:22:08	9565.25	1732.63	1063.02	837.276	516.223	244.386	78.0956	16.3024	8.57458	5.17014	1.38687	1.5601	0.36086	0.3086	14070.5
2022-09-29 10:22:09	9356.83	1751.29	1065.48	846.424	520.089	273.165	67.7132	15.8976	8.58232	5.43303	1.1863	1.61144	0.355007	0.316732	13914.4
2022-09-29 10:22:10	9387.94	1772.22	1076.96	851.829	521.621	275.062	67.3262	16.5318	8.62101	5.56846	1.27579	1.59363	0.384571	0.332341	13987.3
2022-09-29 10:22:11	9433.05	1711.71	1068.76	843.097	512.43	274.469	64.9583	16.4239	7.99417	5.28964	1.06884	1.56534	0.41248	0.353533	13941.6
2022-09-29 10:22:12	9409.72	1697.01	1076.42	837.692	511.117	274.628	63.1823	16.5184	7.65985	5.37328	0.916869	1.56953	0.402191	0.374896	13902.6
2022-09-29 10:22:13	9647.68	1696.44	1077.24	827.713	503.531	246.639	72.2669	17.463	7.81618	5.28964	1.15448	1.52657	0.420344	0.395571	14105.6
2022-09-29 10:22:14	9723.89	1691.35	1064.93	826.465	500.321	244.583	72.1531	17.463	8.27277	5.2976	1.14368	1.48571	0.446656	0.402118	14158.2
2022-09-29 10:22:15	9467.26	1741.68	1064.93	832.009	500.103	245.848	71.379	17.8139	8.47397	5.32548	1.21986	1.52343	0.431755	0.409009	13958.4
2022-09-29 10:22:16	9641.46	1729.24	1056.73	836.583	498.935	247.706	72.4718	17.5845	8.59779	5.23785	1.19228	1.57896	0.429035	0.427272	14118.2
2022-09-29 10:22:17	9675.68	1749.03	1060.56	837.137	499.227	249.09	73.2004	19.5008	8.14121	5.54854	1.25245	1.61353	0.427676	0.412455	14180.8
2022-09-29 10:22:18	9660.12	1762.6	1064.66	834.92	490.328	250.434	73.4509	19.5008	7.21719	5.42108	1.0673	1.65544	0.387882	0.418313	14172.2
2022-09-29 10:22:19	9697.45	1758.08	1065.21	828.822	491.933	251.501	74.5665	20.0676	7.62193	5.7955	1.1971	1.68373	0.395864	0.422103	14204.7
2022-09-29 10:22:20	9459.49	1775.04	1064.11	821.476	494.486	250.592	74.6121	19.9867	7.55228	5.7477	1.39073	1.66907	0.391607	0.389024	13976.9
2022-09-29 10:22:21	9020.88	1790.88	1069.31	826.604	507.616	254.624	74.0656	18.5562	8.02512	5.56447	1.44917	1.71307	0.390425	0.400395	13580.1
2022-09-29 10:22:22	8857.58	1747.9	1058.37	819.535	517.244	252.529	73.7469	17.8814	8.18764	5.67202	1.51841	1.70469	0.372568	0.375241	13362.6
2022-09-29 10:22:23	8918.23	1726.98	1059.19	820.367	521.913	246.283	74.6121	17.2471	7.5755	5.33743	1.47868	1.73717	0.319352	0.375241	13401.6
2022-09-29 10:22:24	8434.53	1793.71	1075.05	810.665	526.727	247.667	74.9081	17.3281	7.51514	5.54057	1.36952	1.70993	0.326625	0.403496	12997.4
2022-09-29 10:22:25	8695.82	1760.34	1058.92	801.656	515.494	242.172	74.7259	17.4225	7.6111	5.45294	1.27598	1.67745	0.336913	0.408665	13183.3
2022-09-29 10:22:26	8706.71	1776.74	1073.68	805.398	514.91	245.453	75.9099	17.9084	8.3192	5.41311	1.35274	1.69631	0.378008	0.421069	13234.3
2022-09-29 10:22:27	8479.63	1816.32	1072.86	805.953	511.628	253.28	75.8871	17.8004	9.80505	5.56049	1.35795	1.65964	0.413426	0.395571	13052.6
2022-09-29 10:22:28	8912.01	1706.62	1063.29	814.962	506.23	250.474	75.409	17.6115	9.93661	5.35735	1.33249	1.64078	0.38463	0.353877	13365.6
2022-09-29 10:22:29	8728.48	1690.22	1059.74	813.714	505.646	249.604	74.4755	16.8692	9.81278	5.11438	1.24956	1.59887	0.361925	0.329275	13157.2
2022-09-29 10:22:30	8742.48	1677.78	1058.92	814.684	506.011	247.667	74.4982	17.1931	9.50323	5.03073	1.16142	1.56848	0.373632	0.354222	13157.2
2022-09-29 10:22:31	8716.04	1668.17	1053.72	822.03	501.561	243.042	73.8835	17.0312	8.25729	4.82361	1.07907	1.55591	0.358909	0.360424	13111.9
2022-09-29 10:22:32	8857.58	1723.59	1057.28	828.683	498.425	243.99	73.2232	16.9907	8.34241	4.83157	1.07482	1.60934	0.389419	0.386267	13316.4
2022-09-29 10:22:33	9181.08	1733.2	1065.48	827.436	498.935	243.002	74.0201	17.49	8.26503	5.00683	1.05766	1.61458	0.362634	0.410043	13657.4
2022-09-29 10:22:34	9341.28	1771.09	1054.82	835.613	495.58	240.591	73.8152	17.0042	8.26503	4.97895	1.15332	1.61563	0.32089	0.3842	13846.5
2022-09-29 10:22:35	9681.9	1785.79	1052.08	826.604	493.392	242.646	75.5456	16.6398	8.00191	5.12633	1.19421	1.63763	0.314445	0.405563	14191.3
2022-09-29 10:22:36	9727	1750.73	1036.22	824.941	494.34	243.555	75.2724	17.0717	7.77748	5.20599	1.2349	1.6764	0.320712	0.410732	14185.8
2022-09-29 10:22:37	9787.66	1726.41	1028.84	824.802	496.309	244.307	74.3844	16.8152	7.67997	5.2259	1.14599	1.70469	0.328044	0.407975	14216
2022-09-29 10:22:38	9601.02	1698.14	1034.58	818.842	500.175	244.188	74.2478	17.0717	7.46251	5.32947	1.03316	1.73193	0.351045	0.409009	14004.6
2022-09-29 10:22:39	9703.67	1663.64	1042.24	820.367	506.595	243.279	72.2442	17.7734	7.71712	5.31752	1.02796	1.70993	0.380609	0.389368	14086.4
2022-09-29 10:22:40	9737.89	1706.62	1068.49	816.348	508.856	243.397	72.6085	16.9097	7.78522	5.32947	1.00115	1.63868	0.36021	0.372829	14187.6
2022-09-29 10:22:41	9361.5	1746.2	1102.66	821.614	507.178	246.323	73.8607	16.8827	8.06382	5.28964	1.21812	1.62716	0.35749	0.373518	13893.2
2022-09-29 10:22:42	9415.94	1790.88	1095.83	820.644	509.731	247.706	73.9518	17.0042	8.34241	5.50871	1.29372	1.61668	0.357608	0.389024	13989.2
2022-09-29 10:22:43	9083.1	1793.14	1098.01	825.911	513.67	249.05	74.1567	16.7478	8.33468	5.40116	1.33172	1.59991	0.334903	0.387646	13671.2
2022-09-29 10:22:44	8862.24	1746.77	1095.28	824.802	515.348	248.695	74.7259	17.1391	8.46624	5.24184	1.26981	1.64078	0.309005	0.369039	13402.3
2022-09-29 10:22:45	9254.18	1704.36	1053.45	824.941	517.463	246.56	74.521	17.2471	8.21859	5.15421	1.23644	1.77175	0.312375	0.35181	13709.8
2022-09-29 10:22:46	9479.71	1669.3	1051.54	826.05	514.983	248.853	73.7469	17.2336	8.01739	5.0387	1.26036	1.82308	0.35548	0.401773	13898.3
2022-09-29 10:22:47	9485.93	1695.31	1055.91	833.672	509.585	249.96	72.4718	17.571	8.35789	4.97895	1.19768	1.86499	0.369671	0.379376	13937.6
2022-09-29 10:22:48	9675.68	1706.06	1053.18	840.464	506.667	248.774	71.2196	17.8679	8.32694	4.93912	1.25264	1.78641	0.40296	0.401084	14137
2022-09-29 10:22:49	9296.18	1735.46	1051.26	841.988	502.874	246.441	71.47	17.6115	8.57458	5.03471	1.14406	1.66592	0.404438	0.441054	13780.5
2022-09-29 10:22:50	9067.54	1741.12	1066.85	842.959	498.717	246.599	71.4017	17.5035	8.63649	4.91124	1.1593	1.63973	0.358377	0.409009	13569.8
2022-09-29 10:22:51	9109.54	1751.86	1061.92	827.851	497.768	245.255	72.358	17.679	8.14121	4.96302	1.2511	1.65335	0.350809	0.438298	13601
2022-09-29 10:22:52	9067.54	1781.83	1055.64	827.297	497.404	244.821	72.9727	18.2997	8.35015	4.99886	1.28331	1.61668	0.359974	0.44898	13582.9
2022-09-29 10:22:53	9159.31	1781.26	1054.82	828.822	498.133	246.955	72.1531	18.3267	8.11799	5.00683	1.35505	1.62087	0.367897	0.443122	13676.7
2022-09-29 10:22:54	9160.86	1763.73	1057.82	832.702	501.999	247.864	73.3143	18.3807	8.20312	5.20201	1.36855	1.57267	0.372686	0.448291	13673.9
2022-09-29 10:22:55	9187.3	1739.42	1066.85	845.315	507.835	250.118	73.0638	18.0298	8.29598	5.41311	1.20134	1.50876	0.372686	0.454148	13705.2
2022-09-29 10:22:56	9195.08	1727.54	1067.39	839.078	511.846	252.134	73.8379	17.4765	7.96321	5.64015	1.17029	1.60096	0.371149	0.451047	13701.6
2022-09-29 10:22:57	9345.95	1710.58	1086.53	836.999	511.555	252.292	73.929	17.625	7.45632	5.54854	1.13924	1.55486	0.358495	0.436575	13852
2022-09-29 10:22:58	9443.93	1728.11	1080.52	829.93	513.67	249.643	73.7924	17.0987	7.28994	5.94686	0.837602	1.68688	0.326803	0.412799	13953.2
2022-09-29 10:22:59	9577.69	1710.58	1072.04	821.476	510.533	248.26	73.9518	16.2889	7.19243	5.93092	0.822366	1.75603	0.311429	0.38799	14047.2
2022-09-29 10:23:00	9761.22	1757.51	1068.76	826.604	509.075	244.781	73.1321	16.8557	6.92699	5.86321	0.753514	1.73822	0.315391	0.39247	14273.9
2022-09-29 10:23:01	9842.1	1766	1060.28	826.188	512.138	242.607	74.0429	16.9907	7.20481	5.97872	0.820052	1.83251	0.345132	0.389024	14356.9
2022-09-29 10:23:02	9792.33	1750.73	1059.74	828.96	507.543	241.539	74.1567	17.0177	7.33637	5.42506	1.0781	1.75708	0.358318	0.399016	14288.4
2022-09-29 10:23:03	9688.12	1782.96	1059.19	833.257	510.898	239.721	74.5665	18.4482	7.8007	5.33345	1.189	1.71412	0.39551	0.419002	14224
2022-09-29 10:23:04	9319.51	1732.63	1059.19	839.216	511.846	242.409	75.9099	17.8004	8.25729	5.2498	1.34078	1.73507	0.399235	0.454148	13815.9
2022-09-29 10:23:05	9129.76	1747.9	1075.32	836.167	516.15	244.979	75.6367	17.3281	8.74483	5.25379	1.38302	1.66278	0.388	0.433474	13661.1
2022-09-29 10:23:06	9165.53	1777.87	1077.78	833.534	520.964	246.679	75.2724	17.571	8.98473	5.40116	1.34194	1.64287	0.39415	0.421414	13733.4
2022-09-29 10:23:07	9143.76	1773.35	1073.95	833.257	519.433	247.667	74.817	17.0717	8.86865	5.3454	1.33442	1.67221	0.373455	0.437264	13701.3
2022-09-29 10:23:08	9202.86	1763.17	1068.76	841.85	518.047	247.983	73.633	16.9232	8.64423	5.43701	1.21812	1.66173	0.340875	0.382822	13750.9
2022-09-29 10:23:09	9347.5	1750.16	1057.28	845.453	509.95	248.813	72.8361	17.0042	8.85317	5.37328	1.1375	1.62296	0.342708	0.382477	13866.7
2022-09-29 10:23:10	9037.99	1732.07	1048.25	848.364	503.823	245.73	73.6558	17.1121	8.65197	5.3215	1.22738	1.57582	0.327867	0.389713	13524.5
2022-09-29 10:23:11	8887.13	1711.14	1052.36	842.404	500.394	245.69	74.9764	16.5993	9.16273	5.40515	1.26518	1.55172	0.321777	0.374207	13348.8
2022-09-29 10:23:12	8868.46	1708.88	1057.55	832.702	500.175	247.271	76.4108	17.1931	9.27107	5.55252	1.3186	1.5821	0.326743	0.399361	13327.1
2022-09-29 10:23:13	9048.88	1700.97	1050.44	826.05	503.312	248.26	76.7523	17.0447	8.81448	5.64812	1.28755	1.6764	0.308827	0.411421	13489.9
2022-09-29 10:23:14	9219.97	1706.62	1060.28	832.286	501.78	253.162	76.1148	16.9502	8.94604	5.80745	1.22873	1.73926	0.340698	0.407631	13685.6
2022-09-29 10:23:15	9426.82	1728.11	1061.38	829.376	499.519	253.28	74.9081	17.49	8.37337	5.91499	1.14753	1.73822	0.353706	0.407975	13908.8
2022-09-29 10:23:16	9607.24	1725.85	1057	822.585	494.924	251.857	74.817	17.0447	8.78353	5.7238	1.1348	1.73612	0.389715	0.438298	14069.5
2022-09-29 10:23:17	9324.17	1745.64	1069.31	829.099	491.568	250.276	75.8416	17.2201	8.82996	5.54854	1.1321	1.69002	0.4165	0.433129	13821.2
2022-09-29 10:23:18	9285.29	1691.92	1058.92	818.842	490.036	249.288	75.0902	17.0312	8.58232	5.14624	1.12651	1.59991	0.401009	0.44071	13703.7
2022-09-29 10:23:19	9109.54	1684	1050.71	828.96	494.048	249.96	74.6576	17.1796	8.34241	5.00285	1.12767	1.65021	0.386877	0.505834	13526.1
2022-09-29 10:23:20	9247.96	1686.83	1043.33	836.999	497.112	248.932	73.3143	17.1256	7.51127	4.90725	1.13538	1.65964	0.366359	0.465519	13667.7
2022-09-29 10:23:21	9331.95	1680.61	1046.89	839.216	496.455	251.422	72.5401	17.3551	7.86261	5.13828	1.09295	1.57162	0.357254	0.470343	13752.9
2022-09-29 10:23:22	9426.82	1700.4	1041.42	845.315	501.707	249.525	72.4946	17.2336	7.89356	5.22989	0.985914	1.61039	0.334371	0.465864	13871.4
2022-09-29 10:23:23	9459.49	1658.56	1054.54	844.067	502.729	247.588	72.358	16.6938	7.92452	5.26175	0.967977	1.5119	0.299544	0.398672	13872.4
2022-09-29 10:23:24	9129.76	1652.33	1038.14	850.304	501.488	247.43	71.0147	16.4239	8.26503	5.40116	0.896232	1.41865	0.291621	0.383166	13523.5
2022-09-29 10:23:25	9089.32	1616.14	1008.61	839.632	508.199	242.923	70.491	16.1675	7.73569	5.3693	0.923233	1.54857	0.26389	0.381443	13407.7
2022-09-29 10:23:26	8999.11	1655.16	1016.27	844.067	519.068	241.856	70.6276	16.1135	7.46329	5.48083	0.892568	1.60306	0.319352	0.358701	13378.4
2022-09-29 10:23:27	9076.88	1707.75	1017.91	841.573	520.964	241.144	71.4245	16.046	7.56234	5.48083	0.924776	1.62192	0.348503	0.343678	13510
2022-09-29 10:23:28	9092.43	1716.23	1018.73	825.495	526.071	241.184	72.0848	15.7086	7.79296	5.30955	0.987071	1.65335	0.348503	0.342437	13524.4
2022-09-29 10:23:29	9014.66	1711.71	1035.13	819.535	522.423	240.828	71.766	15.2093	8.00191	5.13429	1.07405	1.59572	0.378776	0.34802	13447.8
2022-09-29 10:23:30	8888.68	1716.23	1032.12	805.26	513.743	242.765	72.3352	16.0595	8.13347	5.13031	1.23027	1.6523	0.348384	0.389713	13304.1
2022-09-29 10:23:31	8764.26	1715.67	1028.02	804.428	511.482	245.611	72.7906	16.5858	8.99247	5.25777	1.23181	1.71831	0.377357	0.401773	13176.8
2022-09-29 10:23:32	8913.57	1732.63	1054	809.556	511.555	249.999	72.9727	17.3821	8.89187	5.54854	1.24474	1.75393	0.382974	0.406597	13379.9
2022-09-29 10:23:33	8817.14	1767.69	1046.61	821.614	514.618	251.818	72.8134	18.3402	9.39489	5.61625	1.2457	1.8147	0.366832	0.395226	13329.5
2022-09-29 10:23:34	9137.53	1762.04	1053.45	830.346	518.484	253.834	73.4281	18.3672	9.89791	5.63617	1.26441	1.80318	0.377002	0.378342	13666.8
2022-09-29 10:23:35	9181.08	1721.32	1040.05	831.593	512.722	252.806	71.8799	18.3537	9.23238	5.28167	1.24975	1.79794	0.34797	0.391091	13648.1
2022-09-29 10:23:36	9013.11	1742.81	1029.39	829.93	508.71	249.643	73.2687	18.7856	9.41811	5.06658	1.26981	1.78432	0.355125	0.393503	13483.9
2022-09-29 10:23:37	9302.4	1728.11	1040.05	834.227	503.969	248.457	75.4545	18.6776	8.9383	5.08251	1.24782	1.70259	0.367424	0.411421	13769.1
2022-09-29 10:23:38	9223.08	1722.45	1042.79	837.137	495.142	247.627	74.6804	18.3672	8.98473	5.18607	1.22699	1.61668	0.370084	0.415211	13679.1
2022-09-29 10:23:39	9341.28	1751.29	1042.24	829.93	498.133	247.588	75.796	18.1108	8.85317	5.38125	1.23393	1.5842	0.380787	0.420725	13822.2
2022-09-29 10:23:40	9590.13	1733.2	1067.39	825.772	503.75	249.248	77.0938	17.6115	8.78353	5.53261	1.26904	1.66487	0.36494	0.447946	14082.3
2022-09-29 10:23:41	9601.02	1722.45	1068.21	817.041	504.844	250.039	76.092	16.9637	8.42754	5.58041	1.24184	1.68897	0.382915	0.44898	14074.4
2022-09-29 10:23:42	9734.78	1693.62	1054.27	813.437	502.947	250.276	76.3197	17.1931	8.14121	5.51668	1.30607	1.80213	0.375879	0.447257	14160.4
2022-09-29 10:23:43	9801.66	1707.75	1066.57	825.495	501.197	252.648	76.7978	17.3011	8.38885	5.61227	1.34001	1.87023	0.384512	0.442433	14267.5
2022-09-29 10:23:44	9762.77	1719.06	1055.36	830.346	493.173	251.264	75.9782	17.7329	8.45076	5.59236	1.26691	1.81994	0.401363	0.432785	14223.7
2022-09-29 10:23:45	9574.58	1734.9	1048.25	827.436	493.465	249.09	75.1813	18.0838	8.29598	5.50473	1.2754	1.81785	0.362871	0.408665	14038.7
2022-09-29 10:23:46	9535.7	1734.9	1054.54	823.971	495.142	246.52	74.2022	18.6506	8.22633	5.42108	1.18533	1.70259	0.375583	0.410387	14000.9
2022-09-29 10:23:47	9322.62	1741.12	1059.74	821.753	502.51	245.453	72.4263	18.8126	8.28824	5.4171	1.17453	1.61877	0.396633	0.422448	13801.7
2022-09-29 10:23:48	9314.84	1697.57	1046.61	821.199	506.959	244.425	71.0374	18.4617	7.97095	5.34938	1.17453	1.57582	0.405502	0.403151	13738
2022-09-29 10:23:49	9336.62	1670.43	1074.23	829.792	512.211	247.232	72.0392	18.6506	8.64423	5.64414	1.17145	1.59153	0.388651	0.403496	13779
2022-09-29 10:23:50	9181.08	1710.58	1079.15	832.702	517.025	247.034	72.7906	17.517	8.84544	5.58041	1.14387	1.59363	0.380609	0.383166	13675.8
2022-09-29 10:23:51	9317.95	1719.06	1070.67	826.743	513.816	243.753	72.4491	16.9907	8.53588	5.48481	1.17704	1.59258	0.341703	0.326208	13798.9
2022-09-29 10:23:52	9104.87	1743.38	1073.95	820.921	513.451	242.528	71.6749	17.1256	8.48945	5.53261	1.1672	1.61458	0.308	0.353877	13605.4
2022-09-29 10:23:53	9213.75	1805.58	1051.54	828.406	513.451	240.63	71.4928	17.0312	8.41206	5.28167	1.22853	1.64811	0.371504	0.359046	13759.2
2022-09-29 10:23:54	9311.73	1794.27	1051.81	830.346	514.4	240.63	70.5593	17.1526	8.73709	5.26972	1.25322	1.64078	0.349922	0.350087	13848.5
2022-09-29 10:23:55	9282.18	1771.09	1056.46	836.583	513.67	241.856	71.3107	17.3551	8.81448	5.15022	1.13442	1.61563	0.359914	0.37972	13808
2022-09-29 10:23:56	9261.96	1769.95	1076.69	841.988	514.837	242.211	72.358	17.2606	8.99247	5.03073	1.14753	1.59782	0.397224	0.37214	13814.8
2022-09-29 10:23:57	9375.5	1747.34	1087.08	836.029	510.533	241.935	72.4263	17.0582	9.09308	4.95903	1.02661	1.5601	0.388178	0.3842	13905.3
2022-09-29 10:23:58	9296.18	1734.33	1081.61	831.178	506.011	241.618	72.6768	16.7478	8.46624	4.85945	0.897775	1.55696	0.386167	0.422792	13796.9
2022-09-29 10:23:59	9072.21	1747.34	1088.17	835.89	499.3	239.207	72.8589	16.6128	8.27277	4.93513	0.91629	1.57267	0.398703	0.42417	13588.1
2022-09-29 10:24:00	9266.63	1736.03	1068.21	839.078	491.714	238.337	72.4035	16.0325	8.13347	4.71208	0.869039	1.53495	0.365413	0.392125	13744.4
2022-09-29 10:24:01	9160.86	1705.49	1059.19	837.137	489.672	239.879	72.1531	16.073	8.17216	4.69216	0.884468	1.60515	0.338214	0.389713	13596.5
2022-09-29 10:24:02	9299.29	1730.37	1082.16	848.503	492.37	241.777	73.4737	16.8152	8.3192	4.9192	1.10047	1.59258	0.358022	0.429339	13801.5
2022-09-29 10:24:03	9481.26	1714.54	1076.96	842.681	496.091	244.939	73.7241	17.0447	8.36563	4.89132	1.06537	1.61353	0.321954	0.466208	13964
2022-09-29 10:24:04	9439.27	1739.98	1081.34	840.464	503.312	247.192	73.9063	17.2471	8.31146	5.06658	1.09835	1.67535	0.357845	0.491707	13959.7
2022-09-29 10:24:05	9409.72	1757.51	1075.87	836.583	501.488	246.52	74.0429	16.9637	7.94774	5.07454	1.09777	1.61353	0.343181	0.509969	13935.3
2022-09-29 10:24:06	9336.62	1751.29	1049.07	826.05	499.519	241.381	73.0411	15.6951	7.6111	4.88335	0.969713	1.62296	0.355598	0.433818	13808.5
2022-09-29 10:24:07	9381.72	1755.82	1026.38	825.772	502.145	239.879	72.9044	15.9785	7.67765	5.10641	1.04107	1.65335	0.379072	0.408665	13836.9
2022-09-29 10:24:08	9268.18	1750.16	1026.11	822.446	505.282	239.049	73.246	16.4914	7.55383	5.16616	1.04242	1.59782	0.365768	0.431406	13717.1
2022-09-29 10:24:09	9184.19	1768.26	1037.04	834.781	509.148	240.432	72.7451	16.7748	7.42614	5.28167	1.02005	1.59887	0.379131	0.386956	13679.5
2022-09-29 10:24:10	9288.4	1767.69	1063.29	842.543	511.628	246.718	73.246	17.6115	8.00965	5.32548	1.08524	1.67116	0.37381	0.411766	13828
2022-09-29 10:24:11	9347.5	1744.51	1075.32	842.959	508.199	246.165	72.95	17.7059	7.77748	5.12234	1.08987	1.64078	0.350336	0.406253	13871.7
2022-09-29 10:24:12	9398.83	1736.59	1074.5	845.176	506.959	245.374	73.7469	16.6803	8.20312	5.07454	1.10067	1.65649	0.355421	0.378687	13914.6
2022-09-29 10:24:13	9367.72	1726.98	1075.6	844.345	509.002	242.132	74.5438	16.9772	8.63649	5.19802	1.15486	1.78222	0.353647	0.409698	13874.8
2022-09-29 10:24:14	9174.86	1729.81	1069.85	850.304	508.199	238.733	74.3161	17.2471	8.49719	5.22192	1.15563	1.76232	0.375465	0.425549	13680.8
2022-09-29 10:24:15	8877.79	1777.31	1087.08	843.652	513.962	240.867	74.2022	16.8962	9.01569	5.19404	1.22969	1.7445	0.387409	0.412799	13449.7
2022-09-29 10:24:16	8860.69	1785.79	1102.66	855.432	514.4	243.872	73.7924	18.1513	9.23238	5.24582	1.23085	1.78222	0.401245	0.427961	13473.1
2022-09-29 10:24:17	8754.92	1797.1	1105.94	861.254	512.503	247.746	72.1759	18.2997	8.86091	4.99886	1.23258	1.62401	0.427084	0.393848	13387.5
2022-09-29 10:24:18	8896.46	1786.92	1109.5	852.938	513.816	248.457	71.4473	18.1918	8.89187	4.97895	1.24744	1.57372	0.401482	0.375585	13515.2
2022-09-29 10:24:19	9089.32	1726.41	1090.09	859.729	509.221	245.058	72.1075	18.6236	8.46624	5.11836	1.17665	1.58734	0.385635	0.376964	13627.7
2022-09-29 10:24:20	9149.98	1731.5	1078.33	842.127	503.823	242.33	71.2879	18.7586	8.03286	5.13429	1.12535	1.5622	0.372036	0.381443	13654.7
2022-09-29 10:24:21	9507.7	1720.19	1067.39	828.129	501.999	240.788	72.4718	17.9084	7.99417	5.15022	1.02468	1.52343	0.365472	0.425204	13973.1
2022-09-29 10:24:22	9610.35	1696.44	1044.97	828.267	496.237	240.986	72.3125	17.625	7.73879	5.02675	0.924198	1.55172	0.334903	0.405219	14023.2
2022-09-29 10:24:23	9725.45	1725.85	1042.51	825.634	494.048	243.674	71.8799	17.1661	8.2805	4.92717	0.899125	1.56743	0.363639	0.408665	14162.7
2022-09-29 10:24:24	9815.66	1702.1	1039.51	831.316	498.425	245.018	72.2669	16.4644	8.24181	5.01081	0.943098	1.55696	0.339752	0.425204	14237.3
2022-09-29 10:24:25	9660.12	1682.87	1036.77	832.425	498.498	244.425	71.7888	16.4644	7.92452	5.04666	1.02005	1.64182	0.352109	0.412455	14059.8
2022-09-29 10:24:26	9459.49	1691.92	1040.87	831.039	501.343	245.137	71.766	16.7478	7.68384	5.15819	1.03162	1.60411	0.358259	0.412455	13874.6
2022-09-29 10:24:27	9448.6	1673.26	1050.99	827.851	503.604	245.651	72.6995	17.1796	7.02837	5.27769	1.08427	1.58315	0.360742	0.419346	13855.6
2022-09-29 10:24:28	9490.59	1692.48	1057.82	833.395	501.488	247.667	74.7715	17.4225	7.17154	5.34142	1.21272	1.61563	0.378008	0.410043	13931.8
2022-09-29 10:24:29	9789.22	1694.18	1062.74	834.781	503.677	248.695	75.4545	17.4765	7.8007	5.33345	1.28176	1.56743	0.363639	0.432096	14243
2022-09-29 10:24:30	9978.96	1700.97	1067.39	833.534	507.324	248.141	75.8416	17.3416	8.08703	5.42905	1.31417	1.64078	0.371858	0.450358	14446.8
2022-09-29 10:24:31	9982.08	1705.49	1066.03	839.494	514.035	248.695	76.4108	16.8018	8.34241	5.49676	1.24744	1.62087	0.391252	0.427272	14466.6
2022-09-29 10:24:32	9800.1	1693.62	1048.25	835.89	518.266	244.307	74.7259	16.073	8.41206	5.38125	1.02796	1.56429	0.387764	0.364559	14248.4
2022-09-29 10:24:33	9367.72	1687.39	1050.17	836.444	519.141	244.623	74.3161	16.5318	8.24955	5.2498	1.01156	1.53076	0.364763	0.32607	13813.1
2022-09-29 10:24:34	9131.31	1693.05	1048.8	840.325	514.545	245.374	74.6804	16.7208	8.39659	5.11438	1.06364	1.44694	0.390425	0.332066	13581.6
2022-09-29 10:24:35	9064.43	1699.84	1050.17	841.988	511.774	243.99	73.9518	16.7478	8.67518	4.94708	1.20018	1.536	0.372804	0.346641	13520
2022-09-29 10:24:36	9083.1	1686.26	1058.1	836.999	509.585	245.69	72.5401	16.6533	8.64423	4.89929	1.29353	1.54124	0.380846	0.364215	13526
2022-09-29 10:24:37	9065.99	1672.69	1055.64	830.485	504.479	245.255	71.4017	16.3564	8.8377	4.93513	1.23509	1.57162	0.387291	0.386956	13479.6
2022-09-29 10:24:38	9205.97	1685.7	1070.67	829.099	504.406	243.99	72.5401	16.0865	8.85317	5.02276	1.23278	1.5622	0.380195	0.385578	13645.9
2022-09-29 10:24:39	9121.98	1673.82	1076.14	826.743	502.874	244.109	71.3562	15.8436	8.24181	5.21396	1.07964	1.46999	0.371208	0.38799	13549.6
2022-09-29 10:24:40	9251.07	1691.92	1072.86	831.316	498.717	242.923	72.358	15.965	7.87809	5.23387	1.01947	1.51924	0.353529	0.390058	13693.5
2022-09-29 10:24:41	9297.73	1706.06	1050.17	829.237	503.312	242.211	73.5647	15.9515	7.47412	5.33743	1.02198	1.57162	0.386404	0.382477	13734.4
2022-09-29 10:24:42	9145.31	1681.74	1038.41	830.9	504.917	244.939	72.5857	16.4509	7.18469	5.2976	1.08215	1.68688	0.397402	0.396604	13551.3
2022-09-29 10:24:43	9269.74	1696.44	1023.1	827.297	507.105	248.299	72.8817	16.4104	7.63045	5.10243	1.14734	1.77175	0.398525	0.389368	13677.7
2022-09-29 10:24:44	9243.3	1673.82	1039.23	831.593	510.315	250.592	73.0183	16.8692	7.68075	5.18607	1.28697	1.78117	0.392731	0.415901	13655.5
2022-09-29 10:24:45	9414.38	1672.13	1059.19	837.137	510.169	250.671	73.5647	16.9367	7.89356	5.28167	1.33326	1.79689	0.366123	0.414522	13851.3
2022-09-29 10:24:46	9597.91	1690.22	1061.65	843.513	514.983	249.96	73.7469	16.3294	8.44302	5.42506	1.22873	1.74765	0.347734	0.391091	14065.9
2022-09-29 10:24:47	9593.24	1678.35	1073.95	846.424	517.828	248.774	74.0656	16.4374	8.13347	5.64812	1.23586	1.65125	0.371504	0.397638	14066.5
2022-09-29 10:24:48	9517.03	1704.92	1063.02	845.869	522.569	247.785	74.0884	16.4644	8.35015	5.58041	1.32381	1.62716	0.390957	0.369039	14009.4
2022-09-29 10:24:49	9249.52	1734.33	1088.72	847.81	525.487	249.802	74.0656	16.6938	8.82222	5.64414	1.27714	1.58105	0.378008	0.349742	13804.5
2022-09-29 10:24:50	9151.53	1776.74	1074.77	841.157	523.08	248.695	74.2022	16.8018	8.75257	5.50473	1.25611	1.56534	0.37245	0.338509	13724.8
2022-09-29 10:24:51	9087.76	1805.58	1072.04	841.573	523.517	247.746	74.5893	16.7208	9.03891	5.3215	1.27926	1.58944	0.373218	0.324795	13687.5
2022-09-29 10:24:52	9030.22	1819.72	1085.98	838.246	519.579	249.525	74.4982	16.4779	9.11629	5.22192	1.09893	1.53914	0.379486	0.339095	13651.9
2022-09-29 10:24:53	9210.63	1792.01	1067.94	840.88	518.338	247.548	74.1567	16.3294	8.86091	4.98293	1.09585	1.53914	0.405384	0.383511	13785.1
2022-09-29 10:24:54	9288.4	1736.03	1071.77	835.058	512.649	245.651	73.1094	16.046	8.48945	4.97895	1.05939	1.46371	0.416973	0.419691	13795.5
2022-09-29 10:24:55	9373.94	1706.06	1073.68	844.899	501.634	245.374	73.7241	16.4779	8.27277	5.06658	1.04782	1.45113	0.366064	0.421069	13852.4
2022-09-29 10:24:56	9677.23	1694.18	1058.92	847.117	499.592	242.251	73.7924	16.4239	8.1799	5.0387	1.07289	1.47209	0.370853	0.421758	14126.1
2022-09-29 10:24:57	9764.33	1699.84	1047.71	850.72	499.665	242.646	73.337	16.208	7.80844	5.2498	1.04184	1.49514	0.376648	0.415901	14210.8
2022-09-29 10:24:58	9608.8	1725.85	1050.17	855.571	506.959	245.572	72.4035	16.6128	7.61342	5.25379	1.08639	1.53705	0.351341	0.39247	14098.2
2022-09-29 10:24:59	9585.47	1729.24	1046.34	848.503	508.199	244.386	71.47	16.2619	7.47103	5.20997	1.02506	1.56743	0.368547	0.415556	14065.9
2022-09-29 10:25:00	9571.47	1700.97	1063.84	851.69	510.898	245.69	71.9482	16.1405	7.60259	5.33743	1.00886	1.6282	0.35684	0.423137	14049
2022-09-29 10:25:01	9661.68	1677.22	1080.79	848.78	505.719	245.532	71.8343	16.127	7.43079	5.21794	1.05669	1.62087	0.347911	0.394192	14123.7
2022-09-29 10:25:02	9885.65	1651.77	1081.34	850.304	498.498	246.086	73.2004	15.6951	7.65444	5.2259	1.16624	1.61353	0.351223	0.385578	14318.9
2022-09-29 10:25:03	9905.86	1659.69	1074.5	850.443	499.519	246.481	72.7223	16.3024	7.86261	5.10243	1.17974	1.63973	0.382206	0.377308	14342.1
2022-09-29 10:25:04	9574.58	1686.83	1053.45	844.067	499.957	244.583	71.766	16.5318	7.86261	4.94708	1.11725	1.64602	0.380609	0.39178	14008.1
2022-09-29 10:25:05	9363.06	1712.84	1043.88	839.632	504.771	243.397	71.5156	16.5858	8.47397	4.93513	1.08099	1.61353	0.386818	0.392814	13812.6
2022-09-29 10:25:06	8862.24	1777.31	1051.81	840.602	507.908	241.856	71.6749	16.8018	8.58232	4.93115	0.915904	1.63659	0.392317	0.3842	13387
2022-09-29 10:25:07	8750.26	1806.15	1072.04	837.969	511.846	241.618	72.5629	16.7208	9.01569	5.03471	0.855731	1.6544	0.380255	0.380754	13326.5
2022-09-29 10:25:08	8664.72	1811.24	1093.37	841.434	514.618	242.686	73.3598	16.9232	9.15499	5.2737	0.949655	1.61982	0.41922	0.380754	13276.1
2022-09-29 10:25:09	8568.29	1816.32	1088.99	846.978	508.564	242.567	74.5438	16.7613	9.27881	5.14226	0.952163	1.61458	0.395273	0.422103	13180.8
2022-09-29 10:25:10	8907.35	1730.94	1077.51	848.78	507.324	243.793	74.2933	17.1121	9.37941	5.17811	1.00346	1.62296	0.391312	0.455871	13425.1
2022-09-29 10:25:11	8985.11	1703.79	1077.78	855.987	506.376	245.374	73.337	16.9097	9.42584	5.26175	1.08948	1.57477	0.39823	0.450703	13482.9
2022-09-29 10:25:12	9260.4	1680.04	1066.57	857.373	500.54	245.967	72.2897	16.5318	9.25559	4.967	1.08119	1.60725	0.317283	0.424515	13717.4
2022-09-29 10:25:13	9257.29	1710.01	1063.29	848.78	501.634	247.706	70.9691	16.5588	8.77579	5.16217	1.06036	1.60096	0.346965	0.377997	13733.6
2022-09-29 10:25:14	9275.96	1732.63	1069.03	839.078	502.729	246.204	71.4245	16.5184	9.04664	5.03073	1.09507	1.64392	0.362398	0.349053	13771.1
2022-09-29 10:25:15	9355.28	1719.06	1054.27	840.464	506.449	243.674	71.9709	16.1945	8.62875	4.90725	1.15833	1.61039	0.368843	0.359735	13824.4
2022-09-29 10:25:16	9372.39	1726.98	1046.07	823.832	511.992	243.2	72.4263	16.7208	8.35789	4.9192	1.17608	1.54857	0.363285	0.370417	13830.3
2022-09-29 10:25:17	9722.34	1687.39	1042.79	830.346	516.296	243.397	72.7223	16.8827	8.20312	4.99488	1.18726	1.63344	0.34324	0.374896	14148.9
2022-09-29 10:25:18	9588.58	1702.1	1044.7	836.722	520.016	244.504	73.2004	17.0447	7.67843	5.30557	1.32709	1.60201	0.362161	0.38041	14043.5
2022-09-29 10:25:19	9531.03	1716.23	1047.43	832.979	521.548	245.334	74.1339	17.49	7.52365	5.35735	1.22911	1.68688	0.340225	0.369728	14002.7
2022-09-29 10:25:20	9429.94	1728.11	1051.26	845.453	516.953	247.785	73.8152	17.1661	7.60181	5.54854	1.35081	1.66487	0.464394	0.346297	13927.5
2022-09-29 10:25:21	9196.64	1739.42	1055.91	848.918	518.63	248.378	74.521	17.0447	8.75257	5.50871	1.44435	1.68164	0.470307	0.34733	13717.7
2022-09-29 10:25:22	9232.41	1764.3	1054.27	845.869	516.515	247.706	73.7013	15.8166	9.00795	5.13031	1.25361	1.68269	0.431755	0.334926	13768.4
2022-09-29 10:25:23	9098.65	1756.95	1066.57	840.741	507.251	247.232	72.8589	15.8571	9.44906	4.98293	1.28427	1.64811	0.437905	0.343816	13624.3
2022-09-29 10:25:24	9041.1	1742.25	1056.73	840.741	505.865	244.069	73.542	15.6142	9.58836	4.92717	1.15891	1.62087	0.357963	0.337372	13537.9
2022-09-29 10:25:25	9246.41	1736.03	1058.1	840.187	497.404	243.358	74.1112	15.5602	9.02343	4.95107	1.12921	1.53495	0.377949	0.352499	13728.5
2022-09-29 10:25:26	9107.98	1674.39	1057.82	833.672	492.662	244.662	73.8379	16.4239	8.80674	5.05861	1.1998	1.48885	0.384689	0.387646	13518.8
2022-09-29 10:25:27	9268.18	1671.56	1046.34	835.336	496.528	244.939	74.3161	16.3024	8.72935	5.40515	1.22352	1.49619	0.401068	0.403496	13671.2
2022-09-29 10:25:28	9468.82	1654.6	1052.9	836.722	498.206	247.983	74.0429	16.2619	8.35015	5.45294	1.25264	1.59572	0.367897	0.410387	13867
2022-09-29 10:25:29	9439.27	1671.56	1065.48	834.088	507.178	248.616	74.0429	16.6398	8.0793	5.52464	1.24146	1.65125	0.358909	0.393503	13874.1
2022-09-29 10:25:30	9543.47	1695.88	1068.49	843.79	515.202	248.537	74.4755	17.1796	8.28824	5.73575	1.16624	1.69316	0.376589	0.37972	14024.7
2022-09-29 10:25:31	9293.07	1722.45	1056.73	852.245	519.141	248.892	75.0674	15.9515	8.00965	5.52066	1.13095	1.6743	0.335554	0.365248	13800.6
2022-09-29 10:25:32	9072.21	1728.11	1059.19	845.592	522.277	247.271	75.113	16.0865	8.25729	5.55651	1.07367	1.63973	0.346433	0.364904	13583.1
2022-09-29 10:25:33	8930.68	1715.67	1042.24	838.108	515.567	247.944	74.0201	15.7896	8.67518	5.38523	1.07617	1.6282	0.317165	0.349742	13397.4
2022-09-29 10:25:34	8935.34	1699.84	1031.85	834.504	510.461	245.572	74.1112	14.8449	8.84544	5.2259	1.11417	1.63659	0.29168	0.336924	13364
2022-09-29 10:25:35	8775.14	1673.26	1036.22	820.783	507.543	244.069	72.5629	15.7626	8.89187	5.21794	1.05978	1.62296	0.28151	0.327138	13162.7
2022-09-29 10:25:36	8804.69	1688.53	1043.06	824.664	503.75	245.809	73.8152	16.1135	9.08534	5.28565	1.11185	1.63449	0.305102	0.359046	13218.2
2022-09-29 10:25:37	8697.38	1708.88	1051.26	831.871	507.543	244.346	73.0866	16.7748	8.75257	5.26972	1.06614	1.60725	0.316692	0.350087	13148.5
2022-09-29 10:25:38	8815.58	1727.54	1048.53	840.88	504.406	247.153	73.7696	17.0852	8.50493	5.45294	1.11243	1.6544	0.346906	0.365593	13292.4
2022-09-29 10:25:39	9093.98	1749.03	1060.56	841.573	501.488	250.395	74.817	17.436	8.34241	5.37726	1.21851	1.68583	0.382915	0.370417	13606.7
2022-09-29 10:25:40	9190.42	1733.2	1061.1	843.929	503.604	249.327	73.3598	17.625	8.18764	5.21794	1.06962	1.68688	0.374696	0.377997	13689.5
2022-09-29 10:25:41	9294.62	1682.87	1045.52	834.365	500.103	246.995	74.2933	16.7478	7.79296	5.07853	1.08292	1.69316	0.37647	0.383855	13711.9
2022-09-29 10:25:42	9289.96	1682.31	1056.73	821.892	503.969	246.56	74.4299	16.9637	7.72176	5.00683	1.06074	1.67326	0.374992	0.391091	13709
2022-09-29 10:25:43	9335.06	1681.74	1053.18	819.813	512.649	244.504	74.2478	16.9367	7.88583	5.27769	1.05477	1.67535	0.395391	0.41659	13754.8
2022-09-29 10:25:44	9349.06	1689.09	1052.08	814.823	506.813	243.16	74.6348	15.7896	7.59253	5.42506	1.11224	1.69526	0.388533	0.398672	13762.1
2022-09-29 10:25:45	9423.71	1702.66	1062.74	821.06	513.232	249.011	74.6121	16.181	7.94774	5.54456	1.15853	1.73088	0.402132	0.430028	13880.4
2022-09-29 10:25:46	9243.3	1687.39	1061.38	820.228	517.025	249.96	73.9973	15.5602	8.12573	5.40116	1.11725	1.68688	0.373396	0.401773	13685.9
2022-09-29 10:25:47	9240.19	1659.69	1053.18	827.99	507.178	252.015	73.337	15.5197	8.19538	5.34938	1.09758	1.64392	0.318111	0.365593	13646.1
2022-09-29 10:25:48	9269.74	1664.78	1066.03	838.801	515.494	253.043	73.7013	16.4509	8.87639	5.35735	1.1375	1.63135	0.343181	0.366282	13715.7
2022-09-29 10:25:49	8994.44	1765.43	1070.67	832.564	511.19	249.604	75.2041	17.0177	9.10082	5.47286	1.13712	1.62296	0.311725	0.356978	13534.1
2022-09-29 10:25:50	8952.45	1775.61	1070.67	833.395	511.774	249.406	75.1585	17.5845	9.05438	5.56049	1.13365	1.65754	0.326034	0.381443	13504.2
2022-09-29 10:25:51	8756.48	1801.62	1066.03	824.664	511.628	250.474	75.5	16.9502	8.977	5.32548	1.14792	1.66278	0.329936	0.376275	13321.2
2022-09-29 10:25:52	8515.4	1833.85	1053.18	819.12	505.427	250.829	76.0465	16.9232	8.96152	5.31353	1.16759	1.62611	0.327985	0.373173	13088.5
2022-09-29 10:25:53	8580.73	1720.19	1050.17	821.476	503.823	250.829	74.7259	16.2889	8.81448	5.25777	1.14194	1.61353	0.325975	0.389368	13035.8
2022-09-29 10:25:54	8728.48	1722.45	1045.79	819.951	500.54	250.513	75.2496	16.4644	8.86865	5.28565	1.15988	1.60306	0.353469	0.375241	13177.1
2022-09-29 10:25:55	8372.31	1751.29	1081.34	835.613	511.628	251.897	77.2532	17.571	9.48002	5.63617	1.24011	1.68897	0.410647	0.422792	12917.8
2022-09-29 10:25:56	8520.07	1716.23	1084.89	834.781	513.232	254.269	78.0273	17.5305	9.27881	5.7716	1.30684	1.73717	0.406981	0.423137	13038
2022-09-29 10:25:57	8804.69	1755.25	1081.88	838.801	516.077	254.822	78.2778	18.4482	9.1782	5.7238	1.38128	1.73298	0.409937	0.39178	13367.1
2022-09-29 10:25:58	8865.35	1734.33	1088.72	845.731	514.764	254.822	77.8224	18.1648	9.10855	5.89508	1.43258	1.70574	0.40024	0.390058	13418.6
2022-09-29 10:25:59	9434.6	1669.3	1063.84	838.662	506.595	251.383	75.2951	16.9772	8.38111	5.7716	1.29797	1.6984	0.353588	0.363525	13874.5
2022-09-29 10:26:00	9450.15	1650.07	1058.1	840.88	508.199	247.232	74.8398	16.9772	8.16442	5.62422	1.23876	1.75079	0.340402	0.378687	13863.9
2022-09-29 10:26:01	9159.31	1616.71	1084.62	853.215	506.813	247.746	75.113	16.1945	8.22633	5.70787	1.16393	1.81366	0.383625	0.38799	13577.4
2022-09-29 10:26:02	9048.88	1647.25	1100.48	847.81	505.282	246.283	75.0447	16.0595	8.40432	5.3932	1.14927	1.83147	0.423241	0.385923	13504.7
2022-09-29 10:26:03	9072.21	1656.29	1096.37	850.859	503.604	245.453	74.8398	16.2349	8.89961	5.2259	1.10356	1.7927	0.422886	0.377997	13533.7
2022-09-29 10:26:04	9024	1686.26	1092	849.75	503.093	245.73	73.1549	16.0865	8.98473	5.16616	1.09623	1.68897	0.451386	0.360424	13507.8
2022-09-29 10:26:05	9061.32	1726.98	1068.76	841.434	502.291	244.741	73.337	16.3564	9.24011	5.31752	1.00751	1.6523	0.400122	0.38041	13553.2
2022-09-29 10:26:06	9286.85	1707.75	1053.45	845.592	505.5	248.616	73.4737	16.5049	9.56514	5.52066	0.971835	1.66278	0.340047	0.379031	13756.2
2022-09-29 10:26:07	9219.97	1732.63	1078.6	842.127	508.418	251.304	74.5665	17.0987	9.49549	5.52862	1.00906	1.69107	0.359855	0.397983	13743.2
2022-09-29 10:26:08	9254.18	1732.63	1098.29	845.176	510.315	256.166	76.1603	17.49	9.53419	5.73973	0.955441	1.72879	0.358377	0.427616	13809.2
2022-09-29 10:26:09	9429.94	1729.81	1100.2	852.522	517.171	257.589	76.6157	17.6385	9.43358	5.62422	1.10125	1.72774	0.388355	0.425549	14000.2
2022-09-29 10:26:10	9487.48	1758.08	1091.18	857.65	519.943	253.557	76.7295	17.7599	8.89187	5.56447	1.18398	1.71726	0.388178	0.431406	14080.6
2022-09-29 10:26:11	9579.25	1752.99	1071.49	855.71	519.579	251.976	76.388	17.9893	8.69066	5.6282	1.24242	1.67326	0.399885	0.420035	14143.4
2022-09-29 10:26:12	9683.45	1745.07	1046.07	855.017	517.974	249.999	75.0674	18.0568	8.64423	5.52464	1.23316	1.69526	0.380609	0.393159	14208.6
2022-09-29 10:26:13	9734.78	1709.45	1047.43	839.909	509.585	247.864	74.1339	18.0973	8.23407	5.43701	1.108	1.67535	0.425902	0.374207	14198.5
2022-09-29 10:26:14	9574.58	1686.83	1041.42	831.871	506.522	249.802	74.1795	17.8544	8.12573	5.28167	1.03085	1.6743	0.431992	0.391436	14000
2022-09-29 10:26:15	9419.05	1661.95	1025.01	835.474	506.522	248.418	73.5647	17.2741	7.83939	5.14624	1.03162	1.69526	0.387468	0.385923	13803.7
2022-09-29 10:26:16	9266.63	1651.2	1027.47	832.841	505.573	246.125	73.5647	16.2215	7.76974	5.10641	0.988999	1.66487	0.359914	0.392814	13635.9
2022-09-29 10:26:17	8929.12	1686.26	1039.51	844.345	517.755	247.43	73.4053	16.0055	8.42754	5.17412	1.06827	1.68897	0.309301	0.397983	13370.9
2022-09-29 10:26:18	8702.04	1711.14	1047.43	853.215	517.39	246.837	72.5401	16.3834	8.72162	5.42506	1.04782	1.70155	0.296056	0.415556	13184.6
2022-09-29 10:26:19	8695.82	1745.07	1079.42	837.137	522.132	259.25	69.9446	16.127	9.13177	5.45693	1.01426	1.67011	0.331178	0.40832	13242.9
2022-09-29 10:26:20	8838.91	1748.47	1088.99	839.355	521.402	262.689	71.083	16.6533	9.48776	5.3454	1.1296	1.6523	0.358022	0.393848	13405.9
2022-09-29 10:26:21	9145.31	1710.58	1085.71	839.494	512.868	263.954	72.654	16.5993	9.22464	5.36133	1.12555	1.64287	0.387941	0.39626	13665.3
2022-09-29 10:26:22	9328.84	1677.78	1095.28	836.029	510.679	265.772	73.2004	16.1405	8.9383	5.15022	1.12555	1.6062	0.388887	0.335994	13821.3
2022-09-29 10:26:23	9531.03	1670.43	1085.71	851.829	503.166	253.755	75.9554	16.4104	8.62875	5.32548	1.14464	1.62296	0.374578	0.356978	14005.7
2022-09-29 10:26:24	9495.26	1689.09	1088.45	847.255	497.987	249.367	74.7715	15.6142	8.05608	5.27769	1.06537	1.58839	0.337091	0.386612	13974.5
2022-09-29 10:26:25	9510.81	1706.62	1075.87	826.327	497.695	245.927	72.8817	15.1823	7.73879	5.12234	1.03259	1.54857	0.290439	0.380754	13967.4
2022-09-29 10:26:26	9563.69	1724.15	1062.47	818.704	494.778	242.686	72.9044	14.8044	7.97869	5.10243	1.02159	1.56639	0.309951	0.42417	14010.6
2022-09-29 10:26:27	9425.27	1759.21	1048.8	819.12	500.759	242.211	72.4491	14.8044	8.24181	5.01878	0.936541	1.59153	0.311607	0.391091	13899.1
2022-09-29 10:26:28	9355.28	1774.48	1042.79	820.228	504.26	243.476	72.9955	15.3982	8.48171	5.01878	0.950041	1.64078	0.339929	0.369383	13845.7
2022-09-29 10:26:29	9240.19	1765.43	1038.41	832.009	500.686	244.702	72.7451	15.9111	8.52815	5.17412	0.910311	1.69107	0.355657	0.368349	13727.1
2022-09-29 10:26:30	9003.78	1769.95	1042.51	836.999	507.98	244.228	73.9063	16.2754	8.33468	5.35735	0.943484	1.69945	0.353765	0.344918	13512.7
2022-09-29 10:26:31	8768.92	1761.47	1067.67	838.108	508.491	246.283	74.0429	16.5049	8.13347	5.29362	1.02815	1.65964	0.368488	0.372829	13298.3
2022-09-29 10:26:32	8698.93	1734.9	1062.74	831.871	513.159	244.069	74.1339	16.1945	8.35789	5.55651	1.41272	1.63868	0.375347	0.36766	13193.7
2022-09-29 10:26:33	8552.73	1728.11	1073.95	832.286	518.338	244.109	74.2933	15.8436	8.19538	5.44896	1.4673	1.57896	0.354948	0.377997	13057.1
2022-09-29 10:26:34	8569.84	1707.19	1074.77	835.336	516.588	247.825	71.6066	16.1675	8.23407	5.22192	1.40655	1.55172	0.325738	0.369383	13056.4
2022-09-29 10:26:35	8776.7	1696.44	1063.02	837.276	514.181	248.813	72.2897	15.6277	8.81448	5.27769	1.41175	1.51819	0.334253	0.345608	13242
2022-09-29 10:26:36	8762.7	1686.26	1073.13	844.483	507.616	253.636	71.7433	16.2889	8.6597	5.13429	0.969906	1.51924	0.298894	0.352499	13232.8
2022-09-29 10:26:37	8618.06	1693.05	1058.64	830.069	505.938	251.541	70.7187	16.0865	9.20142	4.97098	0.851681	1.44589	0.344541	0.349398	13061.3
2022-09-29 10:26:38	8820.25	1702.1	1073.13	823.555	505.209	248.774	71.8343	15.8571	9.16273	5.0148	0.851103	1.43542	0.337505	0.348364	13277.9
2022-09-29 10:26:39	8810.92	1671	1064.39	818.842	506.667	247.825	72.0165	16.0595	8.57458	5.05065	0.716677	1.50352	0.367305	0.385234	13224.3
2022-09-29 10:26:40	8908.9	1682.31	1043.61	827.713	510.388	246.441	72.1531	15.2633	8.52041	4.95903	0.686205	1.55381	0.420166	0.3842	13323.3
2022-09-29 10:26:41	9170.2	1718.5	1060.28	847.117	511.044	246.955	73.1321	15.5602	8.13347	5.22192	0.7728	1.6544	0.411829	0.410043	13659.4
2022-09-29 10:26:42	9260.4	1748.47	1053.72	855.294	505.136	251.422	73.9518	16.3159	8.22633	5.45693	0.788615	1.69212	0.427735	0.472411	13781.8
2022-09-29 10:26:43	9431.49	1740.55	1065.48	868.322	505.209	251.027	72.9955	16.5588	8.06382	5.3932	0.891989	1.71307	0.374519	0.46483	13968.5
2022-09-29 10:26:44	9566.8	1739.98	1093.37	877.47	508.272	252.173	73.4964	17.6115	7.97869	5.52464	1.02545	1.78851	0.368192	0.467931	14146.3
2022-09-29 10:26:45	9792.33	1672.69	1092.27	872.064	507.689	254.348	74.1567	17.1931	7.61419	5.27769	1.22256	1.74555	0.343004	0.423826	14299.4
2022-09-29 10:26:46	9685.01	1632.54	1095.55	867.906	512.795	249.169	73.1094	16.4239	7.35572	5.27769	1.34001	1.71621	0.371385	0.36008	14148.9
2022-09-29 10:26:47	9510.81	1642.72	1094.73	854.878	509.658	248.497	74.1112	16.6533	7.65598	5.28964	1.25573	1.64916	0.39415	0.36008	13968.7
2022-09-29 10:26:48	9269.74	1638.76	1072.86	837.276	506.449	245.374	73.9518	15.2768	7.79296	5.25379	1.15178	1.5381	0.362812	0.349742	13676.1
2022-09-29 10:26:49	9179.53	1702.66	1073.13	844.067	508.783	246.006	73.6786	15.7896	8.42754	5.4171	0.974342	1.6062	0.354297	0.356978	13660.8
2022-09-29 10:26:50	9125.09	1730.37	1063.29	852.383	506.886	245.651	74.4755	15.9515	8.71388	5.08251	0.864217	1.60096	0.322309	0.361458	13631
2022-09-29 10:26:51	9031.77	1740.55	1054.82	853.076	506.886	245.967	73.7924	15.2363	9.43358	4.87937	0.927476	1.64706	0.320358	0.315733	13539.6
2022-09-29 10:26:52	8859.13	1762.04	1072.31	858.204	507.251	248.181	72.8361	15.7491	9.66575	4.92318	0.914362	1.68583	0.33106	0.36387	13413.6
2022-09-29 10:26:53	8470.3	1747.9	1068.21	853.631	504.771	246.639	72.9727	15.5602	9.68123	5.07056	0.904333	1.71098	0.336973	0.411421	12998.1
2022-09-29 10:26:54	8487.41	1724.72	1089.27	845.038	504.99	248.22	72.4946	15.0743	9.51097	5.2498	0.847824	1.72879	0.33786	0.418657	13005.3
2022-09-29 10:26:55	8625.83	1725.28	1088.72	830.207	507.251	249.129	73.633	15.2363	8.98473	5.58041	0.743292	1.71831	0.341821	0.482059	13133.1
2022-09-29 10:26:56	8983.56	1704.36	1084.89	832.009	510.096	249.841	74.9308	16.3699	8.72162	5.54057	0.87791	1.71098	0.348798	0.45656	13473.7
2022-09-29 10:26:57	9291.51	1694.18	1087.35	841.295	501.416	251.739	74.9308	16.8962	8.3192	5.44896	0.948498	1.60306	0.365236	0.439676	13776.4
2022-09-29 10:26:58	9419.05	1679.48	1071.49	851.136	506.959	253.241	75.8643	17.49	8.59006	5.65609	1.06749	1.6303	0.382442	0.46862	13892.5
2022-09-29 10:26:59	9577.69	1645.55	1066.03	871.51	505.573	251.739	75.5683	17.544	8.44302	5.56049	1.1539	1.67116	0.360092	0.466208	14028.9
2022-09-29 10:27:00	9288.4	1668.73	1064.39	867.213	501.78	249.92	73.9063	16.5453	8.41206	5.50074	1.08562	1.65754	0.358732	0.439676	13748.3
2022-09-29 10:27:01	9305.51	1656.29	1061.92	854.74	508.637	246.599	73.7013	15.8706	8.48945	5.31752	1.04782	1.68897	0.367719	0.398327	13740.6
2022-09-29 10:27:02	9324.17	1677.22	1048.25	843.79	509.293	246.955	73.2004	16.0865	8.46624	5.13828	1.02661	1.68269	0.374105	0.370417	13756
2022-09-29 10:27:03	9244.85	1676.09	1043.61	832.841	507.105	246.006	72.358	15.9246	7.95548	4.94708	0.961999	1.62296	0.375702	0.330377	13655
2022-09-29 10:27:04	9383.28	1704.36	1029.39	824.525	506.667	244.109	71.7433	16.1	7.79296	4.93115	0.984756	1.66802	0.378185	0.340232	13796.3
2022-09-29 10:27:05	9349.06	1694.18	1026.11	831.316	510.971	246.955	72.358	16.3024	8.14121	5.13031	1.05438	1.68897	0.411711	0.347675	13764
2022-09-29 10:27:06	9252.63	1702.66	1035.13	836.86	513.743	245.848	72.6768	16.1	8.02512	5.28167	1.0808	1.72669	0.382797	0.356978	13692.5
2022-09-29 10:27:07	9191.97	1744.51	1031.85	838.939	519.506	247.351	73.1549	16.2889	8.58232	5.48083	1.22988	1.70993	0.370853	0.345263	13681.3
2022-09-29 10:27:08	9084.65	1680.61	1054.82	842.543	523.809	249.525	74.5665	16.8692	8.74483	5.68397	1.18514	1.76651	0.349508	0.353533	13545.5
2022-09-29 10:27:09	9002.22	1698.7	1049.35	834.227	520.235	248.734	74.8398	16.154	8.75257	5.63617	1.17395	1.77908	0.317401	0.346641	13462.5
2022-09-29 10:27:10	8885.57	1695.88	1063.84	834.088	515.64	249.802	75.2951	16.3564	8.81448	5.50473	1.17241	1.73612	0.376411	0.342162	13354.4
2022-09-29 10:27:11	8950.9	1703.79	1071.22	846.285	511.19	250.078	76.9117	17.1796	8.92282	5.2737	1.13654	1.7686	0.398643	0.369383	13445.4
2022-09-29 10:27:12	8919.79	1730.37	1074.5	855.848	508.199	251.146	77.9818	17.2876	8.96926	4.76386	1.10221	1.67221	0.426966	0.36766	13452.4
2022-09-29 10:27:13	9019.33	1782.4	1082.43	862.224	511.774	250.197	77.3215	18.1783	9.18594	4.91522	1.00057	1.66068	0.414845	0.376275	13621.4
2022-09-29 10:27:14	9137.53	1792.57	1072.31	859.59	511.555	248.655	77.2532	17.8544	9.33298	4.83954	0.938084	1.67326	0.380787	0.393159	13734.9
2022-09-29 10:27:15	9067.54	1762.04	1084.89	853.076	511.044	249.327	75.0447	17.2606	9.26333	5.03471	0.841459	1.67221	0.386227	0.39626	13637.8
2022-09-29 10:27:16	9513.92	1747.9	1072.31	845.731	508.345	248.418	73.7696	16.4374	9.1782	5.2259	0.92304	1.60411	0.408577	0.382477	14044.6
2022-09-29 10:27:17	9448.6	1723.59	1068.76	845.731	505.136	250.078	73.9063	15.9246	8.85317	5.14624	0.859589	1.61039	0.378658	0.409354	13949
2022-09-29 10:27:18	9636.79	1715.1	1073.13	849.196	506.595	249.406	73.5875	16.073	8.67518	5.2498	0.889097	1.59677	0.381969	0.387301	14137.1
2022-09-29 10:27:19	9759.66	1757.51	1064.66	850.582	507.032	248.102	74.1795	15.8706	8.1799	5.29362	0.928826	1.6083	0.374933	0.372484	14294.4
2022-09-29 10:27:20	9524.81	1746.2	1067.12	850.027	507.105	248.023	74.2478	16.181	8.22633	5.30158	0.995364	1.66173	0.327689	0.386267	14050.6
2022-09-29 10:27:21	9247.96	1741.68	1075.32	850.304	508.345	246.995	74.2022	16.5453	7.80844	5.21396	1.09681	1.68583	0.362043	0.372829	13777.9
2022-09-29 10:27:22	9156.2	1737.16	1052.9	841.573	503.823	246.955	73.9973	15.992	7.44936	5.09048	1.00308	1.69316	0.386877	0.441744	13644.7
2022-09-29 10:27:23	8938.45	1677.78	1036.5	835.336	503.02	246.402	73.8607	15.8976	7.66604	4.88734	1.0295	1.62925	0.350454	0.445534	13343.3
2022-09-29 10:27:24	8994.44	1699.84	1039.51	840.741	508.126	247.271	74.1112	16.1135	7.65753	5.19802	0.97492	1.66592	0.365886	0.432096	13436.4
2022-09-29 10:27:25	9406.61	1697.57	1047.43	842.681	510.898	246.837	73.2915	15.6007	7.90904	5.30158	0.944448	1.82518	0.347084	0.380754	13857.6
2022-09-29 10:27:26	8734.7	1716.23	1090.91	855.848	511.846	248.576	73.7924	16.8557	8.24181	5.38125	1.03471	1.81889	0.268798	0.319868	13265.8
2022-09-29 10:27:27	8851.35	1736.03	1104.03	857.096	512.43	249.525	73.542	16.7613	8.30372	5.48481	1.00424	1.80842	0.306521	0.324692	13418
2022-09-29 10:27:28	8613.39	1687.39	1106.49	854.74	511.409	249.999	73.4281	16.5453	8.58232	5.31353	1.0538	1.79375	0.313439	0.316457	13130.8
2022-09-29 10:27:29	8103.24	1723.59	1096.92	858.62	511.336	251.818	74.5665	16.7613	8.96152	5.17014	1.04686	1.62716	0.327808	0.352154	12654.3
2022-09-29 10:27:30	8613.39	1724.72	1082.98	859.036	513.378	252.332	74.6121	15.8976	9.30202	5.3454	1.13577	1.70155	0.394918	0.384544	13154.6
2022-09-29 10:27:31	8237	1791.44	1100.48	871.649	521.037	254.269	74.9536	16.4644	9.50323	5.55651	1.1431	1.76127	0.399235	0.386267	12886
2022-09-29 10:27:32	8633.61	1868.35	1085.16	868.599	522.642	253.004	75.3862	17.0312	9.23238	5.65609	1.16393	1.75184	0.426138	0.417968	13342.4
2022-09-29 10:27:33	9072.21	1834.42	1088.99	859.175	519.797	251.225	74.7715	17.2606	8.81448	5.52066	1.135	1.74555	0.414667	0.427272	13735.9
2022-09-29 10:27:34	8983.56	1825.37	1076.42	856.68	517.609	249.722	74.0884	17.7059	8.79126	5.2498	1.00964	1.64916	0.407986	0.40453	13618.7
2022-09-29 10:27:35	9163.97	1747.9	1058.92	850.027	509.293	247.904	73.7469	17.7194	8.96152	4.93513	1.04628	1.62611	0.422768	0.414522	13686.9
2022-09-29 10:27:36	8978.89	1699.27	1066.3	855.571	504.26	247.232	73.929	16.5723	9.03117	4.81166	0.931333	1.58525	0.401363	0.394537	13459.2
2022-09-29 10:27:37	9041.1	1683.44	1066.03	860.422	509.95	246.679	76.8206	16.3024	8.96152	4.85149	0.989578	1.66487	0.425488	0.395915	13518
2022-09-29 10:27:38	9173.31	1668.73	1072.04	851.829	515.931	246.52	76.8889	16.5993	8.44302	4.99886	0.993628	1.7225	0.421112	0.421069	13638.9
2022-09-29 10:27:39	9419.05	1673.82	1094.46	853.908	524.685	247.271	77.3443	16.5049	8.24955	5.16217	1.0079	1.72879	0.416737	0.432096	13924
2022-09-29 10:27:40	9299.29	1723.59	1095.83	843.097	525.487	249.05	76.7751	16.8287	8.35015	5.2259	1.03779	1.80003	0.410647	0.429684	13847.2
2022-09-29 10:27:41	9373.94	1746.77	1085.44	841.573	527.894	252.173	75.2724	17.0447	8.63649	5.54854	1.04551	1.79584	0.413899	0.425204	13938
2022-09-29 10:27:42	9359.95	1772.22	1079.7	844.206	528.405	253.478	76.1603	16.0055	8.65197	5.53659	1.18263	1.74765	0.398289	0.37972	13948
2022-09-29 10:27:43	9128.2	1787.48	1071.22	843.513	524.247	253.755	75.9326	16.4509	8.88413	5.65609	1.17453	1.75498	0.447188	0.338957	13719.1
2022-09-29 10:27:44	9159.31	1731.5	1073.13	843.236	526.071	254.743	75.9782	16.2754	8.84544	5.46888	1.22005	1.75079	0.451918	0.378687	13698.4
2022-09-29 10:27:45	9005.33	1720.76	1065.48	839.632	519.506	254.15	74.7487	16.127	8.1799	5.44498	1.15968	1.72879	0.442812	0.35181	13513
2022-09-29 10:27:46	9148.42	1693.62	1058.64	846.978	513.159	253.834	74.4072	16.1135	8.73709	5.48481	0.989771	1.79165	0.431164	0.349053	13623
2022-09-29 10:27:47	9111.09	1684.57	1057.82	844.206	517.463	250.671	74.7942	15.3577	8.43528	5.52464	0.961034	1.80423	0.38191	0.350432	13573.4
2022-09-29 10:27:48	9114.2	1745.07	1037.59	850.027	523.08	247.153	74.4527	15.2093	8.41206	5.52066	0.916483	1.76965	0.402014	0.31277	13624.1
2022-09-29 10:27:49	8992.89	1727.54	1053.45	858.482	527.311	247.509	74.9308	15.965	9.25559	5.47684	1.01002	1.73926	0.442044	0.345263	13516.3
2022-09-29 10:27:50	8926.01	1739.42	1069.85	854.601	524.539	246.481	73.4509	16.4644	8.96152	5.54854	1.04262	1.66383	0.450026	0.361113	13468.8
2022-09-29 10:27:51	9154.64	1753.56	1063.57	837.276	518.922	246.441	72.9727	16.6938	9.29429	5.28964	1.0997	1.65649	0.431223	0.381788	13682.2
2022-09-29 10:27:52	9201.3	1721.32	1075.6	838.108	513.524	248.932	74.4072	17.3821	9.27107	5.51668	1.12323	1.6544	0.419634	0.385923	13708.9
2022-09-29 10:27:53	9400.38	1708.88	1021.19	839.078	508.856	248.102	73.3598	16.4914	8.86091	5.32548	1.04223	1.60306	0.354475	0.398672	13833.9
2022-09-29 10:27:54	9369.28	1736.59	1000.68	838.385	513.67	249.722	74.4527	16.6263	8.76805	5.16217	1.07579	1.64811	0.372568	0.411421	13816.8
2022-09-29 10:27:55	9286.85	1731.5	985.096	850.582	507.908	250.395	74.9081	16.2619	8.22633	5.00285	0.985528	1.61563	0.338096	0.381788	13720
2022-09-29 10:27:56	9391.05	1730.37	984.003	844.899	510.533	248.339	74.1339	16.0325	8.21086	5.0626	1.00674	1.65125	0.322013	0.377653	13816
2022-09-29 10:27:57	9464.15	1721.32	1020.91	837.692	509.804	245.809	74.521	15.992	8.22633	5.22192	0.988806	1.65964	0.360387	0.358357	13907
2022-09-29 10:27:58	9409.72	1668.17	1022.01	827.713	507.105	242.449	73.9063	15.2633	8.08703	5.11438	0.898354	1.6743	0.379368	0.338268	13782.8
2022-09-29 10:27:59	9518.59	1639.33	1023.37	832.564	510.315	243.674	74.7259	15.5197	8.16442	5.34142	0.915133	1.73088	0.408636	0.379376	13875
2022-09-29 10:28:00	9331.95	1624.63	1045.79	839.078	507.324	245.058	74.8625	15.2633	7.99417	5.14624	0.920533	1.73926	0.400003	0.381099	13700.5
2022-09-29 10:28:01	9207.52	1678.35	1054	844.899	511.044	246.362	74.9308	15.9246	8.01739	5.13429	1.06749	1.78013	0.373869	0.375585	13649.8
2022-09-29 10:28:02	9274.4	1707.75	1059.19	852.938	513.451	248.023	74.9991	15.8166	7.99417	5.24184	1.17704	1.77175	0.328754	0.354566	13763.4
2022-09-29 10:28:03	9151.53	1717.93	1060.28	847.81	516.369	248.181	73.1321	15.3982	8.1799	5.22192	1.20211	1.74765	0.334312	0.332238	13647.7
2022-09-29 10:28:04	9140.64	1712.84	1043.06	845.592	519.506	248.932	72.7451	15.5197	8.27277	5.37328	1.09257	1.69107	0.358554	0.305396	13615.9
2022-09-29 10:28:05	9042.66	1713.97	1042.24	836.583	516.953	250.355	72.1075	14.9259	8.29598	5.21396	0.999221	1.64078	0.325975	0.307773	13506.6
2022-09-29 10:28:06	8758.03	1790.88	1043.33	836.306	512.138	247.706	72.0392	15.3712	9.08534	5.15022	0.971449	1.62087	0.325797	0.290855	13293.3
2022-09-29 10:28:07	8560.51	1816.32	1078.88	839.494	512.503	248.576	72.8817	16.5318	9.41037	5.28167	1.00636	1.64392	0.343063	0.309014	13163.7
2022-09-29 10:28:08	8747.15	1850.82	1087.08	839.078	509.148	248.616	73.4053	16.5318	9.43358	5.07454	1.09276	1.66278	0.351518	0.322383	13389.8
2022-09-29 10:28:09	8524.74	1780.7	1077.24	841.85	503.531	247.311	73.7241	16.6938	9.63479	4.98692	1.05457	1.65021	0.388473	0.340508	13083.8
2022-09-29 10:28:10	8936.9	1708.32	1073.95	844.483	508.783	252.173	74.3161	17.0852	9.2169	5.16217	1.07424	1.66068	0.411593	0.374552	13433.9
2022-09-29 10:28:11	9207.52	1676.65	1057	847.81	507.47	251.699	73.9746	16.3564	8.8377	5.01878	1.00694	1.61877	0.390543	0.350087	13655.7
2022-09-29 10:28:12	9037.99	1666.47	1043.61	844.483	499.884	248.892	74.0201	16.2889	8.799	5.0148	0.927283	1.64811	0.340934	0.363181	13448.7
2022-09-29 10:28:13	9272.85	1723.59	1061.1	848.087	505.5	247.983	74.8625	16.2349	8.46624	5.30557	0.967013	1.71517	0.374815	0.369728	13767.4
2022-09-29 10:28:14	8851.35	1715.67	1075.6	843.513	505.938	244.583	74.7031	16.0055	8.0793	5.2976	0.896425	1.65544	0.371563	0.37593	13344
2022-09-29 10:28:15	8818.69	1736.03	1070.4	835.89	504.114	243.239	75.6367	15.965	8.01739	5.26972	0.95602	1.74031	0.415259	0.404874	13316.8
2022-09-29 10:28:16	8856.02	1703.79	1080.79	843.374	513.378	247.667	75.8416	16.6668	8.09477	5.57642	1.03837	1.77594	0.434298	0.422448	13354.9
2022-09-29 10:28:17	8968	1720.76	1076.96	840.741	510.825	249.841	75.9782	17.0447	7.84713	5.6521	1.11937	1.82728	0.406744	0.407631	13477.4
2022-09-29 10:28:18	9168.64	1686.83	1059.74	837.969	509.95	249.446	75.4545	16.208	7.66604	5.46489	1.15023	1.88805	0.379663	0.403841	13621.2
2022-09-29 10:28:19	9190.42	1669.86	1041.97	843.513	510.461	251.857	75.1813	16.4239	7.81618	5.75965	1.1861	1.81575	0.339988	0.38799	13617
2022-09-29 10:28:20	9184.19	1698.7	1030.76	844.483	508.418	250.75	74.4072	16.2619	7.97869	5.3932	1.12497	1.76336	0.376056	0.360769	13625
2022-09-29 10:28:21	9050.44	1641.59	1032.94	841.157	512.138	249.288	73.0638	15.3712	8.31146	5.24582	0.980513	1.62506	0.348266	0.334719	13432.8
2022-09-29 10:28:22	9226.19	1661.38	1033.49	841.711	505.063	251.264	72.9727	15.938	8.48171	5.37328	0.974149	1.66068	0.376056	0.302536	13625.2
2022-09-29 10:28:23	9187.3	1665.34	1070.95	836.029	505.938	249.564	71.7888	16.3429	8.40432	5.07454	0.877139	1.69107	0.36902	0.297539	13620
2022-09-29 10:28:24	8969.56	1669.86	1078.88	836.029	507.324	248.457	72.1075	16.2754	8.4585	5.10641	0.966434	1.68478	0.328399	0.293267	13415.3
2022-09-29 10:28:25	8949.34	1686.26	1070.13	834.088	503.385	251.778	72.6312	16.8152	8.78353	4.93115	0.967206	1.75498	0.374933	0.301192	13401.5
2022-09-29 10:28:26	8600.95	1691.92	1074.77	838.939	511.774	251.027	72.5174	16.9367	9.13177	5.02276	0.903754	1.70574	0.35276	0.340267	13076.3
2022-09-29 10:28:27	8726.93	1694.18	1048.8	837.969	510.096	251.067	72.6768	15.7221	8.72162	5.03471	0.779936	1.66383	0.316751	0.339715	13174.3
2022-09-29 10:28:28	8852.91	1708.32	1039.51	838.246	510.315	251.304	72.95	15.2903	8.799	5.09048	0.716099	1.66068	0.334962	0.348364	13305.8
2022-09-29 10:28:29	8966.45	1700.97	1043.33	842.82	510.606	248.299	73.7924	14.8449	8.67518	5.17014	0.751971	1.63868	0.282397	0.34802	13418
2022-09-29 10:28:30	9168.64	1714.54	1034.58	842.681	503.969	249.09	73.9973	14.3456	8.89187	4.91124	0.792858	1.61773	0.311725	0.336683	13618.7
2022-09-29 10:28:31	9209.08	1707.75	1038.68	848.225	501.416	249.367	74.8853	14.656	9.44132	5.0626	0.935769	1.59991	0.365591	0.348709	13661.8
2022-09-29 10:28:32	9464.15	1688.53	1042.51	849.196	499.081	249.129	74.4527	14.521	9.30202	5.20201	0.911661	1.58001	0.352819	0.34802	13899.3
2022-09-29 10:28:33	9490.59	1683.44	1052.9	848.641	497.914	247.746	72.8589	15.3308	9.05438	5.27769	0.885239	1.58001	0.385221	0.381443	13927
2022-09-29 10:28:34	9308.62	1685.13	1049.35	843.236	499.811	247.627	72.5629	15.3712	8.66744	5.38125	0.932876	1.56848	0.358968	0.380754	13739
2022-09-29 10:28:35	9230.85	1699.84	1054.27	843.374	502.947	246.481	72.7451	15.5872	8.61327	5.3693	0.940784	1.66383	0.342117	0.369039	13683.4
2022-09-29 10:28:36	9137.53	1675.52	1059.46	835.336	501.707	245.848	72.5401	15.6816	8.16442	5.28565	0.896618	1.68897	0.339101	0.374207	13560.4
2022-09-29 10:28:37	9010	1669.3	1054.27	833.257	499.957	248.141	73.9973	15.2768	8.00965	5.43701	0.918797	1.72355	0.324023	0.370417	13421
2022-09-29 10:28:38	9282.18	1652.33	1069.85	836.999	506.303	247.43	74.6348	15.2498	7.65908	5.58439	0.856888	1.7948	0.337682	0.36387	13701.6
2022-09-29 10:28:39	9103.32	1641.59	1052.36	833.118	508.418	248.062	73.3598	15.0608	7.47954	5.32947	0.865567	1.6984	0.329168	0.381099	13491.4
2022-09-29 10:28:40	9151.53	1642.72	1050.99	833.811	512.284	249.288	73.6103	15.1148	8.00191	5.23785	0.914362	1.66068	0.326625	0.371106	13545.9
2022-09-29 10:28:41	9162.42	1642.16	1064.11	830.346	516.953	247.351	74.2022	15.0743	8.43528	5.0387	0.87251	1.64392	0.360565	0.356634	13569.3
2022-09-29 10:28:42	8996	1653.47	1062.74	832.702	514.4	248.102	75.0447	15.3308	8.87639	5.11836	0.86576	1.59363	0.358377	0.352154	13415
2022-09-29 10:28:43	9097.1	1659.12	1067.39	844.067	514.545	250.355	75.9099	15.3308	9.11629	5.2737	0.832009	1.62087	0.360801	0.335822	13541.4
2022-09-29 10:28:44	8779.81	1699.27	1061.65	846.008	513.451	248.418	74.1795	15.4657	9.30202	5.27769	0.809251	1.6062	0.347911	0.313907	13255.9
2022-09-29 10:28:45	8815.58	1730.37	1052.63	852.245	512.065	249.92	73.3598	16.181	9.61931	5.2976	0.859396	1.60411	0.333425	0.30829	13320.4
2022-09-29 10:28:46	8873.13	1717.37	1050.17	846.701	508.491	248.537	72.2897	16.3024	9.61158	4.967	0.933455	1.56115	0.342412	0.326001	13350.7
2022-09-29 10:28:47	9045.77	1708.32	1061.38	830.485	502.072	247.271	71.7205	16.5858	9.46454	4.89132	0.888711	1.55591	0.352464	0.333444	13501.1
2022-09-29 10:28:48	9260.4	1651.2	1061.1	828.406	499.081	245.493	73.246	15.9785	9.1782	4.8475	0.928055	1.62506	0.361452	0.350087	13652.2
2022-09-29 10:28:49	9145.31	1657.42	1064.93	830.069	499.227	244.979	73.929	15.3577	8.63649	4.72403	0.928055	1.6083	0.349271	0.38041	13547.9
2022-09-29 10:28:50	9297.73	1666.47	1058.64	831.039	498.571	246.718	74.3844	15.1688	8.2805	4.73598	0.85901	1.62925	0.358732	0.378342	13705
2022-09-29 10:28:51	9300.84	1670.43	1060.83	834.643	505.136	247.311	74.4982	15.3577	8.00965	4.74793	0.95197	1.61144	0.384926	0.375241	13725.1
2022-09-29 10:28:52	9212.19	1719.63	1070.13	838.385	504.187	249.011	75.2496	15.7761	7.37507	4.93912	0.913204	1.55591	0.402605	0.399361	13700.1
2022-09-29 10:28:53	9453.27	1693.05	1045.25	833.95	501.561	245.967	75.9326	15.2093	7.25047	5.0626	0.925548	1.59572	0.382797	0.373518	13879.8
2022-09-29 10:28:54	9237.07	1721.32	1057	837.415	506.886	246.244	75.3862	15.5197	7.66063	5.18209	1.04223	1.66068	0.419752	0.376619	13713.2
2022-09-29 10:28:55	8964.89	1743.38	1062.2	843.929	508.345	245.295	76.6385	15.5602	8.3192	5.26574	1.09893	1.70574	0.402664	0.368005	13477.4
2022-09-29 10:28:56	9002.22	1741.12	1061.65	849.473	504.406	247.311	76.0465	15.7221	9.14725	5.17412	1.08061	1.73822	0.381023	0.355945	13515.8
2022-09-29 10:28:57	8871.57	1714.54	1073.41	852.661	510.023	249.169	75.1585	16.7478	9.43358	5.29362	1.14387	1.6743	0.406626	0.378687	13381.6
2022-09-29 10:28:58	9098.65	1715.1	1057	852.106	512.722	246.006	75.8871	17.0852	9.34072	5.3932	1.10838	1.64602	0.415022	0.369728	13592.8
2022-09-29 10:28:59	8929.12	1712.84	1049.35	843.513	511.482	245.216	76.5019	15.965	9.10855	5.4171	1.02776	1.64706	0.404438	0.353188	13401.9
2022-09-29 10:29:00	9069.1	1695.31	1058.64	840.048	522.059	245.216	76.9345	16.181	9.00795	5.46489	1.13519	1.64287	0.439383	0.382477	13541.6
2022-09-29 10:29:01	8988.22	1739.98	1048.8	846.146	518.266	249.604	75.9326	15.5062	8.95378	5.28167	1.02121	1.60096	0.42738	0.370072	13500.1
2022-09-29 10:29:02	8770.48	1684.57	1073.13	853.631	511.774	254.19	76.4108	14.9664	9.0776	5.11836	0.962963	1.58839	0.389952	0.366282	13256.7
2022-09-29 10:29:03	8882.46	1708.88	1072.04	858.204	509.95	255.494	74.3616	16.127	8.62875	4.98692	1.0025	1.55591	0.399708	0.394537	13394.5
2022-09-29 10:29:04	8736.26	1758.08	1064.39	858.62	507.47	254.743	74.3161	16.0595	8.52041	5.10641	0.933262	1.5381	0.45588	0.366627	13286.9
2022-09-29 10:29:05	8843.58	1759.78	1067.39	855.017	508.126	251.185	75.6367	16.3834	8.56684	5.19404	0.981671	1.63344	0.498866	0.361113	13394.3
2022-09-29 10:29:06	8868.46	1787.48	1058.92	855.155	508.272	252.173	76.7295	16.8018	8.58232	5.42108	1.13847	1.71202	0.491416	0.407631	13441.8
2022-09-29 10:29:07	9134.42	1726.98	1055.91	851.413	507.908	252.411	77.8224	16.7883	9.06212	5.47286	1.11455	1.76755	0.484853	0.384889	13641.9
2022-09-29 10:29:08	9198.19	1681.74	1038.41	840.741	502.145	253.597	78.0046	16.6938	8.79126	5.33743	1.18437	1.85033	0.404852	0.401773	13627.5
2022-09-29 10:29:09	9137.53	1678.91	1045.52	833.118	501.78	256.087	78.3006	16.9367	9.0776	5.42905	1.27675	1.88385	0.421881	0.414867	13566.7
2022-09-29 10:29:10	9246.41	1644.42	1035.13	821.753	499.446	254.427	76.8661	16.7073	8.78353	5.34142	1.24126	1.83356	0.407454	0.349742	13613.1
2022-09-29 10:29:11	9218.41	1669.3	1031.85	821.753	499.154	255.376	76.8661	16.9097	8.82996	5.54456	1.37492	1.82413	0.423359	0.341576	13608
2022-09-29 10:29:12	9300.84	1622.93	1036.5	825.079	502.729	255.415	75.5228	16.8827	8.91508	5.53261	1.33962	1.78013	0.416205	0.285617	13654.2
2022-09-29 10:29:13	9285.29	1651.77	1035.68	825.911	508.637	253.004	75.5228	16.5588	8.86091	5.56846	1.31918	1.73822	0.408104	0.257948	13670.5
2022-09-29 10:29:14	9123.54	1708.32	1035.4	829.93	512.576	251.304	74.9308	16.4104	9.41037	5.48481	1.29372	1.69316	0.402369	0.262531	13571
2022-09-29 10:29:15	8988.22	1715.67	1026.65	835.751	512.43	250.236	73.7696	15.3308	9.42584	5.21396	1.1321	1.6764	0.384571	0.26801	13436.2
2022-09-29 10:29:16	8782.92	1755.82	1020.64	836.167	516.296	247.825	74.2705	15.2363	9.5574	5.23387	1.12169	1.64706	0.414667	0.28224	13267.4
2022-09-29 10:29:17	8835.8	1737.16	1010.52	835.336	512.576	248.299	72.4035	15.2363	9.28655	5.15421	1.05052	1.61458	0.377357	0.294955	13285.1
2022-09-29 10:29:18	8824.91	1706.06	1014.08	834.781	508.199	247.034	72.6768	15.1688	8.90735	5.02276	0.859396	1.66697	0.376056	0.313149	13240.1
2022-09-29 10:29:19	8809.36	1721.89	1037.32	826.743	502.145	244.9	73.1321	15.8976	9.03891	5.12234	0.854188	1.72774	0.383684	0.350087	13248.9
2022-09-29 10:29:20	8893.35	1736.03	1064.11	824.941	490.985	245.611	73.7241	15.8031	9.10082	5.02276	0.835674	1.79165	0.368133	0.363181	13362
2022-09-29 10:29:21	8754.92	1731.5	1064.66	838.246	491.276	246.837	74.4299	16.1405	9.13951	4.95107	0.959684	1.77908	0.373869	0.362147	13235.6
2022-09-29 10:29:22	8986.67	1735.46	1065.48	836.999	494.559	248.299	75.0447	16.2215	9.28655	5.37328	1.06074	1.72669	0.387409	0.385234	13477
2022-09-29 10:29:23	9016.22	1693.62	1053.72	846.839	499.811	251.462	74.8625	16.6938	8.82222	5.38523	1.08138	1.61563	0.383211	0.364559	13470.9
2022-09-29 10:29:24	9153.09	1685.7	1035.68	851.829	506.011	252.252	73.542	17.3821	8.32694	5.53659	1.11127	1.536	0.371031	0.391091	13592.8
2022-09-29 10:29:25	9283.73	1672.13	1037.59	844.067	501.999	250.829	73.3598	16.8422	8.19538	5.50871	1.03104	1.57896	0.380255	0.394537	13697.6
2022-09-29 10:29:26	8964.89	1686.83	1048.53	846.146	502.364	251.936	72.6995	16.9232	8.24955	5.32548	1.07637	1.59468	0.372745	0.378687	13407.3
2022-09-29 10:29:27	8879.35	1664.21	1052.9	837.83	503.604	249.881	72.5857	16.7073	8.31146	5.26972	1.10182	1.6544	0.38262	0.375241	13294.2
2022-09-29 10:29:28	8672.49	1687.39	1035.13	841.434	506.813	251.146	74.6804	16.7613	9.00021	5.40116	1.19652	1.71202	0.421231	0.370761	13104
2022-09-29 10:29:29	8663.16	1681.17	1041.15	829.376	509.585	252.687	75.2951	16.8018	9.16273	5.51668	1.1726	1.69526	0.40296	0.352844	13087.5
2022-09-29 10:29:30	8660.05	1664.21	1029.94	824.109	508.418	251.541	75.0447	16.3159	9.22464	5.56447	1.12728	1.71098	0.398643	0.342403	13048
2022-09-29 10:29:31	8529.4	1707.75	1017.09	824.525	509.512	249.762	76.4791	15.992	9.22464	5.67202	1.08389	1.71831	0.413307	0.352844	12949
2022-09-29 10:29:32	8558.95	1681.17	1038.68	823.693	508.345	247.944	76.3425	15.4657	9.38715	5.47684	0.90549	1.71831	0.398703	0.344436	12968.8
2022-09-29 10:29:33	8492.07	1686.26	1032.94	833.118	506.522	246.837	75.2951	15.4117	9.25559	5.3932	0.862289	1.6764	0.398052	0.350087	12906.4
2022-09-29 10:29:34	8456.3	1663.64	1020.09	834.504	502.364	245.888	74.9536	15.2228	8.79126	5.18209	0.752357	1.63554	0.361688	0.34006	12830
2022-09-29 10:29:35	8602.5	1654.6	1026.65	840.048	496.018	247.785	74.3844	14.8584	9.01569	5.02675	0.792472	1.63868	0.359441	0.3423	12974
2022-09-29 10:29:36	8597.84	1661.38	1029.12	836.999	494.048	248.418	74.1567	15.0069	8.70614	5.07454	0.901825	1.62506	0.372568	0.372829	12974
2022-09-29 10:29:37	8456.3	1669.86	1044.43	832.286	490.839	246.718	74.5665	14.737	8.67518	5.04666	0.897197	1.65125	0.35956	0.374896	12846.7
2022-09-29 10:29:38	8414.31	1702.66	1054.27	825.634	489.89	244.465	75.0219	14.9934	8.72162	4.97895	1.03471	1.66173	0.397757	0.386956	12838.4
2022-09-29 10:29:39	8348.98	1706.62	1061.38	823.971	493.829	245.572	75.9099	15.4117	8.86865	5.13828	1.03297	1.62925	0.390484	0.408665	12789.1
2022-09-29 10:29:40	8420.53	1698.7	1076.69	813.437	496.455	244.702	74.9308	15.6546	8.50493	5.15421	0.991121	1.63344	0.33307	0.376964	12858.1
2022-09-29 10:29:41	8711.38	1708.88	1044.7	811.497	504.552	244.188	75.0674	16.3969	8.60553	5.27769	1.03741	1.72041	0.361925	0.375585	13134
2022-09-29 10:29:42	9159.31	1713.97	1048.53	821.614	511.628	248.102	75.9099	17.3551	8.92282	5.52066	1.19922	1.81156	0.411179	0.353188	13614.6
2022-09-29 10:29:43	9296.18	1691.92	1036.5	817.456	513.743	245.295	74.4299	17.1661	8.62875	5.45294	1.1998	1.84718	0.378067	0.313114	13710.5
2022-09-29 10:29:44	9274.4	1687.39	1014.9	823.555	515.129	245.532	73.9063	16.3564	8.82996	5.51269	1.19941	1.87862	0.433352	0.297298	13669.3
2022-09-29 10:29:45	9142.2	1687.39	1034.58	833.395	514.837	248.853	74.8398	16.7343	9.27107	5.56846	1.26229	1.87338	0.467232	0.305396	13571.6
2022-09-29 10:29:46	8961.78	1683.44	1039.51	839.632	514.691	249.881	74.7259	16.0325	9.34846	5.51668	1.17665	1.84194	0.434534	0.309806	13398.3
2022-09-29 10:29:47	8870.02	1690.79	1046.61	840.602	512.941	250.474	75.1585	16.1945	9.16273	5.47286	1.19286	1.81051	0.425429	0.297574	13321.2
2022-09-29 10:29:48	9045.77	1700.4	1051.81	846.424	512.649	252.371	76.6612	16.7883	9.40263	5.3932	1.21368	1.79899	0.428681	0.320454	13521.4
2022-09-29 10:29:49	9070.66	1679.48	1061.92	843.513	509.731	253.913	76.2742	16.2484	9.12403	5.51668	1.14059	1.75917	0.386108	0.330825	13530
2022-09-29 10:29:50	8991.33	1668.17	1068.21	849.75	510.096	250.553	74.4755	16.8422	9.00795	5.45294	1.11397	1.68688	0.419693	0.364904	13447.5
2022-09-29 10:29:51	9095.54	1682.87	1075.32	864.996	510.023	252.766	74.0429	16.4914	9.20142	5.42506	1.04319	1.67116	0.468829	0.397638	13590.3
2022-09-29 10:29:52	8856.02	1720.76	1096.92	907.407	505.354	251.897	72.1759	15.9111	9.14725	5.55651	1.17125	1.60725	0.468001	0.386612	13444.8
2022-09-29 10:29:53	8782.92	1719.06	1098.83	915.169	506.303	252.411	72.9955	15.8031	9.01569	5.2737	1.22236	1.6062	0.452214	0.410043	13381.5
2022-09-29 10:29:54	8880.91	1733.2	1077.51	907.961	505.646	254.269	73.8835	15.2633	8.60553	5.30955	1.11089	1.65335	0.422945	0.396604	13466.1
2022-09-29 10:29:55	9031.77	1727.54	1070.4	897.289	502.072	252.806	74.2478	15.1553	8.31146	5.90304	1.0918	1.68269	0.391903	0.397638	13589.1
2022-09-29 10:29:56	9246.41	1695.88	1041.15	855.294	507.835	251.264	75.4545	15.2228	8.13347	5.77558	0.884275	1.70888	0.360979	0.374896	13705.7
2022-09-29 10:29:57	9431.49	1691.92	1042.79	856.264	513.232	249.762	74.4527	15.5872	8.11799	5.7477	0.914554	1.7005	0.391844	0.341886	13892.7
2022-09-29 10:29:58	9619.68	1717.37	1054	858.759	512.065	250.632	74.4755	15.2498	8.18764	5.70388	0.99845	1.74136	0.348739	0.332514	14119.5
2022-09-29 10:29:59	9699.01	1717.93	1057.55	861.392	517.39	250.671	74.1567	15.6277	8.38885	5.35735	0.977428	1.74765	0.364763	0.425549	14211
2022-09-29 10:30:00	9675.68	1689.09	1067.67	859.175	520.819	251.501	74.0656	16.019	8.24955	5.19802	0.993821	1.72879	0.345901	0.434508	14171
2022-09-29 10:30:01	9667.9	1682.87	1049.89	852.245	513.597	247.667	73.9063	14.7909	8.0406	5.12633	0.871353	1.74765	0.326625	0.432785	14119.4
2022-09-29 10:30:02	9565.25	1644.42	1047.16	856.125	511.846	246.283	73.7241	15.2498	8.24955	5.13031	0.875596	1.70888	0.358791	0.439332	13976.8
2022-09-29 10:30:03	9356.83	1635.37	1052.08	857.65	510.752	247.746	73.6558	14.9799	8.70614	4.88335	0.897004	1.66383	0.360269	0.34385	13765.9
2022-09-29 10:30:04	9196.64	1634.81	1047.16	858.62	504.479	245.73	73.4737	14.2376	8.82222	5.0626	0.807901	1.65859	0.376529	0.344436	13592.2
2022-09-29 10:30:05	9076.88	1639.33	1049.35	864.164	505.136	247.113	72.6768	14.8989	9.03891	5.11438	0.72632	1.60201	0.351282	0.313907	13486.7
2022-09-29 10:30:06	9154.64	1630.85	1057.55	856.68	507.616	248.695	72.0165	14.9259	9.05438	5.01878	0.672898	1.60096	0.332242	0.331411	13560
2022-09-29 10:30:07	9193.53	1652.33	1060.56	862.64	507.762	247.746	72.4263	15.1688	8.81448	5.11039	0.689291	1.61039	0.334253	0.342024	13629.1
2022-09-29 10:30:08	9156.2	1695.88	1074.5	857.789	510.315	248.378	72.5401	14.8584	8.98473	4.85547	0.76065	1.60201	0.319766	0.342196	13647.3
2022-09-29 10:30:09	9153.09	1715.67	1081.61	854.74	506.376	249.248	73.5875	15.0474	8.82996	4.83556	0.844545	1.57372	0.364881	0.356634	13666.2
2022-09-29 10:30:10	8933.79	1724.15	1074.23	848.78	504.406	248.023	74.5665	14.683	8.72162	4.967	0.830466	1.53705	0.401659	0.350776	13439.4
2022-09-29 10:30:11	8992.89	1657.42	1065.21	841.573	507.543	247.548	74.521	14.7235	8.57458	4.93115	0.874053	1.50143	0.367483	0.327138	13418
2022-09-29 10:30:12	9031.77	1632.54	1054.82	849.334	502.729	248.695	74.3161	15.5062	8.17216	5.26574	0.940398	1.60411	0.387705	0.361803	13426.4
2022-09-29 10:30:13	9143.76	1627.45	1055.09	849.196	508.345	247.469	74.1795	15.4792	8.00191	5.3932	0.871932	1.63449	0.372509	0.376619	13537.6
2022-09-29 10:30:14	9294.62	1633.11	1051.26	855.294	512.065	247.39	72.654	15.4252	7.91678	5.3215	0.881961	1.70574	0.351696	0.349053	13698.3
2022-09-29 10:30:15	9235.52	1699.27	1050.17	854.185	509.439	247.351	72.8589	15.4117	7.97869	5.30557	0.849174	1.78432	0.383921	0.341059	13700.8
2022-09-29 10:30:16	9251.07	1695.88	1050.71	860.006	514.181	246.204	72.9727	15.6007	8.14894	5.33743	0.792665	1.68688	0.395628	0.304293	13723.3
2022-09-29 10:30:17	9230.85	1707.75	1051.54	858.62	514.181	247.904	72.6768	15.7221	8.52041	5.25777	0.875403	1.71412	0.393085	0.276727	13716.3
2022-09-29 10:30:18	9156.2	1699.27	1048.25	857.373	510.825	247.232	73.7924	15.2093	8.38111	5.17811	0.786301	1.62611	0.402664	0.256501	13624.8
2022-09-29 10:30:19	8936.9	1701.53	1045.25	859.175	512.211	246.244	73.2915	14.764	8.34241	5.20997	0.848017	1.55905	0.398348	0.248955	13406
2022-09-29 10:30:20	8737.82	1704.36	1038.68	855.571	512.138	246.204	73.8379	14.1432	8.66744	5.01081	0.863832	1.56953	0.380668	0.260222	13199.5
2022-09-29 10:30:21	8728.48	1704.92	1037.59	856.264	506.157	244.821	73.1321	14.0217	8.79126	5.04268	0.875982	1.52971	0.373277	0.268078	13182.3
2022-09-29 10:30:22	8495.18	1695.88	1049.62	856.541	505.646	246.283	72.7451	14.8584	9.30202	5.46489	0.822559	1.50981	0.359323	0.313183	12954.5
2022-09-29 10:30:23	8299.21	1663.08	1046.34	850.166	500.759	247.074	72.2669	14.4805	9.51097	5.36133	0.715327	1.46895	0.298776	0.310875	12711
2022-09-29 10:30:24	8667.83	1629.72	1060.83	845.731	501.853	248.102	72.95	15.5602	9.27881	5.49278	0.77145	1.49514	0.334075	0.3086	13060.2
2022-09-29 10:30:25	8502.96	1605.4	1046.34	847.671	505.427	247.588	73.3826	15.5467	8.95378	5.61625	0.792087	1.55905	0.323255	0.334133	12861.9
2022-09-29 10:30:26	8842.02	1605.97	1043.06	849.889	508.126	247.944	75.113	15.2903	8.77579	5.50871	0.965277	1.61144	0.323196	0.314045	13204.9
2022-09-29 10:30:27	9307.06	1647.81	1051.54	858.066	510.169	249.09	75.5683	16.4239	8.64423	5.56846	1.0808	1.69212	0.405621	0.328344	13733.4
2022-09-29 10:30:28	9244.85	1667.6	1042.51	857.373	507.251	248.537	74.4299	15.3982	8.29598	5.56447	1.08987	1.67221	0.367838	0.339819	13675.3
2022-09-29 10:30:29	9350.61	1678.91	1062.74	859.868	511.846	249.367	75.3407	15.4657	8.23407	5.54456	1.10703	1.66278	0.382324	0.339888	13821.4
2022-09-29 10:30:30	9311.73	1705.49	1086.26	861.531	514.545	249.169	75.705	15.7896	8.24181	5.54854	1.08254	1.70888	0.412184	0.34733	13837.6
2022-09-29 10:30:31	9417.49	1681.17	1086.8	860.422	518.557	247.904	75.7733	15.6816	7.87035	5.6521	1.01079	1.69421	0.394918	0.362492	13920.8
2022-09-29 10:30:32	9419.05	1693.62	1088.72	860.976	520.527	247.153	75.4317	16.3699	8.10251	5.441	0.938662	1.7686	0.396692	0.352154	13938.8
2022-09-29 10:30:33	9349.06	1712.28	1113.6	862.362	522.496	251.383	74.2478	16.154	8.57458	5.3215	0.89874	1.78537	0.400476	0.350776	13918.9
2022-09-29 10:30:34	9170.2	1721.89	1082.7	857.373	516.442	251.027	73.337	15.8031	8.55136	4.8953	0.859203	1.70364	0.360624	0.376964	13705.5
2022-09-29 10:30:35	8918.23	1733.2	1071.22	855.987	516.734	251.66	73.4509	15.4927	8.82996	4.83556	0.842617	1.6984	0.372213	0.359735	13452.9
2022-09-29 10:30:36	8800.03	1711.14	1079.97	855.571	517.828	252.964	73.1321	14.9799	8.85317	4.89929	0.804623	1.59468	0.381496	0.33558	13322.5
2022-09-29 10:30:37	8826.47	1695.31	1068.49	852.661	515.494	250.236	74.1567	15.4117	8.85317	4.83954	0.832009	1.558	0.382974	0.331204	13315
2022-09-29 10:30:38	8868.46	1678.35	1084.89	854.878	518.193	249.485	72.2897	15.7086	8.85317	4.89929	0.821209	1.58525	0.413839	0.300365	13359.1
2022-09-29 10:30:39	8709.82	1680.04	1093.09	855.155	514.108	249.525	71.6294	15.6007	9.00021	4.99886	0.85091	1.59782	0.418747	0.309255	13206.2
2022-09-29 10:30:40	8800.03	1704.92	1065.21	858.066	512.795	249.209	72.2214	15.5602	9.03891	4.98293	0.866532	1.59677	0.412302	0.318283	13295.2
2022-09-29 10:30:41	8890.24	1711.71	1049.62	855.017	512.795	248.853	73.0638	15.3577	9.05438	5.07853	0.852838	1.61563	0.46942	0.341094	13374.1
2022-09-29 10:30:42	8941.56	1713.41	1040.05	848.364	516.953	249.485	74.5665	15.0743	8.6984	5.07853	0.974728	1.6303	0.434061	0.319248	13416.6
2022-09-29 10:30:43	9398.83	1697.57	1039.23	846.839	520.162	248.497	74.4299	15.1823	8.35789	4.81166	0.946955	1.71412	0.415377	0.323762	13857.3
2022-09-29 10:30:44	9358.39	1689.09	1046.07	840.88	519.068	250.908	74.9081	15.3173	8.14894	4.89132	0.937505	1.79584	0.401836	0.344195	13811.1
2022-09-29 10:30:45	9335.06	1667.6	1043.88	836.029	516.223	250.79	74.817	15.3443	7.42382	4.86742	0.864796	1.73088	0.330528	0.304362	13755.3
2022-09-29 10:30:46	9543.47	1631.98	1050.99	835.613	513.816	250.315	74.6121	15.9246	7.38203	4.97497	0.785336	1.80318	0.311252	0.309634	13932.3
2022-09-29 10:30:47	9377.05	1648.94	1055.09	849.889	509.804	252.252	75.2951	15.9246	7.56389	5.04268	0.843002	1.73612	0.323018	0.296919	13800.1
2022-09-29 10:30:48	9509.26	1655.73	1068.21	857.234	511.701	246.955	75.2268	16.2889	7.73105	4.97895	0.883503	1.77279	0.344423	0.273798	13956.6
2022-09-29 10:30:49	9633.68	1654.6	1074.77	858.066	510.971	247.034	74.225	15.7356	8.07156	5.03073	0.923619	1.82308	0.405325	0.25402	14085.6
2022-09-29 10:30:50	9258.85	1673.26	1057	860.699	504.114	246.481	73.3826	15.3308	8.21086	5.0148	0.829116	1.75079	0.438851	0.261394	13705.6
2022-09-29 10:30:51	9134.42	1655.16	1057	848.225	499.592	247.232	74.9536	15.6412	8.37337	5.07056	0.801151	1.75917	0.438259	0.246543	13548.9
2022-09-29 10:30:52	8840.47	1672.13	1061.38	845.731	499.957	250.553	74.9991	15.6681	8.77579	5.17412	0.785722	1.76127	0.414786	0.271524	13278.1
2022-09-29 10:30:53	8624.28	1679.48	1053.72	857.511	503.531	249.209	74.4982	16.1	8.96926	5.13828	0.762772	1.71202	0.352996	0.289649	13075.6
2022-09-29 10:30:54	8653.83	1667.04	1072.31	863.471	506.084	249.169	75.1357	16.181	9.54193	5.08649	0.863832	1.68164	0.368311	0.299021	13121.1
2022-09-29 10:30:55	8773.59	1664.78	1059.46	862.64	508.637	246.837	73.2004	15.8571	9.41037	4.99886	0.803658	1.65544	0.34732	0.302915	13222.5
2022-09-29 10:30:56	8745.59	1642.16	1046.34	858.204	504.917	246.995	72.9272	15.5332	9.2169	4.88335	0.898354	1.59153	0.369789	0.294783	13149.9
2022-09-29 10:30:57	9020.88	1643.85	1043.33	850.582	500.905	247.944	73.542	15.6142	9.0776	4.89929	0.976849	1.6743	0.381437	0.301123	13414
2022-09-29 10:30:58	9031.77	1721.32	1036.22	845.315	500.103	248.892	74.1567	15.1553	8.96926	4.8953	0.986492	1.68059	0.370262	0.309668	13490.2
2022-09-29 10:30:59	8980.45	1723.59	1045.52	845.176	501.343	249.881	74.3616	14.8044	8.73709	5.01081	1.09739	1.72564	0.431933	0.344367	13452.5
2022-09-29 10:31:00	9338.17	1732.07	1056.18	847.117	500.248	248.892	75.0447	15.3038	8.51267	5.14226	1.08157	1.73507	0.432524	0.358357	13830.3
2022-09-29 10:31:01	9213.75	1781.83	1072.31	861.947	499.665	246.876	75.6822	15.3443	8.76031	5.31353	1.19459	1.73507	0.478467	0.353188	13785.2
2022-09-29 10:31:02	9296.18	1708.32	1073.68	867.491	501.416	245.848	75.4545	15.6142	8.26503	5.51668	1.26383	1.76441	0.497447	0.344091	13801.7
2022-09-29 10:31:03	9134.42	1732.63	1076.42	871.233	505.719	247.706	76.3425	16.019	8.21859	5.44498	1.30684	1.68793	0.481778	0.328207	13678
2022-09-29 10:31:04	8969.56	1721.32	1069.31	874.698	508.564	248.26	75.2951	15.3982	8.40432	5.48481	1.28485	1.63554	0.470011	0.302984	13500
2022-09-29 10:31:05	8764.26	1684.57	1053.45	858.62	510.898	249.722	74.3389	15.4387	8.07156	5.35337	1.0673	1.56324	0.436604	0.302019	13228.1
2022-09-29 10:31:06	8624.28	1691.92	1039.78	849.75	508.71	248.853	73.8152	14.602	8.4585	5.13031	0.908768	1.57058	0.406035	0.287409	13068.5
2022-09-29 10:31:07	8611.83	1681.74	1040.87	844.899	505.427	247.232	72.5401	14.2241	8.91508	5.40515	0.755443	1.60725	0.354652	0.27752	13036.1
2022-09-29 10:31:08	8555.84	1688.53	1049.35	840.048	507.543	248.023	72.7223	14.6695	9.25559	5.25777	0.785144	1.64916	0.370971	0.276176	12994.3
2022-09-29 10:31:09	8611.83	1673.82	1058.92	841.988	506.886	248.181	71.7433	15.3712	9.48002	5.25379	0.858624	1.68793	0.439028	0.265804	13046.7
2022-09-29 10:31:10	8624.28	1699.27	1064.93	848.225	510.606	248.971	71.8343	15.6412	9.78957	5.28565	0.885625	1.6544	0.478349	0.280242	13102.1
2022-09-29 10:31:11	8504.52	1701.53	1061.1	847.948	510.679	247.469	71.9709	16.1135	9.6967	5.24582	0.913976	1.59048	0.50401	0.28641	12979.6
2022-09-29 10:31:12	8705.15	1721.32	1055.64	843.374	511.409	246.955	72.4491	15.1553	9.46454	5.20997	0.769715	1.57267	0.480004	0.288408	13189.2
2022-09-29 10:31:13	8628.94	1750.16	1047.71	842.543	514.545	246.402	72.9955	14.521	9.33298	5.13828	0.692377	1.56324	0.416855	0.293646	13135.3
2022-09-29 10:31:14	8857.58	1745.64	1042.79	838.108	511.846	247.271	75.4317	15.0069	8.77579	5.09048	0.777429	1.62611	0.393558	0.329447	13350.7
2022-09-29 10:31:15	9139.09	1722.45	1047.98	839.771	513.962	248.655	77.2532	14.6965	8.25729	4.967	0.782829	1.69316	0.401304	0.35181	13620.3
2022-09-29 10:31:16	9019.33	1723.02	1037.59	842.681	511.263	245.453	77.1849	15.4927	7.85487	4.9431	0.879646	1.63763	0.426789	0.349398	13488.1
2022-09-29 10:31:17	9422.16	1706.06	1037.32	843.652	506.522	247.983	78.1184	15.3173	7.72486	5.15421	0.95737	1.69107	0.4369	0.386612	13873.5
2022-09-29 10:31:18	9190.42	1708.88	1054.54	848.78	507.47	251.106	75.5	15.5467	7.76201	5.28565	0.932876	1.72355	0.423891	0.344918	13668.7
2022-09-29 10:31:19	9058.21	1735.46	1045.25	847.394	505.354	250.592	74.1339	15.2633	8.15668	5.42506	0.877139	1.72984	0.411652	0.314079	13548.6
2022-09-29 10:31:20	9028.66	1729.81	1060.56	866.105	504.917	254.15	74.9991	15.5197	8.56684	5.56049	0.911276	1.82413	0.412657	0.323107	13552.3
2022-09-29 10:31:21	8829.58	1729.24	1074.23	869.847	510.169	256.245	74.7487	16.1135	9.51871	5.50473	0.887746	1.82308	0.387468	0.297333	13378.6
2022-09-29 10:31:22	8982	1717.37	1071.49	871.649	511.336	256.245	75.3179	16.2215	9.6967	5.55252	0.865374	1.82204	0.411297	0.328792	13520.3
2022-09-29 10:31:23	9134.42	1732.07	1072.04	875.252	514.837	257.55	75.0902	16.7883	9.92113	5.50074	0.982056	1.82937	0.38936	0.304362	13697
2022-09-29 10:31:24	9030.22	1676.09	1089.27	864.857	516.296	259.289	74.6121	16.6128	10.6641	5.66007	0.937505	1.78746	0.364053	0.303225	13547
2022-09-29 10:31:25	9017.77	1657.99	1078.06	874.698	512.43	257.589	74.1567	16.1945	10.192	5.57642	0.897004	1.77489	0.368547	0.330998	13508
2022-09-29 10:31:26	8893.35	1679.48	1096.65	880.38	515.421	255.296	74.6576	16.9097	10.37	5.55651	0.919762	1.73193	0.353115	0.297712	13431.4
2022-09-29 10:31:27	9010	1657.99	1107.31	882.459	516.223	253.399	74.8853	17.2471	10.3855	5.50074	0.898354	1.72774	0.378185	0.334409	13538.7
2022-09-29 10:31:28	9213.75	1690.22	1076.96	893.547	516.661	250.671	74.7259	17.1796	9.61158	5.30158	0.903754	1.76022	0.38126	0.341128	13752
2022-09-29 10:31:29	9322.62	1701.53	1076.69	883.429	521.913	251.58	75.1585	17.436	9.39489	5.34938	0.935962	1.75079	0.445769	0.309772	13868.5
2022-09-29 10:31:30	9487.48	1671	1060.01	872.48	521.037	251.343	74.4072	16.4239	8.977	5.36532	0.937312	1.75184	0.499043	0.327965	13972
2022-09-29 10:31:31	9543.47	1678.35	1047.43	871.926	521.183	253.201	74.6576	16.3294	8.48171	5.441	0.868074	1.80527	0.511106	0.318421	14024
2022-09-29 10:31:32	9426.82	1690.22	1053.72	857.234	516.296	254.585	72.95	16.2619	8.07156	5.48083	0.82468	1.7707	0.536826	0.297436	13905.1
2022-09-29 10:31:33	9195.08	1662.51	1058.92	850.582	511.701	252.806	71.9482	15.1958	7.9013	5.3932	0.894304	1.86919	0.480832	0.312942	13635.6
2022-09-29 10:31:34	9229.3	1676.65	1047.71	846.008	510.169	251.857	72.5629	15.4657	7.94774	5.54057	0.886782	1.85242	0.439856	0.302295	13666.7
2022-09-29 10:31:35	9170.2	1664.78	1053.18	837.969	505.938	251.62	71.6294	15.1418	8.39659	5.45294	1.04512	1.84299	0.427498	0.287306	13587.9
2022-09-29 10:31:36	9143.76	1654.03	1058.1	842.127	509.95	253.834	73.633	15.4387	8.86865	5.6282	1.16007	1.92681	0.430041	0.323762	13569.2
2022-09-29 10:31:37	8773.59	1686.83	1065.21	844.345	511.846	257.075	74.5665	16.6803	9.20142	5.70388	1.24339	1.78222	0.433943	0.302019	13248.8
2022-09-29 10:31:38	8756.48	1685.7	1062.47	848.225	512.868	257.906	73.929	16.4239	9.5961	5.53261	1.34502	1.76022	0.433174	0.274625	13232.9
2022-09-29 10:31:39	8128.13	1681.74	1063.84	848.503	514.837	257.115	75.2268	16.3699	9.52645	5.47684	1.22024	1.66068	0.424956	0.2616	12604.3
2022-09-29 10:31:40	8020.81	1690.22	1066.03	843.513	517.39	254.071	75.3862	15.8976	9.68123	5.34142	1.11841	1.63449	0.395391	0.228763	12501.7
2022-09-29 10:31:41	8470.3	1664.21	1057.82	840.741	514.618	250.869	75.3862	15.3308	9.44132	5.29362	0.966627	1.69735	0.405384	0.230623	12907.3
2022-09-29 10:31:42	8425.2	1678.91	1073.41	849.611	515.713	251.62	75.3179	15.5737	9.39489	5.35735	0.912433	1.73193	0.413012	0.253365	12903.4
2022-09-29 10:31:43	8753.37	1705.49	1074.5	851.552	510.533	252.845	74.7942	14.9799	9.51871	5.20201	0.909347	1.7948	0.409582	0.259188	13256.2
2022-09-29 10:31:44	8725.37	1718.5	1064.93	853.354	507.178	253.834	73.542	15.1688	9.30202	5.14624	0.944448	1.7225	0.452391	0.268492	13229.7
2022-09-29 10:31:45	8714.49	1730.94	1052.63	856.818	498.571	251.976	73.0866	14.5615	9.28655	4.97497	0.952548	1.69107	0.418688	0.255777	13210.6
2022-09-29 10:31:46	8538.73	1725.28	1038.41	853.354	498.206	250.79	74.9308	14.3186	9.34846	4.94708	0.989771	1.73403	0.389656	0.276555	13011.7
2022-09-29 10:31:47	8700.49	1712.84	1038.68	859.036	498.06	252.015	75.2268	15.3038	9.13177	5.24184	1.05303	1.78851	0.372745	0.301881	13169.5
2022-09-29 10:31:48	8982	1707.75	1043.06	861.531	499.446	251.343	75.6367	15.3712	9.2169	5.15022	1.06113	1.85347	0.391075	0.327311	13454.1
2022-09-29 10:31:49	8999.11	1732.63	1051.26	860.976	506.449	250.829	76.2059	15.8166	8.99247	5.3215	1.10896	1.88176	0.381969	0.354566	13511.3
2022-09-29 10:31:50	9146.87	1719.06	1050.99	852.383	502.437	249.288	74.8853	15.8436	8.65197	5.3215	0.969713	1.82518	0.405088	0.314768	13629.2
2022-09-29 10:31:51	9185.75	1726.98	1060.56	848.918	509.877	248.26	75.4773	15.5332	8.76031	5.46091	0.966627	1.78432	0.443699	0.336442	13689.1
2022-09-29 10:31:52	9195.08	1723.02	1085.98	847.948	511.117	250.75	76.8206	15.6412	8.91508	5.64812	0.968556	1.78537	0.376116	0.318076	13724.4
2022-09-29 10:31:53	9022.44	1708.32	1087.63	851.69	510.971	254.783	75.6367	16.1405	8.977	5.66804	0.983021	1.75708	0.407868	0.26863	13545.7
2022-09-29 10:31:54	8915.12	1712.84	1092.82	850.72	509.439	255.376	75.705	16.073	8.82222	5.50473	1.03992	1.74869	0.375997	0.246715	13445.8
2022-09-29 10:31:55	8866.91	1706.62	1082.43	850.997	504.406	254.269	75.409	16.3024	9.08534	5.4171	1.1323	1.74346	0.383743	0.206124	13375.3
2022-09-29 10:31:56	8675.6	1714.54	1052.63	848.364	498.571	250.869	74.225	16.181	8.57458	5.2498	1.07444	1.70888	0.385576	0.163018	13148.1
2022-09-29 10:31:57	8678.71	1729.81	1050.71	851.968	498.279	248.971	74.8853	15.938	9.04664	5.25379	1.08929	1.72774	0.387586	0.211706	13167
2022-09-29 10:31:58	8870.02	1732.63	1051.26	862.917	503.166	249.011	74.4755	16.3159	9.3175	5.6282	1.09681	1.76441	0.384571	0.24575	13378.2
2022-09-29 10:31:59	8778.25	1720.76	1045.25	868.045	508.856	250.395	74.9081	17.2201	8.96152	5.56846	1.04107	1.74555	0.355184	0.256432	13281.6
2022-09-29 10:32:00	8495.18	1713.41	1064.93	873.728	510.679	249.683	74.6348	17.1256	9.24785	5.62024	1.13577	1.81051	0.372568	0.290579	13017.9
2022-09-29 10:32:01	8594.73	1696.44	1070.4	866.798	514.472	251.185	75.2496	17.0717	9.05438	5.77558	1.11822	1.80003	0.377889	0.303363	13104.8
2022-09-29 10:32:02	8543.4	1683.44	1071.77	865.273	511.19	251.778	75.2496	16.3564	8.8377	5.48481	1.07135	1.74869	0.388828	0.294921	13036.3
2022-09-29 10:32:03	8565.17	1681.17	1068.49	862.085	507.689	251.462	74.3844	15.0204	9.0776	5.51668	0.940205	1.78851	0.379545	0.273936	13043.5
2022-09-29 10:32:04	8814.03	1651.2	1068.49	854.74	513.962	250.553	74.0201	14.9664	8.91508	5.40913	0.901825	1.7466	0.358673	0.280276	13259.6
2022-09-29 10:32:05	8969.56	1629.72	1052.9	858.897	510.679	248.576	73.0411	14.5885	8.73709	5.17014	0.797294	1.74346	0.361333	0.326725	13375.1
2022-09-29 10:32:06	9097.1	1663.08	1061.1	865.827	516.15	250.118	73.9973	15.8301	9.05438	5.30955	0.907804	1.78222	0.397165	0.355945	13561
2022-09-29 10:32:07	9165.53	1662.51	1072.31	861.669	517.828	249.643	73.5192	16.154	8.6597	5.18209	0.940977	1.75917	0.412775	0.365248	13636.5
2022-09-29 10:32:08	9196.64	1693.62	1050.71	862.917	514.181	252.055	74.225	16.3429	8.72935	5.26574	0.956791	1.76022	0.473618	0.351465	13678.2
2022-09-29 10:32:09	9079.99	1717.93	1084.89	852.522	515.129	253.162	74.7031	16.5453	8.59779	5.3932	0.987264	1.76651	0.445651	0.273454	13612.3
2022-09-29 10:32:10	9104.87	1686.26	1080.79	840.602	514.618	252.49	73.7469	15.8976	8.26503	5.44896	0.899318	1.73717	0.425015	0.239789	13586.3
2022-09-29 10:32:11	9238.63	1676.09	1076.14	838.662	515.858	253.28	74.9764	16.2484	8.74483	5.6521	1.00019	1.7466	0.436781	0.227936	13707.7
2022-09-29 10:32:12	9182.64	1694.75	1070.4	839.632	515.056	252.411	74.5665	16.1	8.4585	5.66804	0.906068	1.7225	0.405621	0.213739	13662.9
2022-09-29 10:32:13	9095.54	1685.7	1047.98	845.038	515.202	251.304	74.6121	16.3969	8.70614	5.60032	0.919955	1.75079	0.425369	0.207675	13549.4
2022-09-29 10:32:14	8800.03	1689.09	1052.08	847.671	508.71	249.604	74.5438	16.4779	8.93056	5.39718	0.91359	1.75498	0.425665	0.195477	13255.8
2022-09-29 10:32:15	8468.74	1680.04	1053.18	851.136	505.136	248.141	73.0411	16.1945	8.64423	5.10243	0.801537	1.72669	0.40432	0.220114	12912.5
2022-09-29 10:32:16	8537.18	1659.69	1062.74	852.661	506.23	248.813	73.2915	17.2876	9.08534	5.05065	0.790351	1.74974	0.435362	0.236515	12975.2
2022-09-29 10:32:17	8404.98	1671.56	1052.08	859.036	505.282	245.334	72.4263	18.0163	9.03891	4.95903	0.802115	1.66697	0.429449	0.250436	12845.9
2022-09-29 10:32:18	8537.18	1685.7	1065.21	856.957	513.743	246.837	73.9746	18.0703	9.40263	5.07853	0.809059	1.71621	0.452805	0.256639	13015.4
2022-09-29 10:32:19	8776.7	1671	1067.67	866.382	515.567	246.52	74.9536	17.9489	9.44132	5.2259	0.841459	1.71307	0.449612	0.254985	13254.7
2022-09-29 10:32:20	8926.01	1663.08	1076.42	864.996	514.181	247.153	74.4527	17.0042	9.02343	5.44896	1.04319	1.65125	0.424956	0.255157	13401.1
2022-09-29 10:32:21	9114.2	1644.42	1087.63	858.204	512.722	250.592	75.1585	15.965	8.85317	5.46888	1.05149	1.72041	0.40568	0.261463	13576.7
2022-09-29 10:32:22	8997.55	1642.72	1066.3	850.582	531.906	241.223	73.542	15.4252	8.29598	5.48481	0.978392	1.64602	0.43211	0.265942	13436.4
2022-09-29 10:32:23	8952.45	1674.39	1060.83	842.543	529.426	242.686	73.4053	15.8031	7.95548	5.52066	1.01349	1.66278	0.489346	0.263427	13408.4
2022-09-29 10:32:24	8884.02	1669.3	1048.53	835.751	526.946	240.432	72.7223	15.5332	8.12573	5.30557	0.874825	1.70783	0.459487	0.243648	13309.9
2022-09-29 10:32:25	8851.35	1665.91	1059.74	834.227	532.49	238.891	72.6768	15.7221	8.05608	5.17811	0.967784	1.64497	0.475274	0.21908	13287.5
2022-09-29 10:32:26	8916.68	1639.89	1056.46	841.018	508.637	247.627	72.4035	15.6816	7.94774	5.19404	0.857274	1.74136	0.413366	0.21815	13314.8
2022-09-29 10:32:27	8994.44	1644.42	1052.08	834.781	511.336	246.837	72.3125	15.4117	8.11799	4.967	0.876175	1.79375	0.377594	0.210845	13388
2022-09-29 10:32:28	8453.19	1691.92	1067.39	849.334	513.889	249.722	73.7469	15.3443	8.18764	5.13429	0.955827	1.81889	0.471135	0.252814	12931.4
2022-09-29 10:32:29	8322.54	1695.31	1061.1	854.74	514.472	253.597	74.1339	15.3982	8.53588	5.4171	0.82738	1.90167	0.486804	0.259154	12808.7
2022-09-29 10:32:30	8232.33	1755.82	1067.67	849.334	513.743	255.138	74.5438	16.127	8.82222	5.42905	0.975499	1.92786	0.509923	0.257224	12782.6
2022-09-29 10:32:31	7969.49	1749.6	1071.49	856.264	514.691	254.822	75.7733	15.8436	9.32524	5.59236	0.99575	1.85871	0.514476	0.278553	12526.5
2022-09-29 10:32:32	8233.89	1696.44	1043.88	859.452	512.43	253.952	75.0219	16.6803	9.43358	5.49278	0.921883	1.81366	0.467528	0.245302	12710.1
2022-09-29 10:32:33	8478.08	1707.19	1040.33	858.897	510.461	252.49	74.8853	16.9097	9.36393	5.52464	0.944255	1.78013	0.440211	0.230244	12957.5
2022-09-29 10:32:34	8395.64	1701.53	1033.49	873.173	509.075	255.731	75.7733	16.9367	9.58062	5.55252	1.09777	1.70678	0.45588	0.232002	12880
2022-09-29 10:32:35	8574.51	1713.41	1040.6	876.222	507.762	256.285	75.2496	17.3416	9.26333	5.61227	1.06229	1.71621	0.433056	0.214359	13079.7
2022-09-29 10:32:36	8834.25	1734.9	1060.83	868.045	512.503	257.787	76.5474	16.8962	9.48002	5.65609	1.07212	1.73926	0.41922	0.238548	13380.4
2022-09-29 10:32:37	8740.93	1742.81	1071.77	865.55	512.868	258.499	76.5929	16.4914	9.47228	5.58837	1.13731	1.73926	0.439028	0.255915	13304.1
2022-09-29 10:32:38	9095.54	1703.23	1069.85	861.531	517.025	255.178	76.8434	16.5588	9.30976	5.66804	1.1159	1.75812	0.432997	0.26701	13614.3
2022-09-29 10:32:39	9148.42	1672.13	1062.47	850.72	516.515	254.822	76.5702	16.154	9.29429	5.79151	1.06653	1.73403	0.444941	0.245302	13616.4
2022-09-29 10:32:40	9369.28	1647.25	1053.72	855.017	512.138	254.071	77.2304	15.7761	9.00795	5.85524	1.14213	1.77384	0.477816	0.244923	13803
2022-09-29 10:32:41	9559.03	1612.19	1042.79	848.364	509.366	252.094	76.7751	15.4792	8.61327	5.77956	1.06923	1.72984	0.468888	0.23848	13934
2022-09-29 10:32:42	9532.59	1621.8	1048.8	845.176	511.117	251.027	76.7295	15.4792	8.4585	5.81143	1.0484	1.72041	0.465518	0.245888	13920.5
2022-09-29 10:32:43	9537.25	1635.94	1057.28	843.097	511.263	251.541	76.5929	15.7626	8.27277	5.57244	1.1377	1.77698	0.456885	0.265598	13946.2
2022-09-29 10:32:44	9336.62	1652.9	1064.39	836.86	514.4	250.987	75.1357	15.6681	8.52815	5.38921	1.11822	1.74765	0.443699	0.260429	13764.4
2022-09-29 10:32:45	9045.77	1716.23	1063.84	853.215	517.025	252.766	76.5702	16.3429	9.28655	5.47286	1.18379	1.80213	0.450026	0.349053	13560.3
2022-09-29 10:32:46	8874.68	1706.62	1067.67	850.997	515.858	252.608	75.3179	15.6277	9.4568	5.16217	1.09257	1.76441	0.416205	0.342506	13377.6
2022-09-29 10:32:47	8828.02	1737.16	1068.49	861.531	517.755	253.557	76.2059	15.8571	10.1069	5.32947	1.01426	1.77279	0.425606	0.323107	13377.5
2022-09-29 10:32:48	8652.27	1749.03	1065.75	861.808	516.15	253.834	75.2496	16.3969	9.85148	5.35337	0.998835	1.75184	0.396456	0.320867	13209.2
2022-09-29 10:32:49	8933.79	1719.63	1062.2	861.808	515.421	251.818	74.4755	16.073	9.44132	5.17811	0.84551	1.74136	0.438378	0.210466	13453.1
2022-09-29 10:32:50	8901.12	1741.68	1066.85	857.789	515.421	252.608	75.0674	16.3159	9.48776	5.3693	0.84956	1.72879	0.513412	0.210087	13445
2022-09-29 10:32:51	8793.81	1707.75	1063.84	851.413	513.087	251.778	74.3616	16.127	9.04664	5.13031	0.858239	1.69631	0.509805	0.261911	13289.7
2022-09-29 10:32:52	8996	1716.23	1064.93	847.255	510.898	251.185	75.0674	15.4117	9.08534	4.93115	0.781093	1.71726	0.506553	0.218046	13494.2
2022-09-29 10:32:53	9053.55	1702.66	1065.21	845.869	518.266	251.067	74.4527	15.2903	9.12403	4.99886	0.851295	1.7005	0.461615	0.259533	13543.8
2022-09-29 10:32:54	9257.29	1686.26	1069.58	855.571	514.4	251.264	74.3389	15.8031	8.8377	4.97497	0.905297	1.78851	0.416796	0.255639	13741.7
2022-09-29 10:32:55	9353.72	1725.28	1076.14	866.52	514.327	250.829	74.3389	15.6277	8.799	5.05065	0.97222	1.82518	0.431341	0.21908	13894.1
2022-09-29 10:32:56	9344.39	1733.76	1097.74	864.441	517.682	249.92	75.5228	16.208	8.72935	5.44896	1.04262	1.887	0.471549	0.252056	13917.5
2022-09-29 10:32:57	9142.2	1733.2	1097.19	860.561	508.126	253.597	76.2514	16.3699	8.52041	5.56447	1.15833	1.92891	0.480004	0.245681	13705.4
2022-09-29 10:32:58	8947.78	1761.47	1082.43	854.74	510.315	254.11	76.4791	16.5723	8.52041	5.51668	1.2187	1.8608	0.489169	0.228763	13521.7
2022-09-29 10:32:59	9010	1727.54	1074.5	844.067	511.263	253.913	76.4108	16.6263	8.37337	5.57244	1.20809	1.83671	0.4667	0.219356	13532
2022-09-29 10:33:00	9095.54	1693.62	1042.79	845.176	507.105	256.127	76.1831	16.8287	8.46624	5.59236	1.20327	1.76441	0.443049	0.232622	13551.1
2022-09-29 10:33:01	9198.19	1713.97	1043.61	845.731	510.606	255.652	76.092	17.1256	8.6984	5.6282	1.13963	1.75289	0.432524	0.209535	13678.8
2022-09-29 10:33:02	9199.75	1670.43	1072.04	850.166	505.719	253.834	75.4545	16.3024	8.95378	5.43303	1.05901	1.73926	0.374164	0.198888	13661.5
2022-09-29 10:33:03	9034.88	1663.08	1089.81	841.018	494.559	250.671	74.1795	15.938	8.86091	5.32947	0.888518	1.63659	0.366655	0.176008	13481.4
2022-09-29 10:33:04	8563.62	1689.09	1092.27	845.315	501.051	246.837	72.5857	15.7626	9.10855	5.06658	0.849367	1.64811	0.377594	0.164017	13043.7
2022-09-29 10:33:05	8454.75	1678.35	1092.82	844.76	500.321	242.883	71.0147	14.629	9.26333	5.00683	0.761421	1.62506	0.374519	0.150406	12916.7
2022-09-29 10:33:06	8572.95	1694.75	1064.11	842.82	501.343	244.188	71.3562	14.7774	9.3175	5.17811	0.750621	1.6743	0.422472	0.187	13023.8
2022-09-29 10:33:07	8619.61	1705.49	1058.37	860.561	514.181	249.92	72.9727	15.2498	9.74314	5.26175	0.914747	1.76232	0.465872	0.221423	13114.7
2022-09-29 10:33:08	8630.5	1655.73	1064.93	869.015	511.19	254.624	75.0674	15.4117	9.4568	5.31752	0.95602	1.7707	0.4518	0.211189	13094.6
2022-09-29 10:33:09	8607.17	1673.26	1075.87	872.757	506.595	258.736	77.5492	16.4509	9.40263	5.26972	1.08022	1.77698	0.464158	0.259809	13106.6
2022-09-29 10:33:10	8784.48	1659.69	1083.52	875.668	508.564	258.459	78.3916	16.7478	9.26333	5.33743	1.10491	1.75289	0.461911	0.248851	13283.7
2022-09-29 10:33:11	8933.79	1644.42	1072.59	870.263	506.23	257.51	78.1639	16.181	8.96926	5.55252	1.11397	1.74346	0.458363	0.234551	13397.2
2022-09-29 10:33:12	9268.18	1673.26	1073.68	854.601	503.75	256.68	76.0693	15.8841	8.51267	5.42506	1.05419	1.73926	0.478171	0.245819	13739.6
2022-09-29 10:33:13	9221.52	1660.82	1064.93	847.671	507.689	254.308	76.1603	15.9515	8.33468	5.3932	1.06325	1.78956	0.478526	0.222491	13666.3
2022-09-29 10:33:14	9093.98	1690.79	1051.26	847.948	504.333	255.613	74.6804	15.7086	8.56684	5.38921	1.15602	1.7948	0.505725	0.219597	13551.9
2022-09-29 10:33:15	8988.22	1695.88	1041.15	848.225	504.26	254.901	74.1795	16.3024	8.47397	5.2976	1.03837	1.83671	0.475333	0.232622	13440.5
2022-09-29 10:33:16	9202.86	1665.91	1032.94	852.106	506.084	254.229	75.1585	16.4239	8.95378	5.45294	1.03046	1.85452	0.45109	0.207054	13623.7
2022-09-29 10:33:17	9213.75	1642.72	1016.27	850.859	503.531	254.506	72.3808	16.2349	8.93056	5.37726	0.878875	1.79375	0.441985	0.180109	13587.8
2022-09-29 10:33:18	9031.77	1616.14	1029.12	849.75	505.865	253.438	73.1549	16.1675	9.03117	5.2737	0.730178	1.80423	0.425133	0.158849	13392.8
2022-09-29 10:33:19	8946.23	1674.95	1052.08	860.006	504.99	254.387	73.7241	16.1945	9.64253	5.28964	0.786494	1.87757	0.434002	0.139656	13400.7
2022-09-29 10:33:20	8675.6	1708.32	1062.2	867.491	508.856	254.269	73.542	16.0055	9.836	5.32947	0.64744	1.88071	0.45381	0.147512	13184.6
2022-09-29 10:33:21	8734.7	1717.93	1071.77	873.173	510.096	254.783	74.9308	15.7626	9.96756	5.57244	0.72632	1.92681	0.455229	0.176732	13272
2022-09-29 10:33:22	8795.36	1703.23	1070.4	872.619	511.846	255.81	74.8398	15.2768	9.65027	5.47684	0.756407	1.90586	0.441039	0.194891	13317.8
2022-09-29 10:33:23	8835.8	1671.56	1060.28	857.65	510.679	255.415	74.2933	14.9124	9.3562	5.24184	0.795558	1.77908	0.458245	0.201817	13298.4
2022-09-29 10:33:24	8876.24	1676.65	1046.61	858.204	504.406	256.522	73.7241	14.8449	9.03891	5.05861	0.957177	1.72355	0.434475	0.219907	13324.6
2022-09-29 10:33:25	8935.34	1694.18	1041.42	856.125	500.978	257.194	73.4737	14.8989	9.03117	5.10243	0.940398	1.70259	0.454579	0.22573	13391.1
2022-09-29 10:33:26	8955.56	1730.94	1038.41	865.966	503.75	254.664	75.1585	15.6007	8.95378	5.28167	1.03297	1.66592	0.463448	0.224559	13457.7
2022-09-29 10:33:27	8955.56	1700.97	1035.4	870.956	505.865	253.952	75.5228	15.3577	8.70614	5.3693	1.01099	1.66173	0.441216	0.248989	13431
2022-09-29 10:33:28	9047.33	1697.01	1050.71	865.689	509.731	253.043	76.4563	15.2228	8.6597	5.45294	1.04763	1.64078	0.463744	0.227832	13532.7
2022-09-29 10:33:29	9125.09	1696.44	1062.47	865.412	515.202	252.648	76.5474	15.3443	8.71388	5.2498	1.09893	1.61563	0.444291	0.199612	13626.5
2022-09-29 10:33:30	9101.76	1681.17	1058.1	856.403	518.193	250.711	74.7942	14.9259	8.53588	5.3454	0.965663	1.6062	0.413839	0.236895	13573.2
2022-09-29 10:33:31	9335.06	1696.44	1047.71	860.145	517.463	248.378	74.0429	15.4522	8.40432	5.441	0.923812	1.59048	0.401482	0.207089	13811.7
2022-09-29 10:33:32	9272.85	1704.92	1044.7	857.373	515.567	244.267	73.8835	15.7761	8.44302	5.51269	0.890832	1.65964	0.375347	0.219907	13746.4
2022-09-29 10:33:33	9115.76	1682.31	1044.7	855.848	516.077	241.974	73.6558	15.7086	8.28824	5.46489	0.835481	1.62716	0.389538	0.212705	13562.8
2022-09-29 10:33:34	8988.22	1721.89	1055.64	863.748	514.254	245.848	74.7031	16.3294	8.799	5.48481	0.892761	1.70678	0.436013	0.186621	13498.1
2022-09-29 10:33:35	8742.48	1746.77	1060.83	870.263	515.129	249.762	74.6804	16.3699	9.09308	5.45693	0.775115	1.73088	0.442694	0.170874	13294
2022-09-29 10:33:36	8778.25	1737.72	1060.56	876.638	516.442	251.897	74.521	16.3564	9.03117	5.33743	0.697005	1.72984	0.434298	0.166395	13329.8
2022-09-29 10:33:37	8714.49	1771.65	1058.92	887.726	516.515	254.15	75.9326	16.2349	9.25559	5.3454	0.762964	1.78851	0.414431	0.18986	13313.4
2022-09-29 10:33:38	8770.48	1769.39	1063.57	883.152	519.068	255.099	75.6822	16.2215	9.62705	5.17412	0.762	1.81366	0.409227	0.16922	13370.6
2022-09-29 10:33:39	8756.48	1739.42	1065.21	873.866	519.506	253.083	75.6594	16.0055	9.84374	4.97895	0.91359	1.82204	0.425133	0.193926	13317.4
2022-09-29 10:33:40	8706.71	1695.88	1049.62	874.559	521.694	252.173	74.9081	16.3969	9.95208	4.97497	1.00366	1.8168	0.460906	0.19465	13210.3
2022-09-29 10:33:41	8678.71	1632.54	1049.07	872.203	521.694	252.727	74.4982	16.9772	9.61158	5.13031	1.02834	1.78327	0.502059	0.196648	13116.7
2022-09-29 10:33:42	8837.36	1613.32	1036.5	871.926	516.296	249.327	73.3598	16.6128	8.87639	5.20599	0.987071	1.73822	0.476929	0.204539	13232.2
2022-09-29 10:33:43	9036.44	1613.32	1037.59	869.985	516.515	249.09	74.2705	17.0312	8.76031	5.45294	1.07637	1.72564	0.501527	0.210879	13432
2022-09-29 10:33:44	8918.23	1644.98	1059.46	863.61	513.962	253.162	74.4527	16.1135	8.59006	5.48879	1.05052	1.71202	0.449671	0.229658	13361.5
2022-09-29 10:33:45	8978.89	1699.84	1069.31	857.096	511.263	251.264	74.7259	15.4252	8.92282	5.6043	1.00443	1.71412	0.408932	0.234035	13475.7
2022-09-29 10:33:46	8856.02	1682.31	1066.3	850.859	511.044	252.213	75.6367	15.3308	8.80674	5.54057	1.09623	1.68688	0.414194	0.218391	13327.5
2022-09-29 10:33:47	8723.82	1687.96	1058.37	847.671	511.19	250.592	74.8853	14.737	8.72935	5.38921	1.00906	1.68164	0.370144	0.218391	13186.6
2022-09-29 10:33:48	8846.69	1695.31	1039.51	847.117	507.543	247.311	74.3161	15.1958	8.72162	5.53659	1.05573	1.62087	0.412302	0.16319	13290.5
2022-09-29 10:33:49	8980.45	1692.48	1026.93	843.513	506.376	246.639	74.0656	15.1148	8.48945	5.21794	1.11841	1.58629	0.417032	0.135865	13402.5
2022-09-29 10:33:50	8954.01	1677.22	1024.47	846.701	506.522	247.825	73.8607	15.3173	8.92282	5.22989	1.06557	1.64811	0.435244	0.166153	13363.4
2022-09-29 10:33:51	8950.9	1662.51	1028.57	846.146	503.604	248.932	72.8361	15.0743	8.86865	5.15022	1.00385	1.64078	0.414845	0.195752	13345.8
2022-09-29 10:33:52	8751.81	1669.86	1037.32	845.592	504.844	249.604	73.8152	15.1013	9.37167	5.22989	1.06807	1.6984	0.396042	0.225489	13165.9
2022-09-29 10:33:53	8515.4	1667.6	1038.68	856.403	506.595	251.304	73.1094	15.1283	9.74314	5.19802	0.879646	1.75079	0.36157	0.255157	12942.4
2022-09-29 10:33:54	8512.29	1641.59	1027.2	859.313	505.865	248.616	72.2442	15.8436	9.40263	4.90725	0.820245	1.73403	0.324615	0.222698	12900.4
2022-09-29 10:33:55	8468.74	1617.28	1040.87	865.689	506.813	249.881	72.6768	16.154	9.51097	4.89929	0.905683	1.73507	0.360565	0.183417	12855.7
2022-09-29 10:33:56	8711.38	1623.5	1035.68	878.301	511.919	249.762	73.5192	16.2754	9.30202	4.68818	0.814266	1.72879	0.360151	0.219838	13117.4
2022-09-29 10:33:57	8896.46	1614.45	1041.15	871.233	511.482	248.537	74.7031	16.0325	8.977	4.73199	0.819473	1.68059	0.40296	0.208329	13290.9
2022-09-29 10:33:58	10377.1	1991.62	1286.67	997.358	305.489	249.722	73.1549	14.0487	8.51267	4.79971	0.777622	1.59782	0.383211	0.200128	15311.5
2022-09-29 10:33:59	10445.6	2002.93	1268.62	994.17	303.738	248.339	73.8152	14.2241	8.14121	4.87539	0.734421	1.64497	0.375051	0.215393	15367.4
2022-09-29 10:34:00	10524.9	1984.27	1269.44	993.061	305.051	250.395	73.5647	14.0892	8.1799	4.98293	0.759493	1.63239	0.380432	0.204677	15430.9
2022-09-29 10:34:01	10652.4	1948.08	1265.07	990.151	302.717	250.118	72.1986	14.3186	7.93226	4.90327	0.868267	1.6303	0.353588	0.217288	15511
2022-09-29 10:34:02	9350.61	1591.83	1048.25	862.64	509.366	251.383	74.2705	15.6951	8.66744	4.98293	0.909154	1.69107	0.386049	0.227005	13720.9
2022-09-29 10:34:03	9132.87	1647.25	1067.39	863.748	510.752	251.067	74.3389	15.6951	8.69066	5.09048	0.892761	1.61249	0.39007	0.261669	13580
2022-09-29 10:34:04	8957.12	1664.78	1064.11	850.582	508.856	250.474	73.7469	15.3982	8.50493	4.92717	0.880611	1.64811	0.381674	0.266149	13401.7
2022-09-29 10:34:05	8482.74	1713.41	1077.51	859.729	516.077	252.806	74.3616	15.6007	8.74483	5.0148	0.970677	1.71831	0.403315	0.244716	13009.3
2022-09-29 10:34:06	8397.2	1741.12	1066.57	871.233	517.536	253.597	74.2705	14.9259	8.72162	5.07853	0.950041	1.70678	0.394918	0.230899	12953.5
2022-09-29 10:34:07	8465.63	1703.79	1053.18	877.47	517.828	254.427	73.7013	14.656	9.09308	4.8475	0.984563	1.78641	0.42058	0.176422	12978
2022-09-29 10:34:08	8565.17	1704.36	1061.1	885.647	515.348	252.806	73.9063	14.8179	9.51871	5.01878	0.911276	1.75708	0.435421	0.141069	13090.9
2022-09-29 10:34:09	9024	1698.14	1054.54	882.321	513.962	251.897	73.7924	14.8584	9.51871	5.12633	0.730756	1.7246	0.452036	0.164879	13531.2
2022-09-29 10:34:10	8870.02	1690.22	1061.65	873.035	510.169	249.564	74.1339	15.0204	9.54967	5.11039	0.764507	1.73403	0.483907	0.204298	13361.7
2022-09-29 10:34:11	9100.21	1703.79	1066.03	872.342	512.43	250.908	75.4545	15.1823	9.66575	5.24582	0.735385	1.6785	0.463566	0.207709	13614.3
2022-09-29 10:34:12	8996	1686.26	1072.04	872.342	514.764	252.332	75.2268	15.2363	9.20142	5.28964	0.713592	1.67011	0.463448	0.214463	13501.8
2022-09-29 10:34:13	8751.81	1685.13	1090.09	879.133	514.618	252.806	76.6612	15.7086	9.48776	5.38125	0.839724	1.69735	0.470366	0.213567	13284
2022-09-29 10:34:14	9017.77	1681.74	1095.83	878.163	523.372	253.992	76.3652	16.127	9.60384	5.441	0.814266	1.76441	0.445059	0.216289	13561.6
2022-09-29 10:34:15	8969.56	1673.26	1087.9	878.44	528.04	252.687	75.9326	15.6951	9.43358	5.38921	0.738664	1.81366	0.452391	0.207709	13499.5
2022-09-29 10:34:16	9083.1	1699.27	1099.11	887.587	530.082	255.771	76.4563	15.5737	9.68123	5.31353	0.815809	1.83042	0.471785	0.208502	13665.3
2022-09-29 10:34:17	9246.41	1715.67	1096.1	886.894	530.447	256.641	74.521	15.4387	9.10082	5.16616	0.738664	1.83985	0.408104	0.189205	13839.6
2022-09-29 10:34:18	9414.38	1728.67	1088.45	881.905	526.873	256.245	74.3844	15.1688	8.68292	5.02276	0.80713	1.74241	0.403315	0.195511	14002.9
2022-09-29 10:34:19	9429.94	1720.76	1103.76	885.231	521.84	256.206	73.8379	15.3577	8.71388	5.03471	0.918026	1.75079	0.392198	0.189068	14023.9
2022-09-29 10:34:20	9358.39	1713.41	1087.35	876.084	516.953	251.185	72.8361	15.0474	8.21859	4.9192	0.900668	1.74241	0.368251	0.187138	13907.6
2022-09-29 10:34:21	9373.94	1677.22	1077.51	867.768	513.816	249.05	72.6995	14.602	8.59779	4.9192	0.912819	1.73717	0.443936	0.197234	13863.4
2022-09-29 10:34:22	9072.21	1644.98	1068.76	872.48	512.503	249.564	72.7451	14.6695	8.96926	4.95903	0.910119	1.74869	0.452509	0.165016	13525.1
2022-09-29 10:34:23	8904.24	1668.17	1064.39	867.906	508.053	249.367	73.2232	14.3591	9.04664	4.93115	0.895847	1.73193	0.447661	0.173355	13366.9
2022-09-29 10:34:24	8812.47	1686.26	1074.23	864.996	508.418	250.355	74.0429	15.0474	9.44132	5.11836	0.872317	1.78746	0.474978	0.161502	13303.7
2022-09-29 10:34:25	8590.06	1713.97	1066.3	872.619	509.366	250.829	74.7031	15.0069	9.38715	5.12633	0.890061	1.76965	0.441216	0.168428	13110.6
2022-09-29 10:34:26	8544.96	1749.03	1070.95	872.342	506.376	253.122	75.8643	15.2768	9.67349	5.2259	0.961806	1.81261	0.456471	0.203505	13106.2
2022-09-29 10:34:27	8565.17	1724.15	1064.93	863.61	511.409	255.178	76.1376	15.6277	9.75087	5.36133	0.990349	1.8629	0.427084	0.209708	13094.8
2022-09-29 10:34:28	8708.26	1698.14	1066.03	864.719	513.597	257.115	76.2514	15.6816	9.63479	5.4171	0.988806	1.82413	0.426434	0.204539	13218.3
2022-09-29 10:34:29	9059.77	1681.74	1064.66	853.354	512.503	258.103	75.705	16.4509	9.44132	5.54854	0.980321	1.80527	0.429568	0.191032	13540.7
2022-09-29 10:34:30	9097.1	1669.3	1052.36	851.275	511.482	254.783	74.5893	16.046	8.74483	5.6282	0.994207	1.76441	0.417624	0.191135	13544.7
2022-09-29 10:34:31	9223.08	1654.6	1057.28	860.838	509.075	253.873	74.5665	15.965	8.52041	5.58041	1.02931	1.67535	0.441571	0.207744	13666.7
2022-09-29 10:34:32	9131.31	1631.41	1052.36	865.827	510.825	253.004	74.0884	16.0055	8.25729	5.42108	1.11436	1.66383	0.403906	0.204953	13551.9
2022-09-29 10:34:33	8826.47	1602.01	1041.15	861.392	507.98	250.987	73.9973	14.8989	8.14894	5.2498	1.07772	1.61039	0.416914	0.196958	13195.6
2022-09-29 10:34:34	8711.38	1588.44	1054.82	857.373	506.959	252.134	73.7924	15.0608	8.48945	5.12234	1.03953	1.62925	0.420344	0.18066	13076.8
2022-09-29 10:34:35	8619.61	1607.66	1044.15	857.511	505.646	249.327	73.8607	15.2228	8.38111	5.13828	0.945991	1.69421	0.405088	0.162363	12989.7
2022-09-29 10:34:36	8698.93	1631.41	1044.7	859.175	509.148	249.92	74.4527	14.71	8.87639	5.3215	0.930369	1.66802	0.430455	0.190722	13099.9
2022-09-29 10:34:37	8863.8	1659.12	1053.18	870.263	513.889	250.711	74.8625	15.2903	9.28655	5.37328	0.869617	1.7927	0.411533	0.202609	13319
2022-09-29 10:34:38	8888.68	1641.59	1052.36	877.054	515.713	250.157	75.9554	15.2363	9.30202	5.32548	0.824873	1.81366	0.371326	0.191101	13334.6
2022-09-29 10:34:39	8859.13	1639.33	1073.68	875.945	517.901	254.664	75.7733	15.5872	9.61158	5.44896	0.799223	1.79584	0.388059	0.187586	13330.2
2022-09-29 10:34:40	8726.93	1626.89	1048.8	873.312	512.43	254.743	74.3389	15.6277	9.40263	5.19404	0.707613	1.78956	0.372686	0.184864	13150.7
2022-09-29 10:34:41	8513.85	1662.51	1064.39	868.184	511.336	256.166	75.3862	15.3038	9.66575	5.27769	0.766243	1.74974	0.382561	0.198716	12985.2
2022-09-29 10:34:42	8605.61	1690.79	1071.49	864.303	511.701	258.696	74.6804	15.6277	9.78957	5.29362	0.71687	1.75603	0.416264	0.203161	13111.1
2022-09-29 10:34:43	8702.04	1685.13	1052.36	860.699	512.284	256.957	74.9764	15.1013	9.87469	5.35735	0.729599	1.74346	0.452687	0.215496	13177.9
2022-09-29 10:34:44	8773.59	1682.87	1072.86	856.541	508.856	255.929	77.1394	15.1283	9.89791	5.52862	0.730178	1.74765	0.440506	0.200404	13261.5
2022-09-29 10:34:45	9100.21	1652.33	1060.28	861.947	510.096	256.008	77.5037	15.3038	9.54193	5.58439	0.843967	1.79165	0.430868	0.208192	13552.1
2022-09-29 10:34:46	9209.08	1618.41	1052.36	863.61	513.889	255.02	77.8224	15.0474	9.22464	5.7477	0.852838	1.75184	0.442458	0.206365	13623.5
2022-09-29 10:34:47	8846.69	1640.46	1048.53	867.491	512.138	252.569	77.1166	14.9799	8.72162	5.46489	0.967206	1.76755	0.379663	0.20099	13277.5
2022-09-29 10:34:48	9069.1	1630.85	1042.79	865.134	514.327	253.557	75.1357	15.2363	8.84544	5.33743	1.08755	1.8608	0.388	0.203471	13483.8
2022-09-29 10:34:49	9017.77	1628.58	1033.22	860.145	513.524	251.541	74.7487	15.3982	8.91508	5.2976	1.10395	1.80946	0.401363	0.166774	13412.6
2022-09-29 10:34:50	8907.35	1678.35	1029.39	862.224	512.576	252.49	75.6594	15.5737	8.99247	5.40515	1.26325	1.83671	0.386877	0.183175	13351.7
2022-09-29 10:34:51	9319.51	1650.07	1029.66	855.294	514.764	255.968	75.9782	15.8166	9.06212	5.40116	1.23644	1.8168	0.42194	0.170943	13735.2
2022-09-29 10:34:52	9131.31	1671.56	1051.26	863.471	519.068	259.368	77.5947	16.1945	9.34846	5.70388	1.27424	1.8168	0.451563	0.175905	13608.6
2022-09-29 10:34:53	8851.35	1687.96	1068.76	876.361	523.08	263.005	77.9818	16.4914	9.64253	5.87118	1.2268	1.81051	0.436131	0.189619	13384.2
2022-09-29 10:34:54	8688.05	1699.84	1077.78	875.807	522.569	261.701	77.2077	16.8287	9.72766	5.93491	1.09527	1.81575	0.461793	0.179523	13239
2022-09-29 10:34:55	8476.52	1705.49	1088.72	883.152	520.6	261.938	76.6612	16.9637	10.1378	6.09423	1.07039	1.88176	0.463389	0.22318	13049.9
2022-09-29 10:34:56	8389.42	1694.75	1069.85	878.024	520.089	259.566	75.7505	16.0865	10.0217	5.75168	0.892568	1.82728	0.453337	0.207261	12922.7
2022-09-29 10:34:57	8647.61	1671.56	1062.74	861.669	515.931	255.534	75.2951	15.6412	9.77409	5.42108	0.828152	1.82728	0.450736	0.199405	13124.5
2022-09-29 10:34:58	8726.93	1648.94	1034.04	856.68	514.837	254.624	75.0447	14.9799	9.46454	5.06658	0.826995	1.80423	0.411001	0.191445	13143.8
2022-09-29 10:34:59	8781.36	1637.07	1012.71	855.571	513.67	253.834	74.9308	15.3712	8.86865	5.07454	0.788037	1.74346	0.435421	0.184106	13161.6
2022-09-29 10:35:00	8891.79	1647.81	1018.18	855.571	517.317	253.359	75.7505	15.965	8.65197	5.30557	0.853417	1.75184	0.439383	0.195304	13292.9
2022-09-29 10:35:01	8792.25	1637.63	1021.19	855.71	515.567	255.494	74.1567	15.7761	8.08703	5.3215	0.806937	1.71831	0.423596	0.212464	13184.3
2022-09-29 10:35:02	9109.54	1660.25	1039.51	863.887	519.068	255.415	74.521	16.6398	7.6792	5.56447	0.79768	1.77384	0.434534	0.218288	13555.3
2022-09-29 10:35:03	9149.98	1702.1	1064.39	864.026	521.913	256.364	75.8643	16.1675	8.12573	5.53261	0.911661	1.77908	0.425902	0.211086	13667.8
2022-09-29 10:35:04	9188.86	1695.88	1073.41	863.61	516.223	253.715	76.0237	16.3294	8.04834	5.30158	0.982635	1.74869	0.408045	0.21498	13700.8
2022-09-29 10:35:05	9251.07	1717.93	1073.68	867.491	516.88	253.004	77.4126	16.4914	8.63649	5.6282	1.07907	1.80737	0.456175	0.198233	13791.8
2022-09-29 10:35:06	8943.12	1682.31	1069.31	871.094	512.43	254.269	77.8452	15.8301	9.44132	5.51269	1.06749	1.79165	0.462798	0.168221	13444.6
2022-09-29 10:35:07	8747.15	1695.31	1066.85	857.511	512.722	253.162	77.0483	15.8571	9.27881	5.59236	1.02429	1.76127	0.458541	0.163638	13243.9
2022-09-29 10:35:08	8268.11	1750.73	1048.8	855.155	509.221	254.862	77.572	15.2363	9.3175	6.24161	0.997871	1.80213	0.474978	0.16257	12798.7
2022-09-29 10:35:09	8261.89	1730.94	1029.94	856.264	508.491	253.913	76.2514	15.4117	9.44132	5.91897	1.00327	1.7686	0.447365	0.166291	12751.8
2022-09-29 10:35:10	8310.1	1726.98	1035.68	847.117	507.251	252.371	75.8188	15.7221	9.68123	5.85524	1.02429	1.72879	0.461556	0.187965	12790
2022-09-29 10:35:11	8453.19	1704.36	1030.48	856.541	508.71	251.501	76.8661	15.6681	9.95982	5.86719	1.07482	1.77175	0.471667	0.191962	12916.7
2022-09-29 10:35:12	8689.6	1655.16	1038.68	860.006	511.774	254.901	76.092	15.7761	10.4009	5.32548	1.07752	1.76965	0.460551	0.185932	13121.2
2022-09-29 10:35:13	8487.41	1674.95	1049.35	859.452	514.983	256.522	77.1166	15.0608	10.4009	5.49676	1.06499	1.7707	0.486626	0.201093	12954.3
2022-09-29 10:35:14	8510.74	1676.09	1035.68	857.789	514.764	256.364	76.6612	14.8989	9.82826	5.56846	1.09932	1.77384	0.467351	0.20764	12961.9
2022-09-29 10:35:15	8972.67	1677.22	1037.59	862.64	516.15	256.917	76.0237	15.0474	9.58836	5.62422	1.17993	1.74346	0.456648	0.195925	13433
2022-09-29 10:35:16	9252.63	1706.62	1033.22	868.738	519.214	254.743	77.1849	15.3443	9.19368	5.80346	1.21407	1.75184	0.465695	0.203126	13746.3
2022-09-29 10:35:17	9467.26	1672.69	1026.93	875.114	517.974	253.952	77.4354	15.4657	8.59779	5.61625	1.23606	1.72984	0.452155	0.163328	13924.6
2022-09-29 10:35:18	9345.95	1707.75	1030.48	876.915	519.214	255.929	77.7313	15.1553	8.92282	5.64015	1.22892	1.78117	0.482192	0.166153	13847.3
2022-09-29 10:35:19	8890.24	1717.37	1037.59	869.015	515.858	254.229	77.6858	15.0608	8.56684	5.3932	1.1051	1.79794	0.491889	0.138519	13394.5
2022-09-29 10:35:20	8364.54	1686.26	1038.41	852.383	509.512	250.75	76.388	14.4131	8.63649	5.2498	1.06364	1.70783	0.467942	0.138312	12809.9
2022-09-29 10:35:21	8227.67	1695.88	1053.18	848.364	506.303	252.134	76.0465	15.2093	9.23238	5.46091	1.06807	1.80737	0.500817	0.161123	12693
2022-09-29 10:35:22	8184.12	1665.34	1063.29	847.948	509.439	250.79	76.5929	15.3443	9.27107	5.45693	1.00096	1.75708	0.48166	0.144928	12631
2022-09-29 10:35:23	8207.45	1659.12	1057.55	852.245	509.439	253.992	77.4126	15.4387	9.78183	5.7477	0.968556	1.80003	0.469598	0.154886	12651.6
2022-09-29 10:35:24	8437.64	1681.74	1060.83	863.887	513.743	259.329	78.2323	15.9246	9.95208	5.75168	0.983406	1.89852	0.497624	0.163983	12930.6
2022-09-29 10:35:25	8504.52	1677.78	1063.84	860.561	519.068	258.578	78.5282	16.4374	10.0914	5.85923	0.987456	1.85452	0.437609	0.145686	12998.7
2022-09-29 10:35:26	8625.83	1683.44	1063.57	863.194	522.715	260.752	77.0483	16.4509	9.95208	5.87516	0.951584	1.87442	0.444231	0.160399	13132.3
2022-09-29 10:35:27	8669.38	1682.31	1068.49	868.184	523.809	258.736	76.8661	16.8287	9.95982	5.58837	0.959106	1.83461	0.441512	0.180936	13183.6
2022-09-29 10:35:28	8725.37	1690.79	1068.76	865.966	525.56	257.826	76.8206	16.8422	9.65027	5.66804	0.947534	1.7927	0.450203	0.194409	13246.6
2022-09-29 10:35:29	8728.48	1725.85	1068.21	871.51	526.873	257.866	76.9345	16.208	9.47228	5.56846	0.89604	1.80737	0.53115	0.220079	13290.4
2022-09-29 10:35:30	8820.25	1712.28	1079.15	871.371	525.341	255.336	79.143	16.6533	9.34846	5.75566	1.05399	1.94567	0.537832	0.239582	13378.4
2022-09-29 10:35:31	8823.36	1698.7	1082.98	882.043	525.049	259.289	78.8698	16.2754	9.01569	6.0544	1.05303	1.94567	0.551727	0.25495	13385.4
2022-09-29 10:35:32	8978.89	1664.21	1077.78	883.429	523.736	258.617	78.9608	16.6803	8.73709	6.1261	1.08717	2.0033	0.531032	0.242614	13501
2022-09-29 10:35:33	8996	1579.95	1082.16	883.568	521.402	259.368	78.9153	16.5993	8.64423	5.98669	1.10163	1.95301	0.476752	0.221354	13436.3
2022-09-29 10:35:34	8893.35	1574.86	1066.3	876.638	518.047	260.357	77.2304	15.7761	8.60553	5.88711	0.962577	1.76336	0.480891	0.191066	13300.4
2022-09-29 10:35:35	8879.35	1565.82	1048.53	861.669	516.004	257.234	76.9345	16.3159	8.77579	5.7716	0.906068	1.80108	0.479708	0.173183	13239.8
2022-09-29 10:35:36	8879.35	1560.73	1052.08	865.273	513.962	256.68	75.409	15.8706	9.23238	5.53659	0.925933	1.72564	0.496737	0.141275	13237.4
2022-09-29 10:35:37	8804.69	1665.91	1037.86	874.005	508.929	256.285	75.5911	16.046	9.48002	5.77558	0.967592	1.74869	0.501172	0.183382	13258
2022-09-29 10:35:38	8614.94	1699.84	1050.99	873.728	511.044	256.72	75.6139	16.6263	10.6021	5.53659	1.05496	1.84404	0.471135	0.18476	13119.2
2022-09-29 10:35:39	8574.51	1695.88	1053.72	873.589	509.075	257.629	74.6804	16.0055	10.8962	5.37328	1.09507	1.85976	0.456116	0.149442	13074.9
2022-09-29 10:35:40	8320.99	1713.97	1047.16	858.204	508.783	257.55	75.8643	15.7221	10.8653	5.40515	1.09392	1.89748	0.460965	0.186035	12818.2
2022-09-29 10:35:41	8373.87	1674.39	1048.53	842.266	513.232	256.996	75.3407	15.7356	10.4396	5.18209	1.04782	1.90271	0.443404	0.152715	12819.5
2022-09-29 10:35:42	8538.73	1675.52	1038.68	846.424	509.877	255.692	74.8398	15.3173	9.47228	5.12234	1.04647	1.86814	0.440152	0.162535	12973.2
2022-09-29 10:35:43	8490.52	1711.71	1041.15	847.255	508.71	254.466	75.4317	15.5467	9.11629	5.18209	1.01735	1.84299	0.428917	0.215428	12962.6
2022-09-29 10:35:44	8621.17	1707.19	1038.14	853.631	507.47	251.857	74.1567	15.5872	8.78353	5.26972	0.898547	1.79899	0.432347	0.204573	13086.6
2022-09-29 10:35:45	8705.15	1721.32	1027.2	854.74	501.999	251.66	74.225	15.2768	8.88413	5.28565	0.848017	1.83985	0.406626	0.211327	13169.1
2022-09-29 10:35:46	8826.47	1686.83	1025.29	857.234	500.467	252.292	75.3862	15.7896	8.62101	5.62422	0.834324	1.84614	0.492303	0.203609	13257.4
2022-09-29 10:35:47	9061.32	1659.69	1016.54	855.571	506.157	253.201	75.796	15.2633	8.62101	5.68397	0.918219	1.82832	0.524646	0.168876	13461.3
2022-09-29 10:35:48	9093.98	1646.11	1018.45	856.68	510.461	253.873	76.388	15.1688	8.65197	5.61227	0.967399	1.83566	0.482842	0.134108	13488.8
2022-09-29 10:35:49	8775.14	1639.33	1018.45	854.74	512.795	252.371	75.7505	15.3847	8.61327	5.70388	1.03239	1.7906	0.519384	0.140069	13161.8
2022-09-29 10:35:50	8569.84	1663.08	1040.05	852.245	512.576	253.359	75.2951	15.4927	9.04664	5.55651	1.0781	1.77384	0.429686	0.131248	13000
2022-09-29 10:35:51	8201.23	1642.72	1047.16	848.641	509.658	251.501	74.9081	15.6277	9.24011	5.31752	1.09295	1.75917	0.403906	0.121497	12609.4
2022-09-29 10:35:52	8188.79	1659.69	1049.62	845.315	507.908	250.592	75.6594	15.8841	9.7354	5.27769	1.12709	1.75812	0.440743	0.157574	12611.9
2022-09-29 10:35:53	8333.43	1634.81	1066.03	846.008	510.606	252.964	76.4108	15.6007	9.82826	5.18209	1.11725	1.73926	0.418925	0.139449	12754.3
2022-09-29 10:35:54	8389.42	1635.94	1046.07	844.76	512.503	253.755	76.388	15.1013	9.9753	5.21396	1.00809	1.71517	0.442221	0.134556	12792.4
2022-09-29 10:35:55	8356.76	1667.04	1038.96	856.957	510.315	252.964	76.3652	15.1553	9.62705	5.53659	0.907804	1.72879	0.431637	0.156988	12792.9
2022-09-29 10:35:56	8213.67	1660.82	1048.25	860.838	511.336	254.743	76.092	15.0878	9.3562	5.63617	0.901825	1.75603	0.429035	0.172528	12659.1
2022-09-29 10:35:57	8330.32	1684	1044.43	862.917	512.138	252.252	74.7715	15.4522	9.27107	5.63617	0.866146	1.78013	0.435776	0.176284	12794.4
2022-09-29 10:35:58	8534.07	1693.05	1048.8	868.184	512.576	252.648	75.409	15.6951	8.89961	5.53261	0.877718	1.79794	0.445414	0.22859	13018.2
2022-09-29 10:35:59	8793.81	1713.41	1054.54	863.471	518.703	256.008	74.9991	16.0055	8.93056	5.44896	0.850524	1.80527	0.467232	0.227763	13308.7
2022-09-29 10:36:00	9005.33	1702.66	1061.92	869.015	517.171	257.629	74.9308	16.4239	8.59006	5.39718	0.801537	1.79375	0.4599	0.240237	13522.4
2022-09-29 10:36:01	9065.99	1686.26	1063.84	875.807	510.388	258.103	75.9782	15.8571	8.2805	5.47286	0.865953	1.74974	0.471371	0.23941	13569.3
2022-09-29 10:36:02	9011.55	1647.25	1058.37	871.371	507.98	253.043	75.8871	15.8301	8.11799	5.56447	0.981285	1.68478	0.455998	0.189033	13458.3
2022-09-29 10:36:03	9176.42	1618.97	1064.39	872.342	508.637	251.58	76.9345	15.938	8.24181	5.73177	0.971835	1.66278	0.469302	0.16257	13602.4
2022-09-29 10:36:04	9159.31	1622.36	1049.62	876.915	511.336	251.225	76.388	16.1675	8.12573	5.76363	0.974728	1.67745	0.476102	0.136934	13580.5
2022-09-29 10:36:05	9223.08	1605.97	1051.54	872.203	517.317	252.49	76.6612	16.3969	8.67518	5.63219	0.96412	1.67011	0.495851	0.116638	13633.2
2022-09-29 10:36:06	9048.88	1620.1	1070.13	874.282	525.852	258.103	76.2514	16.2349	9.48776	5.46091	0.922076	1.75184	0.500522	0.115742	13508.1
2022-09-29 10:36:07	8845.13	1612.19	1073.13	868.738	524.903	259.408	74.9308	16.019	9.49549	5.17014	0.953127	1.72564	0.443404	0.138622	13292.4
2022-09-29 10:36:08	8765.81	1590.7	1070.95	860.145	520.162	259.21	74.6804	15.1958	9.89791	5.00285	0.932491	1.71831	0.440211	0.135486	13175
2022-09-29 10:36:09	8476.52	1657.42	1075.32	859.729	519.068	260.001	74.817	14.9934	9.80505	5.11836	0.935769	1.73822	0.446774	0.183038	12956.1
2022-09-29 10:36:10	8688.05	1672.69	1063.29	857.927	512.868	255.652	75.113	15.6951	9.12403	5.25777	0.887554	1.73193	0.44772	0.200887	13158.9
2022-09-29 10:36:11	8254.11	1683.44	1065.21	857.65	510.388	255.613	75.6367	15.0339	9.03891	5.16616	0.901247	1.73298	0.486508	0.214187	12734.6
2022-09-29 10:36:12	8292.99	1712.28	1067.12	859.59	509.658	257.352	75.4545	15.2903	9.09308	5.38125	0.892182	1.69421	0.474328	0.204746	12807.5
2022-09-29 10:36:13	8387.87	1659.69	1062.47	865.412	508.564	257.787	74.4299	15.8976	8.78353	5.33743	0.915519	1.69421	0.422058	0.191583	12849.5
2022-09-29 10:36:14	8235.45	1662.51	1063.29	864.857	508.272	259.843	73.8835	15.1823	8.68292	5.21396	0.922269	1.66487	0.422472	0.197751	12700.4
2022-09-29 10:36:15	8776.7	1638.76	1046.89	859.452	509.075	257.273	73.7924	15.4387	8.59006	5.44498	0.857467	1.69631	0.480832	0.228452	13194.7
2022-09-29 10:36:16	9069.1	1633.67	1045.79	864.026	512.795	255.968	74.3844	15.5332	8.38111	5.49676	0.922847	1.78222	0.499635	0.233035	13488.6
2022-09-29 10:36:17	9115.76	1654.6	1047.16	864.58	518.338	255.771	75.5228	15.0204	8.59779	5.50074	0.881768	1.78117	0.519324	0.216668	13564.2
2022-09-29 10:36:18	9137.53	1647.25	1045.52	863.333	520.892	255.02	75.5911	14.5615	8.60553	5.47684	0.825452	1.81785	0.476161	0.191066	13577.1
2022-09-29 10:36:19	9131.31	1664.78	1056.46	871.649	521.913	256.245	75.1813	14.4805	8.72162	5.38921	0.966434	1.8409	0.424128	0.146961	13609.5
2022-09-29 10:36:20	9059.77	1686.26	1048.53	875.252	521.256	254.506	74.9991	14.0217	8.9383	5.22192	0.901247	1.75289	0.373337	0.109161	13551.9
2022-09-29 10:36:21	9053.55	1714.54	1046.34	874.836	522.642	253.992	74.1567	14.4805	8.94604	5.17811	0.937698	1.76965	0.373928	0.108954	13571.8
2022-09-29 10:36:22	8865.35	1712.28	1057.28	880.935	520.6	253.952	73.8835	14.548	8.92282	5.14624	0.918797	1.7246	0.378658	0.10954	13396
2022-09-29 10:36:23	8681.82	1721.89	1064.66	883.707	519.36	254.11	73.4053	14.71	9.1782	5.03073	0.816966	1.67116	0.377476	0.0986515	13230.8
2022-09-29 10:36:24	8697.38	1714.54	1081.06	881.905	522.132	256.048	74.2022	15.1148	9.37941	4.99886	0.837795	1.67954	0.426256	0.13335	13259.8
2022-09-29 10:36:25	8680.27	1709.45	1103.48	881.905	518.849	254.466	74.0656	15.0069	9.27107	4.99488	0.726899	1.68373	0.42531	0.145893	13254.7
2022-09-29 10:36:26	8778.25	1698.7	1102.66	882.875	514.254	253.438	73.8379	14.4536	9.27107	5.02276	0.761036	1.6764	0.444291	0.156402	13335.8
2022-09-29 10:36:27	8817.14	1674.95	1101.02	874.698	515.348	251.66	74.1112	14.494	9.1782	4.90327	0.775308	1.70364	0.439915	0.167394	13340.6
2022-09-29 10:36:28	8709.82	1639.33	1097.74	872.064	509.877	251.343	73.3598	14.4266	8.5591	4.97895	0.689677	1.77594	0.426316	0.177456	13184.6
2022-09-29 10:36:29	8672.49	1618.97	1064.39	867.075	504.844	252.173	72.8134	14.494	8.11799	4.90725	0.728249	1.73926	0.457535	0.16381	13083.4
2022-09-29 10:36:30	8681.82	1636.5	1054.54	860.699	508.345	253.438	73.5875	15.4252	8.05608	5.07853	0.764314	1.79165	0.49455	0.183417	13100.7
2022-09-29 10:36:31	8877.79	1657.99	1048.53	862.224	509.804	256.878	74.9764	15.938	7.75427	5.56049	0.821016	1.80108	0.494136	0.192892	13320.8
2022-09-29 10:36:32	8857.58	1673.82	1047.71	865.134	510.606	256.008	75.2041	16.6803	7.91678	5.79948	0.985335	1.75812	0.518438	0.172769	13319.9
2022-09-29 10:36:33	8857.58	1672.69	1049.89	865.134	512.065	254.031	76.3652	16.6668	8.38885	5.94287	0.993628	1.7707	0.491298	0.193375	13322.2
2022-09-29 10:36:34	9185.75	1643.29	1053.18	865.827	512.576	253.913	75.705	17.0042	8.51267	5.99067	0.996135	1.70259	0.45996	0.172528	13625.1
2022-09-29 10:36:35	9078.43	1641.03	1060.56	867.213	512.941	249.802	76.0237	16.6398	8.74483	5.8194	0.911469	1.70993	0.470721	0.117258	13520.4
2022-09-29 10:36:36	9394.16	1628.58	1011.89	856.264	509.804	247.746	76.0009	17.1391	8.6597	5.676	0.728056	1.72879	0.436427	0.122048	13758.9
2022-09-29 10:36:37	9389.5	1604.83	1010.52	853.215	514.545	251.185	75.8188	16.8692	8.96152	5.71185	0.810987	1.73717	0.448962	0.110436	13734.3
2022-09-29 10:36:38	9205.97	1631.98	994.666	850.72	513.232	251.62	76.8434	16.2619	9.23238	5.59236	0.837602	1.74136	0.437668	0.107541	13559.2
2022-09-29 10:36:39	9056.66	1607.66	978.808	856.68	510.898	254.941	75.9099	16.5453	9.33298	5.57642	0.895654	1.72564	0.416205	0.138829	13376.2
2022-09-29 10:36:40	8627.39	1609.92	1029.12	856.818	519.943	256.72	76.0465	15.7086	9.88243	5.40116	1.02063	1.75079	0.434002	0.152681	13010.3
2022-09-29 10:36:41	8680.27	1616.71	1037.59	861.808	520.964	255.889	76.0465	15.9111	9.52645	5.3454	0.730371	1.89014	0.447188	0.152956	13083.3
2022-09-29 10:36:42	8667.83	1607.66	1047.16	869.292	525.56	255.889	75.9554	16.1945	9.12403	5.18209	0.726899	1.90062	0.478762	0.172563	13083.1
2022-09-29 10:36:43	8754.92	1611.62	1061.92	860.006	523.299	255.652	75.6822	16.0055	8.9383	5.04666	0.753514	1.86499	0.489169	0.222285	13176.4
2022-09-29 10:36:44	8885.57	1622.36	1064.93	861.947	518.411	256.127	74.6576	15.7356	8.58232	4.90327	0.67309	1.82099	0.492125	0.214359	13316.4
2022-09-29 10:36:45	8750.26	1657.99	1061.38	856.403	511.992	253.201	73.9973	15.7491	8.53588	4.82361	0.888711	1.69945	0.473382	0.223043	13197.6
2022-09-29 10:36:46	8709.82	1664.21	1055.36	852.522	507.762	250.513	73.4737	15.5062	8.43528	5.10243	0.796137	1.72041	0.463448	0.213016	13145.9
2022-09-29 10:36:47	8980.45	1696.44	1039.51	858.343	510.242	248.26	73.7696	14.9934	8.38111	5.17014	0.786108	1.77175	0.469006	0.166705	13438.7
2022-09-29 10:36:48	9050.44	1692.48	1030.76	854.324	510.825	246.56	74.5893	14.737	8.32694	5.29362	0.96952	1.75289	0.439856	0.149235	13491.6
2022-09-29 10:36:49	9289.96	1666.47	1025.56	857.373	512.211	246.718	74.6804	14.3456	8.31146	5.30955	0.95737	1.7445	0.421231	0.129008	13704.2
2022-09-29 10:36:50	9291.51	1660.82	1045.25	849.196	515.348	247.192	74.6348	14.656	8.70614	5.08649	1.07694	1.75184	0.433647	0.148098	13715.8
2022-09-29 10:36:51	9022.44	1649.51	1059.19	853.908	513.597	250.078	75.1585	15.3308	9.19368	5.12633	1.05303	1.78013	0.420403	0.175974	13457
2022-09-29 10:36:52	8754.92	1637.63	1062.74	853.631	511.919	249.327	75.113	14.8989	9.27881	5.00285	0.842231	1.8168	0.417919	0.176008	13177.7
2022-09-29 10:36:53	8730.04	1627.45	1066.57	852.799	515.275	250.553	75.9326	15.2228	9.4568	4.91124	0.772415	1.83566	0.444645	0.181384	13151.4
2022-09-29 10:36:54	8697.38	1599.18	1058.64	859.175	514.691	253.873	75.8643	15.1148	9.72766	4.99488	0.653226	1.89224	0.422709	0.155127	13091.8
2022-09-29 10:36:55	8428.31	1604.83	1067.94	848.641	517.682	250.908	75.5683	14.548	9.48776	5.03471	0.623718	1.84928	0.424423	0.160882	12826
2022-09-29 10:36:56	8451.64	1625.76	1069.58	858.62	517.39	255.059	75.705	15.6007	9.44132	5.21794	0.72497	1.86604	0.434416	0.170357	12887.2
2022-09-29 10:36:57	8523.18	1622.93	1072.04	858.482	512.795	256.087	75.1357	15.5872	9.2169	5.45294	0.74715	1.85557	0.418274	0.178627	12954.1
2022-09-29 10:36:58	8160.79	1652.9	1087.63	859.175	513.816	254.427	75.1585	15.4387	8.8377	5.44896	0.815423	1.79165	0.439915	0.193857	12636.9
2022-09-29 10:36:59	8403.42	1661.95	1072.86	860.006	514.254	254.585	75.5	15.8706	8.82222	5.441	0.813687	1.77279	0.472377	0.189826	12876
2022-09-29 10:37:00	8428.31	1652.9	1074.23	857.927	517.463	251.027	75.3862	15.8571	8.88413	5.71583	0.907611	1.77384	0.488105	0.219562	12891.1
2022-09-29 10:37:01	8286.77	1654.6	1062.2	859.175	516.223	250.829	75.7505	15.6681	8.67518	5.6521	0.839531	1.80946	0.459309	0.19303	12738.8
2022-09-29 10:37:02	8762.7	1667.6	1039.78	856.818	517.098	251.185	77.1394	16.0325	8.86091	5.73575	0.785529	1.81366	0.460373	0.179936	13206.2
2022-09-29 10:37:03	8856.02	1640.46	1039.78	864.303	515.785	252.964	75.7733	15.8436	8.75257	5.61625	0.772993	1.82623	0.451209	0.160227	13278.5
2022-09-29 10:37:04	8907.35	1656.86	1059.19	857.373	510.461	253.201	74.7942	15.4252	8.72162	5.2976	0.636061	1.77594	0.422236	0.122462	13351.6
2022-09-29 10:37:05	8915.12	1663.08	1067.39	863.194	516.15	252.687	75.1357	15.6816	9.14725	5.35735	0.814073	1.70469	0.4369	0.139208	13386
2022-09-29 10:37:06	8787.59	1585.61	1070.13	866.798	511.701	250.908	73.4964	15.0878	9.10855	5.2498	0.84686	1.69735	0.419989	0.135728	13178.8
2022-09-29 10:37:07	8750.26	1585.61	1070.13	868.599	516.661	251.857	73.9746	15.2093	8.94604	5.31353	0.879261	1.76022	0.373337	0.139759	13149.7
2022-09-29 10:37:08	8622.72	1586.74	1051.54	878.579	525.195	254.743	74.7715	16.154	8.799	5.33345	0.84686	1.80842	0.366359	0.144032	13027.7
2022-09-29 10:37:09	8459.41	1625.19	1058.92	865.134	525.268	256.324	74.8398	15.5332	9.1782	5.22192	0.843967	1.87128	0.383625	0.183313	12898.3
2022-09-29 10:37:10	8361.43	1721.32	1061.1	869.847	529.645	258.696	76.6612	16.0325	9.01569	5.2976	0.809444	1.87966	0.397993	0.182038	12912.3
2022-09-29 10:37:11	8093.91	1699.84	1061.92	855.848	520.454	256.838	77.1166	15.3577	9.18594	5.11438	0.772222	1.78222	0.459841	0.198027	12598.8
2022-09-29 10:37:12	8173.23	1683.44	1058.37	846.562	512.43	255.099	77.0483	14.3996	9.4568	5.14624	0.849367	1.76022	0.489879	0.210741	12638.5
2022-09-29 10:37:13	8320.99	1652.9	1064.11	852.522	509.512	255.889	77.3215	15.0608	9.48002	5.30955	0.877718	1.80527	0.466641	0.192341	12766.4
2022-09-29 10:37:14	8521.63	1641.59	1050.44	846.839	509.002	254.269	75.7733	14.5345	9.58062	5.49278	0.924583	1.8168	0.447424	0.200576	12932.5
2022-09-29 10:37:15	8913.57	1666.47	1048.25	850.166	508.929	256.641	76.4563	15.1958	9.65801	5.8194	1.00867	1.84928	0.432051	0.175457	13354.6
2022-09-29 10:37:16	9070.66	1633.11	1041.97	854.047	510.971	255.731	77.2304	15.2768	9.34846	5.79151	1.03413	1.82728	0.418747	0.163087	13477.6
2022-09-29 10:37:17	9177.97	1609.92	1035.13	852.245	510.461	254.506	77.5264	15.2903	9.00795	5.76363	0.831045	1.76022	0.490056	0.133419	13551
2022-09-29 10:37:18	9274.4	1562.42	1044.97	846.146	509.804	254.783	77.572	15.5332	8.73709	5.55252	0.717063	1.80318	0.51016	0.136658	13603.1
2022-09-29 10:37:19	9140.64	1562.42	1056.46	846.701	513.087	253.873	76.98	16.1135	8.82996	5.54057	0.606553	1.80737	0.481837	0.130766	13483.7
2022-09-29 10:37:20	8988.22	1600.31	1068.21	849.611	516.588	255.178	75.8416	16.1405	9.10855	5.54854	0.55988	1.81366	0.467705	0.137313	13387.7
2022-09-29 10:37:21	8815.58	1612.75	1055.09	854.74	514.764	254.624	74.4299	15.4387	8.86865	5.33743	0.629311	1.76546	0.399412	0.146685	13214.6
2022-09-29 10:37:22	8692.71	1633.67	1060.28	863.194	513.451	253.32	73.8835	15.6951	9.34072	5.32548	0.757371	1.74136	0.406921	0.138657	13123.9
2022-09-29 10:37:23	8496.74	1657.99	1057	867.491	511.117	251.106	73.9063	14.9259	9.44906	5.05065	0.82063	1.73193	0.449198	0.157195	12947.9
2022-09-29 10:37:24	8345.87	1674.95	1047.16	866.105	507.689	248.892	73.4053	15.1418	9.30976	4.95107	0.822366	1.72774	0.472554	0.179213	12796.7
2022-09-29 10:37:25	8551.18	1690.22	1084.89	867.491	512.43	248.774	73.7013	15.3982	9.52645	5.09048	0.912047	1.77594	0.504838	0.200266	13062.1
2022-09-29 10:37:26	8582.28	1711.71	1089.81	869.015	513.67	251.146	74.3844	15.4387	9.16273	5.08649	0.942327	1.76127	0.512939	0.221251	13125.1
2022-09-29 10:37:27	8871.57	1675.52	1091.73	875.529	519.87	251.106	74.4072	15.6681	8.72935	5.31752	0.984756	1.73403	0.505784	0.215496	13392.9
2022-09-29 10:37:28	9143.76	1655.16	1100.48	873.728	519.068	254.15	75.113	15.5737	8.39659	5.3932	1.07405	1.73507	0.47421	0.22604	13654.3
2022-09-29 10:37:29	8815.58	1648.38	1083.25	871.51	516.223	253.518	75.2724	15.8436	8.34241	5.38125	1.02603	1.69526	0.470366	0.220355	13296.7
2022-09-29 10:37:30	8814.03	1644.98	1078.6	868.322	515.056	251.936	75.1357	16.0055	8.56684	5.56049	1.05342	1.6984	0.498689	0.196028	13281.6
2022-09-29 10:37:31	8658.49	1668.17	1065.21	855.294	520.381	250.118	74.6576	15.6951	8.68292	5.57244	1.03606	1.74346	0.479945	0.189481	13125.7
2022-09-29 10:37:32	8291.44	1692.48	1055.64	855.848	524.83	249.525	75.7733	15.8436	9.62705	5.80346	1.02815	1.78117	0.54812	0.180626	12780.3
2022-09-29 10:37:33	8473.41	1681.17	1027.47	855.294	527.384	251.146	75.8416	15.3982	9.58062	5.7716	1.05727	1.81366	0.531032	0.149028	12926
2022-09-29 10:37:34	8398.75	1649.51	1028.84	855.155	528.624	252.687	75.7733	15.0878	9.48776	5.68397	0.988806	1.82728	0.488105	0.156057	12823.1
2022-09-29 10:37:35	8352.09	1650.07	1029.66	867.213	527.165	258.261	77.7086	15.6681	9.78957	5.73973	1.03162	1.8629	0.518733	0.159882	12796.9
2022-09-29 10:37:36	8442.3	1648.38	1041.97	869.015	523.299	258.854	76.8434	15.3173	9.18594	5.53659	0.902018	1.83147	0.482251	0.138036	12894.1
2022-09-29 10:37:37	8386.31	1655.16	1058.92	873.728	519.797	259.566	76.98	15.8706	9.30202	5.71583	0.949463	1.80842	0.506375	0.166533	12864.8
2022-09-29 10:37:38	8302.32	1657.99	1047.98	870.263	518.047	259.684	77.7313	15.5332	9.30202	5.60829	0.918219	1.7927	0.482369	0.152508	12767.8
2022-09-29 10:37:39	8209.01	1643.29	1034.04	863.61	506.23	257.787	75.8416	14.8449	8.89187	5.42506	0.824488	1.77803	0.441039	0.148546	12622.2
2022-09-29 10:37:40	8473.41	1609.92	1017.36	860.422	507.397	259.724	79.8033	13.9272	8.75257	5.441	0.969134	1.74031	0.472317	0.169461	12839.5
2022-09-29 10:37:41	8509.18	1589.57	1022.55	854.185	511.919	259.843	80.8051	13.6978	8.79126	5.38523	1.00443	1.76755	0.504247	0.198785	12859.4
2022-09-29 10:37:42	8540.29	1603.14	1019.27	860.145	511.19	260.594	80.6002	13.7788	8.52041	5.38125	1.07887	1.70783	0.583301	0.212671	12906.5
2022-09-29 10:37:43	8843.58	1633.67	1036.5	866.52	516.588	260.277	81.306	14.1027	8.86091	5.40913	1.15139	1.75289	0.597197	0.225765	13270.5
2022-09-29 10:37:44	8355.21	1669.3	1040.87	869.015	517.828	257.431	78.6193	15.2633	9.16273	5.46489	1.11937	1.81051	0.579103	0.20037	12821.9
2022-09-29 10:37:45	8348.98	1683.44	1046.61	870.401	515.713	258.024	78.3916	15.7896	9.17046	5.441	1.08138	1.78432	0.526065	0.151371	12835.5
2022-09-29 10:37:46	8387.87	1699.27	1049.89	869.985	516.442	259.566	78.0501	15.7896	9.82826	5.45294	1.17878	1.82204	0.441039	0.128285	12895.7
2022-09-29 10:37:47	8529.4	1661.38	1040.05	869.847	513.159	260.198	77.6175	15.7896	9.78957	5.50473	1.12188	1.77175	0.480241	0.0845584	12986.2
2022-09-29 10:37:48	8894.9	1629.15	1024.74	869.847	512.649	261.147	76.2969	15.6007	9.836	5.41311	1.1456	1.81051	0.46877	0.0449324	13303.1
2022-09-29 10:37:49	8884.02	1670.43	1021.19	864.996	507.47	259.25	74.7487	14.7505	9.89017	5.15819	1.0538	1.81785	0.459309	0.0415556	13315.3
2022-09-29 10:37:50	8915.12	1674.39	1034.31	867.629	513.451	257.866	74.2478	15.7896	9.92113	5.16616	1.06942	1.84614	0.486567	0.0670541	13371.4
2022-09-29 10:37:51	8635.16	1714.54	1042.51	873.45	511.555	258.222	74.7487	15.992	9.7354	5.11039	1.08022	1.80003	0.425547	0.0830767	13144.4
2022-09-29 10:37:52	8672.49	1745.64	1060.01	874.698	512.868	257.668	75.7277	16.0325	9.84374	5.28167	1.06152	1.79375	0.460373	0.154025	13233.7
2022-09-29 10:37:53	8530.96	1715.1	1044.97	878.163	516.661	255.534	76.4335	15.965	9.38715	5.47286	0.981285	1.7927	0.47551	0.159434	13052.1
2022-09-29 10:37:54	8543.4	1695.88	1032.67	867.629	507.835	253.873	76.8661	14.6695	8.96926	5.48481	0.788422	1.72145	0.47285	0.153645	13010.4
2022-09-29 10:37:55	8423.64	1691.92	1041.42	857.373	507.543	254.031	76.4335	14.4671	8.63649	5.67998	0.82198	1.79689	0.491357	0.235585	12884.5
2022-09-29 10:37:56	8506.07	1634.24	1045.79	845.869	507.616	251.541	76.1831	14.2646	8.10251	5.53261	0.738278	1.69421	0.451445	0.208123	12898.3
2022-09-29 10:37:57	8792.25	1598.05	1040.87	846.424	504.844	250.395	75.3179	14.5075	8.16442	5.3454	0.81118	1.68164	0.440447	0.235137	13139.3
2022-09-29 10:37:58	8720.71	1603.14	1043.88	852.799	506.886	250.632	74.4527	14.9259	7.88583	5.28565	0.814266	1.70888	0.419752	0.233035	13083.8
2022-09-29 10:37:59	8910.46	1604.83	1045.79	856.125	510.023	251.62	73.633	14.602	8.31146	5.08649	0.829502	1.69421	0.407099	0.175388	13283.6
2022-09-29 10:38:00	8859.13	1655.16	1025.83	863.471	512.357	252.252	73.542	14.6965	8.62875	5.12234	0.875789	1.78537	0.408873	0.191549	13273.5
2022-09-29 10:38:01	8775.14	1684	1047.43	862.917	517.828	256.008	73.929	14.8044	8.81448	5.39718	0.912047	1.84823	0.41248	0.156471	13249.6
2022-09-29 10:38:02	8926.01	1697.01	1040.05	871.233	518.193	255.573	73.7013	14.602	9.38715	5.3454	0.90279	1.84718	0.458127	0.133247	13414.4
2022-09-29 10:38:03	8848.24	1666.47	1032.94	872.896	520.162	252.727	75.2496	15.0474	9.41811	5.30955	0.880611	1.85452	0.456057	0.129939	13301.8
2022-09-29 10:38:04	8880.91	1651.77	1052.63	877.47	512.503	252.727	74.817	15.0474	9.25559	5.23785	0.776272	1.80213	0.45588	0.102166	13335.5
2022-09-29 10:38:05	8776.7	1673.26	1037.04	882.598	511.482	253.043	74.5665	14.8044	9.28655	5.16616	0.678683	1.77489	0.455525	0.121531	13241
2022-09-29 10:38:06	8537.18	1677.22	1050.44	872.48	512.211	253.873	75.8871	14.6155	9.42584	5.10641	0.779551	1.80946	0.433943	0.145686	13011.6
2022-09-29 10:38:07	8706.71	1682.87	1060.83	869.847	516.588	256.166	74.9764	14.629	9.16273	5.09844	0.833745	1.72564	0.473263	0.145341	13200.1
2022-09-29 10:38:08	8527.85	1694.75	1058.64	872.619	517.755	255.257	74.1567	14.5615	9.3175	5.15421	0.895075	1.70574	0.463448	0.170943	13033.3
2022-09-29 10:38:09	8646.05	1672.69	1064.66	865.55	517.755	254.348	73.7696	14.6425	9.46454	5.03471	0.956406	1.66173	0.46741	0.16891	13127.2
2022-09-29 10:38:10	8820.25	1648.38	1056.18	873.45	519.506	255.138	72.8589	14.8854	8.91508	5.17412	0.908961	1.61773	0.454815	0.170771	13277.9
2022-09-29 10:38:11	8633.61	1652.9	1046.34	880.103	514.472	251.897	72.95	14.4131	9.00795	5.19006	0.799415	1.59782	0.433174	0.175112	13083.9
2022-09-29 10:38:12	8650.72	1667.04	1053.18	887.172	514.545	253.478	72.6312	14.656	8.62875	5.11039	0.741749	1.6282	0.417269	0.13845	13130.1
2022-09-29 10:38:13	8644.5	1704.36	1064.39	897.567	514.545	252.015	73.7241	14.8179	8.62875	5.26574	0.7674	1.70888	0.427084	0.137761	13182.8
2022-09-29 10:38:14	8792.25	1705.49	1080.24	889.666	515.348	247.746	74.2933	14.9529	8.66744	5.21794	0.825259	1.72355	0.418274	0.0974799	13336.9
2022-09-29 10:38:15	8849.8	1697.57	1076.69	881.073	514.618	249.209	74.1567	15.2633	8.94604	5.12633	0.765279	1.77279	0.414194	0.07398	13375.5
2022-09-29 10:38:16	8857.58	1676.09	1056.73	871.926	513.889	249.841	74.4527	14.5615	9.53419	5.14624	0.682734	1.74241	0.450144	0.0671919	13332.7
2022-09-29 10:38:17	8779.81	1657.42	1051.54	866.659	511.044	251.62	73.7241	14.0892	9.42584	4.79174	0.638568	1.63449	0.42531	0.0820086	13222.9
2022-09-29 10:38:18	8502.96	1661.95	1033.49	859.868	506.157	253.676	72.2214	13.8058	9.48002	4.71208	0.488907	1.65649	0.425488	0.106129	12921
2022-09-29 10:38:19	8524.74	1643.29	1040.33	859.729	509.002	254.308	72.5629	13.5089	9.68896	4.82361	0.552166	1.66173	0.432761	0.132385	12934.8
2022-09-29 10:38:20	8753.37	1626.32	1055.91	861.254	513.305	253.992	72.654	14.0082	9.2169	4.74394	0.671933	1.64078	0.386463	0.149166	13167.6
2022-09-29 10:38:21	8798.47	1594.09	1036.77	860.838	515.785	253.043	72.5629	14.5615	8.74483	4.93115	0.632589	1.73088	0.40089	0.170151	13162.7
2022-09-29 10:38:22	8714.49	1626.32	1058.1	879.687	519.651	252.766	73.7241	14.9394	8.73709	5.04268	0.667305	1.70469	0.405029	0.17942	13156.4
2022-09-29 10:38:23	8786.03	1659.12	1050.17	884.677	517.39	252.529	73.7469	15.6277	8.29598	5.07853	0.674633	1.69316	0.416205	0.214187	13255.7
2022-09-29 10:38:24	8355.21	1689.66	1054.27	880.38	512.503	254.15	74.4755	15.5602	8.34241	5.07454	0.767786	1.71412	0.473796	0.218839	12852.8
2022-09-29 10:38:25	8558.95	1704.36	1074.77	880.103	515.494	252.252	74.4299	15.3038	8.59006	5.09844	0.860746	1.64602	0.469243	0.20764	13092.5
2022-09-29 10:38:26	8961.78	1692.48	1060.83	880.796	516.515	256.957	75.113	15.0204	8.75257	5.28964	1.0241	1.67326	0.499339	0.234896	13477
2022-09-29 10:38:27	8891.79	1675.52	1065.75	873.866	518.193	256.087	73.1321	14.2106	8.42754	5.17811	0.983792	1.6523	0.465636	0.175802	13385.4
2022-09-29 10:38:28	9342.84	1676.65	1059.46	869.708	522.423	253.557	72.1986	14.4401	8.9383	5.48481	0.874439	1.68897	0.443345	0.194684	13828.9
2022-09-29 10:38:29	8820.25	1694.18	1067.39	874.143	517.682	257.747	73.0183	15.2633	9.60384	5.56846	0.858431	1.75393	0.483966	0.179523	13338.1
2022-09-29 10:38:30	8504.52	1694.18	1063.02	864.58	518.995	256.72	72.3808	15.2363	9.78183	5.30955	0.780129	1.80423	0.450499	0.137382	13007.9
2022-09-29 10:38:31	8364.54	1713.41	1081.06	869.708	521.183	255.415	74.4527	16.7613	10.517	5.2259	0.838181	1.85137	0.489228	0.150544	12915.6
2022-09-29 10:38:32	8134.35	1659.69	1084.62	871.649	519.87	255.929	74.5665	16.2754	10.3003	4.95505	0.857081	1.82623	0.460492	0.127527	12635.5
2022-09-29 10:38:33	8230.78	1680.04	1074.5	860.145	519.651	252.015	74.7942	14.9529	9.93661	4.70013	0.761421	1.79165	0.400831	0.127906	12724.6
2022-09-29 10:38:34	8316.32	1665.91	1076.69	860.976	515.129	249.05	74.6121	15.3712	9.61158	4.87539	0.677719	1.68793	0.431578	0.14796	12791.5
2022-09-29 10:38:35	8597.84	1653.47	1051.81	869.708	506.813	252.569	73.246	14.1702	9.06986	5.08251	0.610603	1.64706	0.373218	0.133729	13036.5
2022-09-29 10:38:36	8768.92	1699.84	1058.64	871.926	508.564	253.597	74.8398	14.548	9.22464	5.20997	0.67039	1.66907	0.419457	0.14858	13268.2
2022-09-29 10:38:37	8879.35	1680.04	1079.97	876.915	509.293	254.98	73.7469	15.1823	8.82222	5.42905	0.789194	1.66802	0.44837	0.155093	13386.8
2022-09-29 10:38:38	9140.64	1667.6	1072.59	877.608	515.931	253.043	74.7942	15.0743	8.49719	5.38921	0.819666	1.67535	0.431992	0.142757	13634.2
2022-09-29 10:38:39	9115.76	1674.39	1079.15	875.668	524.028	253.083	76.7978	15.4387	8.46624	5.36133	0.989385	1.79899	0.485089	0.156953	13631.6
2022-09-29 10:38:40	9233.96	1650.07	1068.21	874.559	523.663	253.399	76.7295	15.2768	8.03286	5.43303	1.04686	1.76546	0.460373	0.156126	13712.8
2022-09-29 10:38:41	9266.63	1631.41	1037.86	873.45	527.748	255.257	77.1621	16.0325	8.21859	5.45693	1.05689	1.82413	0.479176	0.160537	13702.7
2022-09-29 10:38:42	9117.31	1678.35	1051.26	869.431	526.508	256.324	77.3215	16.019	8.58232	5.441	1.05457	1.87547	0.486035	0.176318	13610.1
2022-09-29 10:38:43	9005.33	1668.73	1043.88	856.125	524.758	251.185	75.8416	15.0339	8.58232	5.38523	0.879261	1.77279	0.444764	0.153163	13458.1
2022-09-29 10:38:44	8759.59	1668.17	1050.71	850.997	516.88	250.513	74.2478	15.1688	8.799	5.30955	0.655154	1.88385	0.465104	0.14603	13203.5
2022-09-29 10:38:45	8818.69	1692.48	1052.36	856.125	511.263	251.106	73.929	14.4131	9.03891	5.37726	0.583795	1.83356	0.420462	0.118051	13287.7
2022-09-29 10:38:46	8672.49	1663.64	1051.26	859.175	506.157	254.506	73.3598	14.3321	9.14725	5.40116	0.567787	1.79794	0.441689	0.124081	13112.4
2022-09-29 10:38:47	8501.41	1667.6	1054.27	868.184	505.865	258.815	73.5192	15.0069	9.58062	5.36133	0.609446	1.75603	0.442044	0.141792	12962.6
2022-09-29 10:38:48	8574.51	1677.78	1014.35	889.528	514.035	257.392	74.1795	14.656	10.0991	5.42905	0.727863	1.67221	0.441512	0.166739	13035
2022-09-29 10:38:49	8465.63	1678.35	1021.19	887.449	515.858	254.11	75.0219	14.6155	10.0991	5.31353	0.760843	1.6743	0.544454	0.1778	12930.8
2022-09-29 10:38:50	8602.5	1650.64	1021.73	882.043	516.296	251.462	74.6576	14.3996	9.99078	5.33743	0.755057	1.67954	0.517137	0.172976	13032.2
2022-09-29 10:38:51	8720.71	1662.51	1035.68	876.915	515.567	248.023	76.7295	14.0082	9.82052	5.34142	0.790158	1.73193	0.519088	0.222457	13168.6
2022-09-29 10:38:52	8926.01	1671.56	1076.69	859.175	515.202	248.418	77.0028	14.3726	9.25559	5.7238	0.841459	1.74869	0.524646	0.182934	13406.7
2022-09-29 10:38:53	8876.24	1657.99	1067.67	859.313	517.098	249.683	77.0938	13.9407	8.799	5.76363	0.903175	1.7466	0.435126	0.189309	13336.9
2022-09-29 10:38:54	9020.88	1651.77	1058.37	868.045	514.4	250.157	75.796	13.9002	8.34241	5.58439	0.92709	1.72041	0.398052	0.174906	13470.5
2022-09-29 10:38:55	9027.11	1634.24	1045.79	866.52	511.992	252.134	74.3616	14.0487	8.31146	5.62422	0.948305	1.70574	0.425192	0.151406	13443.4
2022-09-29 10:38:56	8890.24	1640.46	1035.95	872.757	512.941	253.755	74.3389	14.2646	8.33468	5.26574	0.906068	1.71412	0.433647	0.161467	13311.5
2022-09-29 10:38:57	8991.33	1652.9	1055.36	876.222	511.628	254.348	73.9973	14.5345	8.977	5.19006	0.880225	1.71517	0.429568	0.141	13447.7
2022-09-29 10:38:58	8840.47	1691.92	1073.41	875.945	517.098	255.138	75.5	14.8449	9.53419	5.40116	0.962963	1.7445	0.467232	0.142033	13362.6
2022-09-29 10:38:59	8882.46	1699.84	1072.59	877.608	514.618	255.731	74.4299	14.575	9.27881	5.36532	0.888904	1.71726	0.455466	0.249816	13409.8
2022-09-29 10:39:00	8683.38	1704.92	1079.15	877.331	512.503	255.415	74.3844	14.3996	9.56514	5.28964	1.00751	1.72145	0.451386	0.265322	13219.8
2022-09-29 10:39:01	8670.94	1717.37	1073.13	879.272	514.181	255.099	74.817	14.8854	9.36393	5.35337	1.01716	1.70469	0.465399	0.270146	13217.9
2022-09-29 10:39:02	8703.6	1711.14	1057.55	875.252	512.065	253.478	74.4299	14.7774	9.51097	5.24582	0.953127	1.71412	0.468356	0.286031	13220.5
2022-09-29 10:39:03	8638.27	1726.41	1072.31	879.826	518.193	254.308	75.7733	15.4927	9.99078	5.19404	1.00211	1.75812	0.496087	0.164431	13199.2
2022-09-29 10:39:04	8823.36	1710.58	1080.52	884.538	520.308	256.996	75.5	15.7491	9.42584	5.29362	0.872896	1.73926	0.469834	0.182073	13385.5
2022-09-29 10:39:05	8876.24	1673.82	1078.88	882.598	522.642	255.968	75.0447	15.1553	9.01569	5.16616	0.81388	1.72669	0.456057	0.177903	13397.7
2022-09-29 10:39:06	8610.28	1667.04	1070.4	874.005	520.673	255.771	75.409	14.2646	8.59779	5.26574	1.00115	1.76755	0.44299	0.182176	13105.1
2022-09-29 10:39:07	8776.7	1636.5	1049.89	874.836	516.442	256.087	76.1148	13.9947	8.42754	5.6521	1.05747	1.77384	0.45044	0.207709	13218.1
2022-09-29 10:39:08	8882.46	1656.29	1043.88	867.075	518.849	255.968	76.8889	13.5764	8.76805	5.6043	1.19652	1.77489	0.490943	0.185002	13333
2022-09-29 10:39:09	8852.91	1677.78	1037.59	870.956	517.244	259.566	77.9135	13.6843	9.28655	5.71982	1.36797	1.91214	0.512525	0.200645	13326.6
2022-09-29 10:39:10	9078.43	1698.14	1044.97	876.084	519.651	262.175	77.9363	15.5467	9.67349	5.83134	1.24666	1.89538	0.530441	0.185519	13592.3
2022-09-29 10:39:11	8803.14	1719.63	1061.92	879.687	521.548	265.772	75.5456	15.4927	10.1997	5.75566	1.20944	1.9069	0.501822	0.147374	13362.5
2022-09-29 10:39:12	8568.29	1693.62	1061.1	880.242	514.983	264.468	75.409	15.5602	10.3855	5.75965	1.08389	1.89433	0.492303	0.165223	13093.4
2022-09-29 10:39:13	8544.96	1638.76	1050.99	871.787	510.461	259.092	73.3598	15.3982	10.2694	5.52862	0.912433	1.7466	0.64923	0.136279	12984
2022-09-29 10:39:14	8537.18	1599.75	1060.28	876.084	510.679	257.273	72.9272	14.4536	10.0914	5.42108	0.818316	1.74974	0.634447	0.137485	12947.5
2022-09-29 10:39:15	8378.54	1602.57	1052.36	869.292	511.846	253.478	73.6786	14.2511	9.63479	5.11039	0.864796	1.69107	0.6309	0.146444	12774.1
2022-09-29 10:39:16	7989.7	1664.78	1075.6	879.41	516.661	255.455	73.4281	15.0878	9.85922	5.23387	0.862674	1.69945	0.664012	0.124598	12488.6
2022-09-29 10:39:17	8061.25	1689.66	1092.55	879.549	517.536	259.645	74.0656	15.3038	9.70444	5.23387	0.866724	1.70364	0.504188	0.130318	12607.7
2022-09-29 10:39:18	7916.6	1744.51	1088.17	884.4	516.953	261.108	74.6576	15.1418	9.5574	5.13828	0.852645	1.68897	0.534047	0.125425	12519.4
2022-09-29 10:39:19	8311.66	1738.85	1095.01	886.756	518.047	259.684	75.409	15.5062	9.75087	5.32548	0.864024	1.70469	0.58342	0.128802	12919.3
2022-09-29 10:39:20	8744.04	1669.86	1066.57	884.954	515.056	258.459	77.9135	13.8463	8.90735	5.13828	0.917833	1.70259	0.525533	0.147409	13248
2022-09-29 10:39:21	8807.81	1696.44	1076.69	892.993	519.651	258.578	78.7332	13.6303	8.77579	5.44498	1.0511	1.74765	0.534402	0.156333	13362.2
2022-09-29 10:39:22	8871.57	1631.41	1058.37	888.419	522.059	257.945	77.2304	13.6438	8.5591	5.43701	1.03181	1.70364	0.505902	0.153266	13338
2022-09-29 10:39:23	8870.02	1611.62	1039.78	892.438	521.986	259.25	77.276	13.4684	8.12573	5.39718	0.941362	1.65649	0.437313	0.179661	13302.6
2022-09-29 10:39:24	9053.55	1621.8	1043.61	882.459	525.122	258.696	74.8398	14.0892	8.61327	5.2976	0.882732	1.64078	0.452746	0.183141	13491.2
2022-09-29 10:39:25	9160.86	1594.66	1037.32	889.528	527.821	259.922	74.9536	14.8719	8.6984	5.31353	0.799608	1.62192	0.449198	0.178696	13577
2022-09-29 10:39:26	9255.74	1631.41	1063.84	895.626	528.988	261.147	77.3215	14.9124	9.14725	5.37726	0.882732	1.63554	0.46398	0.221768	13746.7
2022-09-29 10:39:27	9177.97	1649.51	1107.58	897.844	532.417	258.933	77.3443	15.3038	9.37167	5.31353	0.845124	1.71621	0.50064	0.168428	13734.8
2022-09-29 10:39:28	8868.46	1673.26	1096.1	896.874	526.143	257.985	76.98	15.6142	9.30976	5.25379	0.897197	1.68373	0.477402	0.162225	13429.2
2022-09-29 10:39:29	8745.59	1680.61	1081.61	879.826	520.892	256.087	76.4563	14.2376	9.42584	5.19404	1.02526	1.68688	0.46268	0.157849	13273.3
2022-09-29 10:39:30	8764.26	1681.74	1072.31	875.668	516.077	254.031	75.6594	14.3726	9.3175	5.12633	1.03741	1.70155	0.461911	0.108334	13271.9
2022-09-29 10:39:31	8739.37	1683.44	1047.98	868.599	512.576	256.68	75.2041	13.9542	9.34846	5.17811	1.13885	1.64392	0.490115	0.12925	13215.7
2022-09-29 10:39:32	8818.69	1665.34	1055.36	872.064	516.223	256.878	75.4317	13.5224	9.25559	5.17811	1.07367	1.70678	0.512761	0.141103	13291.4
2022-09-29 10:39:33	8428.31	1692.48	1066.03	877.331	520.016	257.273	75.3634	14.683	9.23238	5.23387	0.941362	1.70259	0.540729	0.182038	12949.3
2022-09-29 10:39:34	8235.45	1683.44	1064.66	873.728	525.049	256.799	75.3407	14.9529	8.73709	5.35735	0.838567	1.66697	0.541971	0.203919	12746.8
2022-09-29 10:39:35	8271.22	1674.39	1063.57	872.342	523.809	255.889	76.4335	15.2498	8.50493	5.33345	0.769329	1.71936	0.492835	0.225765	12769.9
2022-09-29 10:39:36	8440.75	1661.95	1047.71	871.649	520.235	252.727	75.9782	15.6142	8.22633	5.40515	0.807709	1.69002	0.497388	0.258844	12903.5
2022-09-29 10:39:37	8845.13	1644.42	1029.94	865.412	517.901	253.518	76.6385	15.6816	8.31146	5.40515	0.829502	1.7445	0.499221	0.26515	13265.7
2022-09-29 10:39:38	9050.44	1627.45	1030.76	863.748	514.837	254.941	76.1376	15.4117	8.50493	5.2976	0.926512	1.82204	0.482901	0.242408	13451
2022-09-29 10:39:39	8874.68	1599.18	1018.18	859.313	514.181	255.731	75.3862	15.1688	8.33468	5.30955	1.04435	1.80737	0.498748	0.217943	13229
2022-09-29 10:39:40	8591.62	1633.11	1027.2	859.729	519.579	259.012	77.3443	14.5075	8.6597	5.35735	0.980321	1.83461	0.497092	0.177628	12999.6
2022-09-29 10:39:41	8516.96	1641.59	1036.5	866.243	520.308	259.052	77.4354	14.7235	8.85317	5.3932	0.97222	1.83566	0.531209	0.145341	12950.5
2022-09-29 10:39:42	8277.44	1673.82	1048.8	872.064	523.226	254.308	80.122	15.3443	9.43358	5.57642	0.981863	1.80213	0.553028	0.155851	12763.6
2022-09-29 10:39:43	8260.33	1697.57	1063.84	878.301	521.767	254.308	80.9189	15.1958	10.0217	5.63617	0.858624	1.84614	0.561956	0.167222	12791.3
2022-09-29 10:39:44	8193.45	1679.48	1072.86	874.836	523.59	253.004	79.5073	16.019	10.1688	5.60829	0.983213	1.84614	0.55356	0.147064	12712.1
2022-09-29 10:39:45	8062.8	1680.61	1074.77	872.064	521.767	253.162	79.7805	15.4252	10.1688	5.53261	0.983792	1.80842	0.543685	0.167876	12579.6
2022-09-29 10:39:46	8079.91	1681.74	1054.82	868.738	518.266	258.419	77.276	14.575	10.0682	5.26574	0.957756	1.76022	0.53724	0.17084	12572.5
2022-09-29 10:39:47	8282.11	1681.74	1050.44	867.491	520.381	256.127	76.4335	15.3173	9.87469	5.3454	0.999607	1.72564	0.55764	0.161467	12768.7
2022-09-29 10:39:48	8443.86	1681.17	1049.89	868.599	520.308	257.471	77.4581	15.8166	9.76635	5.43303	1.01639	1.73193	0.593058	0.177456	12933.3
2022-09-29 10:39:49	8597.84	1666.47	1035.4	873.173	527.019	252.411	76.9345	15.7896	9.16273	5.56049	1.06074	1.69735	0.565208	0.127217	13063.2
2022-09-29 10:39:50	8765.81	1660.82	1037.04	872.342	523.736	252.569	76.2742	15.6816	8.95378	5.71583	0.990349	1.7466	0.514476	0.149648	13222.3
2022-09-29 10:39:51	8776.7	1664.78	1034.58	881.905	525.268	255.494	76.4563	15.3038	9.37167	5.77558	1.02198	1.78956	0.479531	0.145479	13249.1
2022-09-29 10:39:52	8736.26	1641.03	1033.76	883.568	522.059	254.427	75.6594	14.6695	9.44906	5.76363	0.86846	1.78222	0.402842	0.146788	13179.8
2022-09-29 10:39:53	8706.71	1634.24	1059.46	879.549	513.451	257.906	76.0465	14.683	10.1997	5.62422	0.834131	1.83356	0.410292	0.211017	13161.2
2022-09-29 10:39:54	8692.71	1624.63	1078.88	888.003	518.193	258.854	77.9363	15.4927	10.3003	5.7238	0.949655	1.86185	0.497506	0.179178	13174.2
2022-09-29 10:39:55	8709.82	1616.14	1071.77	883.568	513.597	258.103	76.8889	15.5332	9.5574	5.51668	0.875018	1.79689	0.489524	0.189516	13163.8
2022-09-29 10:39:56	8775.14	1627.45	1072.31	894.656	514.254	260.831	77.3215	16.1945	9.50323	5.6282	1.03355	1.85242	0.550663	0.178248	13256.9
2022-09-29 10:39:57	8866.91	1651.2	1076.69	901.17	516.296	263.954	77.5037	16.9502	8.80674	5.83533	1.09392	1.83461	0.517905	0.154714	13388.9
2022-09-29 10:39:58	8912.01	1653.47	1060.28	894.933	518.12	264.152	77.4581	16.6128	9.05438	5.84728	1.10626	1.83671	0.4884	0.207158	13415.6
2022-09-29 10:39:59	8758.03	1663.64	1063.84	893.131	521.986	264.745	78.7559	16.019	9.90565	5.89508	1.19652	1.89014	0.514831	0.209156	13279.8
2022-09-29 10:40:00	8814.03	1681.74	1066.03	890.775	519.36	263.954	78.5055	15.7626	10.0991	5.91499	1.41368	1.87547	0.531268	0.209708	13350.2
2022-09-29 10:40:01	8762.7	1662.51	1053.72	888.558	517.828	261.701	78.4599	15.6412	10.4241	5.6282	1.52169	1.90795	0.552141	0.179316	13261.3
2022-09-29 10:40:02	8688.05	1615.01	1044.15	885.924	510.315	260.159	77.2304	14.9259	9.7354	5.49278	1.41368	1.8388	0.545223	0.131214	13114.9
2022-09-29 10:40:03	8678.71	1637.07	1048.25	881.212	513.451	260.673	76.9572	15.6816	9.22464	5.47286	1.50009	1.80213	0.5305	0.0976522	13130.6
2022-09-29 10:40:04	8608.72	1644.98	1048.25	874.282	518.849	259.368	77.4126	15.7491	8.92282	5.55252	1.24782	1.73507	0.475924	0.0944132	13065.7
2022-09-29 10:40:05	8613.39	1621.23	1046.89	874.143	517.171	257.708	77.1621	15.1013	8.92282	5.53261	1.05766	1.69002	0.454461	0.109299	13040.6
2022-09-29 10:40:06	8521.63	1651.2	1046.61	881.35	526.143	259.447	77.7313	16.0595	9.51097	5.71583	1.10992	1.74031	0.447188	0.12539	12998.8
2022-09-29 10:40:07	8509.18	1652.9	1057.28	885.37	520.162	258.617	77.4809	15.8571	9.71218	5.68795	0.905876	1.79165	0.4382	0.149959	12995.5
2022-09-29 10:40:08	8492.07	1630.28	1050.71	878.579	513.524	258.024	77.0711	15.3173	9.78957	5.40116	0.778393	1.80423	0.46333	0.174561	12934
2022-09-29 10:40:09	8322.54	1666.47	1048.8	874.282	513.743	260.712	76.9345	15.9246	9.85148	5.3215	0.803273	1.85137	0.544868	0.225868	12798
2022-09-29 10:40:10	8244.78	1689.09	1073.68	873.589	505.938	260.001	76.3197	15.0069	9.23238	5.11438	0.91899	1.82728	0.527839	0.244406	12756.3
2022-09-29 10:40:11	8384.76	1670.43	1061.38	869.57	504.99	256.166	74.7487	14.521	8.86865	5.08649	0.920726	1.76336	0.531682	0.257638	12854
2022-09-29 10:40:12	8417.42	1712.28	1050.17	865.273	506.813	256.601	74.225	14.1971	9.09308	5.11438	0.952934	1.78327	0.506375	0.243924	12914.7
2022-09-29 10:40:13	8563.62	1655.16	1051.81	873.173	510.242	255.534	74.3844	13.8598	9.41037	5.41311	0.95332	1.72564	0.454402	0.192134	13015.9
2022-09-29 10:40:14	8552.73	1643.29	1036.5	867.768	509.95	251.976	75.1585	14.0622	9.91339	5.2737	0.818123	1.67535	0.465104	0.141379	12969.7
2022-09-29 10:40:15	8358.32	1630.28	1029.12	860.976	511.336	254.466	76.2742	13.9812	10.1146	5.26574	0.830273	1.66383	0.476929	0.151612	12753.2
2022-09-29 10:40:16	8328.77	1581.65	1048.25	871.371	517.682	253.952	75.8871	13.9812	9.79731	5.23785	0.940784	1.60201	0.48574	0.15306	12709.8
2022-09-29 10:40:17	8289.88	1619.54	1046.89	864.58	512.503	252.213	75.2724	13.5764	9.49549	5.15022	0.987264	1.56953	0.479649	0.18545	12692.3
2022-09-29 10:40:18	8414.31	1628.58	1050.44	864.164	517.755	255.376	74.9308	14.1971	9.20142	5.20599	0.938469	1.62087	0.466523	0.210672	12837.4
2022-09-29 10:40:19	8632.05	1635.94	1060.83	873.589	521.037	257.51	75.0902	14.8449	9.20142	5.35337	0.97222	1.61668	0.456767	0.1737	13088.7
2022-09-29 10:40:20	8829.58	1657.99	1045.52	872.203	518.266	257.787	75.6367	15.3038	9.68123	5.54854	0.921497	1.69945	0.468474	0.147236	13290.8
2022-09-29 10:40:21	8870.02	1672.69	1050.71	870.678	525.049	259.25	76.092	16.5318	9.63479	5.56846	0.86846	1.75184	0.472436	0.124667	13359.4
2022-09-29 10:40:22	8854.46	1690.22	1058.37	874.975	527.529	258.578	76.9117	16.8152	9.90565	5.68795	0.963541	1.8147	0.493958	0.142895	13376.9
2022-09-29 10:40:23	8831.14	1720.19	1057.28	875.668	527.748	260.159	77.0711	16.7748	9.88243	5.77956	0.95872	1.83461	0.488814	0.158986	13385.1
2022-09-29 10:40:24	8674.05	1693.62	1072.59	878.579	528.04	263.4	77.1166	16.5049	9.78183	5.57244	0.916483	1.88595	0.475274	0.161777	13222.7
2022-09-29 10:40:25	8708.26	1685.13	1061.38	883.152	527.675	263.756	76.4108	15.6007	9.5574	5.52464	0.890639	1.83985	0.481068	0.146857	13239.8
2022-09-29 10:40:26	8902.68	1677.78	1057	890.359	526.873	267.868	75.4317	15.4117	9.67349	5.75965	0.84821	1.78851	0.478881	0.134728	13432.1
2022-09-29 10:40:27	8814.03	1664.21	1054.27	884.815	526.362	263.282	75.6594	15.2093	9.32524	5.6282	0.893532	1.80632	0.497151	0.121979	13316.1
2022-09-29 10:40:28	8818.69	1696.44	1061.38	896.735	525.122	259.526	77.4126	14.7235	9.1782	5.7716	0.964699	1.73403	0.50336	0.120704	13368.3
2022-09-29 10:40:29	8720.71	1699.84	1070.67	917.525	526.508	253.597	77.0711	14.4131	9.24785	5.73177	0.976656	1.79689	0.47894	0.144618	13298.7
2022-09-29 10:40:30	8412.75	1703.79	1087.63	913.367	520.381	251.106	76.2742	14.0217	9.12403	5.60829	0.946377	1.81994	0.500876	0.151096	12997.5
2022-09-29 10:40:31	8534.07	1677.22	1099.93	916.277	513.087	251.62	76.2059	14.0487	9.02343	5.63617	0.920726	1.81051	0.466996	0.163156	13100.5
2022-09-29 10:40:32	8635.16	1665.91	1093.64	905.051	516.15	252.925	74.6576	14.9259	8.88413	5.62422	0.868074	1.80108	0.498689	0.184347	13176.3
2022-09-29 10:40:33	8714.49	1662.51	1096.1	884.4	512.868	258.024	75.0902	14.8719	8.82996	5.69592	0.842038	1.77175	0.478349	0.192341	13236.2
2022-09-29 10:40:34	8964.89	1669.3	1092.55	883.845	519.068	258.024	76.7523	15.0204	8.89961	5.65609	0.89739	1.77489	0.483079	0.175939	13497.3
2022-09-29 10:40:35	8796.92	1689.09	1089.54	885.924	525.414	258.143	77.7769	14.629	9.33298	5.50871	0.840302	1.7906	0.488637	0.156437	13355.6
2022-09-29 10:40:36	8730.04	1702.66	1087.63	896.596	525.414	259.764	78.0501	14.9529	9.89017	5.56447	0.890639	1.81366	0.440565	0.164017	13313.9
2022-09-29 10:40:37	8706.71	1741.12	1087.35	899.368	529.207	259.368	79.4845	15.7761	10.0604	5.56846	0.947534	1.8608	0.448666	0.169461	13337.4
2022-09-29 10:40:38	8590.06	1717.93	1086.26	908.239	526.946	259.684	79.0975	15.8571	10.0372	5.56846	0.991892	1.82413	0.440033	0.172011	13203.1
2022-09-29 10:40:39	8950.9	1704.92	1098.01	913.921	528.696	260.436	77.4126	16.181	10.1997	5.64414	1.01253	1.79689	0.492717	0.184416	13569.8
2022-09-29 10:40:40	9078.43	1693.05	1103.76	901.863	524.685	258.775	77.0938	15.4792	9.61158	5.50871	0.991121	1.82413	0.480714	0.14386	13671.7
2022-09-29 10:40:41	9279.07	1667.04	1099.38	897.982	516.223	259.092	76.7295	14.8179	9.38715	5.52066	0.968556	1.78956	0.500463	0.120187	13828.6
2022-09-29 10:40:42	9244.85	1654.03	1078.06	890.637	513.305	256.443	76.1148	14.4401	9.08534	5.48879	0.875018	1.74555	0.477816	0.119257	13745.7
2022-09-29 10:40:43	9076.88	1681.74	1072.04	895.349	511.555	258.578	77.4126	14.9259	9.20916	5.54456	0.919183	1.79375	0.43956	0.119981	13606.5
2022-09-29 10:40:44	9020.88	1683.44	1071.22	892.3	513.67	259.171	77.663	15.2768	9.42584	5.67202	0.977428	1.76965	0.473973	0.157677	13552.1
2022-09-29 10:40:45	8846.69	1705.49	1088.45	902.002	521.11	260.198	77.7769	16.1405	9.56514	5.71982	1.05207	1.79375	0.473618	0.180143	13436.6
2022-09-29 10:40:46	9042.66	1726.41	1102.94	902.002	521.621	262.294	78.2778	16.6668	9.71992	5.85923	1.18842	1.90062	0.474269	0.198061	13672.2
2022-09-29 10:40:47	9157.75	1691.92	1099.11	889.528	522.934	260.91	77.2987	16.208	9.04664	5.76761	1.22159	1.85242	0.472081	0.213016	13734.2
2022-09-29 10:40:48	9070.66	1690.22	1090.91	894.379	520.162	258.261	76.7523	15.7896	8.87639	5.54854	1.05978	1.81785	0.450381	0.200887	13635.1
2022-09-29 10:40:49	8840.47	1677.78	1074.77	886.201	522.204	256.403	77.2532	15.5872	9.34846	5.46888	0.996907	1.84928	0.444527	0.186897	13369
2022-09-29 10:40:50	8614.94	1663.64	1070.13	884.677	526.362	254.901	77.2077	15.2363	9.77409	5.36532	0.873089	1.80737	0.446656	0.166912	13125.5
2022-09-29 10:40:51	8285.22	1687.96	1062.2	890.775	528.186	255.968	78.255	15.8706	10.3545	5.42506	0.880032	1.85242	0.44707	0.17625	12823.6
2022-09-29 10:40:52	8305.44	1689.09	1069.58	892.438	527.456	259.012	78.8925	16.5723	10.4009	5.65609	0.92574	1.84404	0.452687	0.171942	12857.9
2022-09-29 10:40:53	8268.11	1691.35	1073.95	889.528	525.195	260.119	78.7104	16.4104	10.1456	5.64414	0.851874	1.76755	0.458659	0.175905	12822.4
2022-09-29 10:40:54	8188.79	1717.93	1061.38	889.944	525.706	260.357	78.0729	16.6938	9.5574	5.64812	0.898547	1.74031	0.465636	0.186277	12757.4
2022-09-29 10:40:55	8353.65	1703.23	1061.92	883.014	522.569	259.171	77.276	16.1675	9.37941	5.58837	1.02892	1.69735	0.474623	0.169358	12895.3
2022-09-29 10:40:56	8370.76	1687.96	1065.48	880.935	525.487	257.787	76.8661	15.0743	9.25559	5.47286	0.99845	1.71307	0.449316	0.142206	12898.4
2022-09-29 10:40:57	8616.5	1655.73	1035.68	881.766	517.609	257.589	74.9764	14.5345	8.88413	5.35735	1.03432	1.70993	0.4097	0.109816	13071.9
2022-09-29 10:40:58	8283.66	1670.43	1055.09	869.154	512.868	257.471	75.113	14.0757	8.96926	5.34142	0.971256	1.70783	0.419398	0.106473	12755.4
2022-09-29 10:40:59	7933.71	1678.91	1058.64	871.649	512.795	256.482	74.8625	13.6303	8.86091	5.3932	0.727285	1.74241	0.406508	0.111676	12417.9
2022-09-29 10:41:00	7756.41	1687.96	1041.15	867.906	512.43	256.641	75.0902	14.0217	9.0776	5.38125	0.747535	1.72145	0.442044	0.144687	12229.1
2022-09-29 10:41:01	7798.4	1663.64	1069.03	862.778	519.724	258.024	76.1148	14.3321	9.0776	5.65609	0.707227	1.77908	0.470425	0.176663	12279.9
2022-09-29 10:41:02	8345.87	1637.63	1072.31	872.48	522.35	261.187	77.0483	14.7774	8.9383	5.68795	0.752164	1.80423	0.464867	0.170943	12821.5
2022-09-29 10:41:03	8443.86	1615.58	1061.1	880.796	522.277	262.491	77.8907	15.1823	8.76031	5.73973	0.742135	1.81261	0.50265	0.170013	12896.9
2022-09-29 10:41:04	8516.96	1621.23	1072.31	884.815	521.037	264.152	77.9818	15.3982	8.82996	5.75168	0.80038	1.82518	0.489642	0.191307	12991.8
2022-09-29 10:41:05	7915.05	1631.41	1086.26	887.865	521.694	264.073	78.4372	15.3712	9.23238	5.7716	0.77685	1.80003	0.494195	0.184106	12418.4
2022-09-29 10:41:06	7627.31	1627.45	1078.33	883.014	523.809	263.48	77.3443	15.3173	9.65801	5.54057	0.823523	1.76127	0.494077	0.19334	12114.5
2022-09-29 10:41:07	7824.84	1613.32	1086.53	876.638	526.071	262.966	77.4354	15.5062	9.74314	5.56049	1.02661	1.76546	0.446242	0.239858	12302.1
2022-09-29 10:41:08	7680.19	1633.11	1087.35	883.707	527.529	263.835	77.1394	15.7626	9.3175	5.52066	0.96547	1.76651	0.473559	0.214566	12186.9
2022-09-29 10:41:09	8151.46	1677.78	1076.14	887.587	530.666	262.373	76.5019	16.4104	9.28655	5.38523	1.10877	1.74555	0.536767	0.190308	12697.2
2022-09-29 10:41:10	8400.31	1703.23	1069.58	894.795	532.49	259.764	76.5246	16.5453	9.30976	5.64812	1.1053	1.81261	0.5101	0.172769	12971.8
2022-09-29 10:41:11	8493.63	1736.03	1070.4	896.042	532.125	260.633	76.4108	16.3969	9.57288	5.58041	1.06017	1.79899	0.527662	0.104509	13100.3
2022-09-29 10:41:12	8810.92	1736.59	1071.22	894.24	529.645	261.305	77.3215	16.6668	10.0914	5.80346	1.08466	1.87442	0.521039	0.10606	13417.4
2022-09-29 10:41:13	9055.1	1719.63	1079.15	896.596	525.852	264.547	78.3233	16.2484	10.3158	5.99067	1.12805	1.93624	0.476338	0.135073	13655.4
2022-09-29 10:41:14	8936.9	1673.82	1086.8	902.002	529.426	266.8	79.5528	16.7343	10.3855	6.0783	1.2241	1.94881	0.555807	0.149476	13512.4
2022-09-29 10:41:15	8762.7	1650.07	1084.34	905.19	531.25	268.105	80.3953	16.8018	10.0372	5.83134	1.21677	2.01482	0.592466	0.165637	13318.7
2022-09-29 10:41:16	8686.49	1637.63	1087.9	902.418	530.228	267.551	80.0537	18.7991	9.23238	5.676	1.27926	1.93415	0.593058	0.178696	13230
2022-09-29 10:41:17	8669.38	1655.73	1082.98	897.151	530.082	267.314	79.5984	18.8396	9.0776	5.42506	1.25843	1.91214	0.609614	0.166843	13219.5
2022-09-29 10:41:18	8748.7	1657.42	1080.79	896.596	525.049	267.196	79.3024	18.1378	8.977	5.23387	1.07521	1.8629	0.554802	0.174596	13291.1
2022-09-29 10:41:19	8527.85	1668.17	1083.8	890.498	520.746	265.535	78.4599	17.7599	9.29429	5.33743	0.919376	1.80423	0.506848	0.17239	13070.8
2022-09-29 10:41:20	8548.07	1646.11	1077.51	885.508	522.934	263.124	77.868	15.6142	9.90565	5.40116	0.880225	1.84404	0.509687	0.171219	13055.4
2022-09-29 10:41:21	8417.42	1668.17	1080.24	892.161	528.332	259.487	77.4809	15.5872	9.65801	5.77956	0.79768	1.85137	0.448607	0.199612	12957.6
2022-09-29 10:41:22	8501.41	1688.53	1079.42	883.429	527.456	257.55	77.5947	15.1013	9.20916	5.83134	0.765472	1.90586	0.426434	0.184554	13048.8
2022-09-29 10:41:23	8641.39	1702.66	1075.6	880.657	530.593	257.115	76.7295	15.4927	8.98473	6.02652	0.851295	1.93519	0.430928	0.202161	13198.7
2022-09-29 10:41:24	8548.07	1755.82	1078.33	901.863	540.805	257.115	75.7733	14.6425	9.1782	6.0544	0.869232	1.95091	0.433293	0.187379	13191.1
2022-09-29 10:41:25	8632.05	1729.81	1061.38	894.102	533.876	256.403	74.0656	14.6695	9.25559	5.57642	0.738085	1.89224	0.438969	0.137726	13214.4
2022-09-29 10:41:26	8814.03	1706.62	1057.55	888.835	526.873	256.561	73.5647	14.9124	9.6967	5.46888	0.860167	1.83461	0.447897	0.124805	13357.4
2022-09-29 10:41:27	9233.96	1680.04	1055.09	887.172	521.548	254.506	74.0201	14.9394	9.7354	5.63617	0.993628	1.80946	0.483256	0.0864536	13740
2022-09-29 10:41:28	9160.86	1650.64	1064.93	879.965	510.898	254.585	75.9326	15.6007	9.61158	5.66007	1.03027	1.75603	0.520034	0.0831112	13632.1
2022-09-29 10:41:29	9294.62	1663.08	1085.98	887.587	514.181	260.198	78.5738	15.5602	9.94434	5.88313	1.47289	1.86185	0.554624	0.113985	13819.6
2022-09-29 10:41:30	9185.75	1699.27	1082.16	896.042	523.372	265.891	78.9153	15.6951	9.87469	6.17788	1.44898	1.95929	0.538305	0.151923	13767.2
2022-09-29 10:41:31	9039.55	1732.63	1086.8	907.546	532.052	272.849	79.1202	15.7221	9.94434	6.25356	1.44994	1.96872	0.520921	0.172976	13686.6
2022-09-29 10:41:32	9285.29	1729.24	1078.6	904.497	539.565	276.723	79.3934	16.2754	10.2771	6.29339	1.52381	2.01063	0.462561	0.192582	13930.3
2022-09-29 10:41:33	8863.8	1726.98	1081.34	910.733	537.45	273.362	79.0291	16.1675	10.3855	6.32526	1.20828	1.97187	0.455407	0.201162	13509.4
2022-09-29 10:41:34	8524.74	1699.27	1089.27	915.584	530.812	268.974	78.8242	15.5872	10.37	6.05838	1.13114	1.89643	0.483315	0.162983	13143.2
2022-09-29 10:41:35	8495.18	1688.53	1086.53	916	524.758	266.682	78.7104	15.6007	10.6563	5.80346	1.21619	1.91214	0.480832	0.172873	13092.2
2022-09-29 10:41:36	8465.63	1694.75	1090.63	922.099	524.903	262.215	78.6649	15.6951	10.2926	5.77558	1.15062	1.94567	0.530736	0.183761	13074.5
2022-09-29 10:41:37	8656.94	1681.17	1078.33	910.595	526.727	265.575	77.8452	16.1135	9.7354	5.76761	1.16045	1.90376	0.545341	0.187241	13232.6
2022-09-29 10:41:38	8968	1687.39	1087.35	903.388	533.584	263.914	77.8907	16.8422	9.27881	5.90702	1.23085	1.86604	0.537773	0.189516	13557.4
2022-09-29 10:41:39	8756.48	1708.88	1095.01	897.844	536.21	262.452	77.959	17.1931	9.00795	6.06635	1.01696	1.82623	0.531682	0.157574	13370.6
2022-09-29 10:41:40	8627.39	1699.84	1090.91	893.547	533.438	263.717	78.1867	16.7748	9.43358	5.99067	1.01831	1.80423	0.494609	0.150613	13222.7
2022-09-29 10:41:41	8677.16	1724.15	1085.98	899.507	530.301	258.854	78.551	16.3024	9.77409	5.79948	0.972606	1.80946	0.473323	0.110022	13289.7
2022-09-29 10:41:42	8621.17	1717.37	1077.24	901.032	526.143	259.012	78.6649	15.8976	10.4396	5.74372	0.864989	1.86499	0.483197	0.108747	13216
2022-09-29 10:41:43	8870.02	1704.92	1074.5	907.407	524.466	260.475	77.9818	16.0865	10.3622	5.64414	0.82738	1.90167	0.479295	0.174354	13455.2
2022-09-29 10:41:44	9039.55	1694.75	1066.03	905.605	523.153	260.238	77.3671	15.3577	9.68896	5.63617	0.787458	1.91319	0.443167	0.162915	13600.7
2022-09-29 10:41:45	9213.75	1651.2	1065.48	902.972	524.83	263.361	77.3215	15.1823	9.33298	5.75965	0.799415	1.91214	0.444291	0.188999	13732.5
2022-09-29 10:41:46	9165.53	1658.56	1058.37	904.358	525.341	262.887	76.684	15.4927	8.90735	5.75566	0.916097	1.92576	0.418747	0.166464	13685.3
2022-09-29 10:41:47	9014.66	1654.03	1064.93	902.833	526.8	261.542	78.3233	14.2376	9.03117	5.7955	1.02506	1.87757	0.408163	0.10227	13535.6
2022-09-29 10:41:48	8964.89	1648.94	1074.77	894.517	526.873	262.728	77.6858	14.683	9.28655	5.74372	0.961034	1.83671	0.433411	0.0856266	13483.4
2022-09-29 10:41:49	8820.25	1658.56	1077.78	888.973	525.341	260.594	77.663	14.656	9.33298	5.62024	0.936926	1.81994	0.403788	0.0903817	13342
2022-09-29 10:41:50	8952.45	1654.6	1082.16	886.063	526.289	260.791	77.9818	15.0204	9.14725	5.70787	0.931333	1.81261	0.440211	0.141275	13473.5
2022-09-29 10:41:51	8978.89	1662.51	1081.06	882.598	527.967	262.294	77.663	16.1135	9.24011	5.52066	0.890061	1.82204	0.493071	0.173562	13507.2
2022-09-29 10:41:52	9020.88	1662.51	1069.03	886.063	523.08	260.119	77.3671	16.2215	9.03117	5.42506	0.863639	1.77698	0.519798	0.173355	13533.1
2022-09-29 10:41:53	8795.36	1679.48	1065.21	881.35	521.11	258.775	76.8661	16.208	9.05438	5.44896	0.91089	1.74031	0.525296	0.134487	13312.2
2022-09-29 10:41:54	8428.31	1672.69	1055.09	880.796	517.755	258.419	76.5929	15.5467	9.36393	5.24184	0.861324	1.67535	0.515304	0.127871	12923
2022-09-29 10:41:55	8149.9	1647.81	1041.97	879.965	506.011	254.941	75.113	14.3726	9.3175	5.13429	0.724392	1.63763	0.485858	0.120808	12587.5
2022-09-29 10:41:56	7943.04	1652.33	1058.92	872.342	508.564	255.257	75.8416	14.2916	9.46454	5.10243	0.817159	1.66068	0.483256	0.129732	12398.3
2022-09-29 10:41:57	8125.02	1653.47	1082.98	892.854	511.336	256.838	76.6157	14.7774	9.60384	5.25777	0.851295	1.6984	0.53251	0.180315	12632
2022-09-29 10:41:58	8313.21	1687.96	1092.55	896.181	518.922	255.889	77.4581	15.0474	9.48776	5.28167	0.812144	1.73193	0.526597	0.17208	12875.2
2022-09-29 10:41:59	8677.16	1679.48	1093.91	893.963	527.384	256.364	77.868	15.4522	9.02343	5.47684	0.845124	1.80946	0.511401	0.163156	13239.4
2022-09-29 10:42:00	8807.81	1674.39	1093.09	898.953	528.769	255.257	77.1166	15.2363	9.00795	5.47286	0.806744	1.79375	0.465399	0.174251	13368.3
2022-09-29 10:42:01	8720.71	1651.77	1073.68	889.389	523.809	254.862	75.4317	14.5615	8.94604	5.30955	0.67579	1.82623	0.421526	0.137485	13221.5
2022-09-29 10:42:02	8800.03	1626.89	1069.85	891.33	517.171	259.922	73.542	13.9137	9.27107	5.20599	0.758336	1.80946	0.385576	0.128733	13270.2
2022-09-29 10:42:03	8709.82	1667.6	1071.77	892.993	515.931	263.875	73.5875	14.4266	9.53419	5.27769	0.7755	1.78327	0.415318	0.120808	13227.9
2022-09-29 10:42:04	8751.81	1678.91	1068.76	892.716	517.317	266.8	74.3616	15.2903	9.5961	5.41311	0.740014	1.83147	0.422354	0.119705	13284.1
2022-09-29 10:42:05	8862.24	1690.22	1073.13	894.795	523.153	267.116	75.796	15.8301	9.5574	5.48481	0.860553	1.81051	0.419752	0.139104	13420.6
2022-09-29 10:42:06	8898.01	1682.87	1068.21	890.221	524.028	264.231	77.0711	16.1945	9.27107	5.64812	0.781479	1.83671	0.448784	0.150234	13439
2022-09-29 10:42:07	8927.57	1665.91	1073.68	894.656	530.009	259.645	77.0028	16.073	9.51097	5.70388	0.799223	1.76232	0.450558	0.157229	13462.9
2022-09-29 10:42:08	8801.58	1675.52	1080.79	895.072	530.958	259.645	75.9554	15.4657	9.39489	5.75965	0.830081	1.78641	0.469893	0.151888	13353.4
2022-09-29 10:42:09	8627.39	1683.44	1075.32	891.191	527.529	261.78	76.1831	14.8989	9.10082	5.64414	0.750235	1.80527	0.508031	0.14765	13175.7
2022-09-29 10:42:10	8353.65	1699.27	1075.05	898.675	529.207	262.056	76.3197	14.9799	9.20916	5.56846	0.789579	1.78222	0.497743	0.166912	12927.2
2022-09-29 10:42:11	8185.68	1729.81	1057.28	898.537	521.475	264.349	75.409	14.9124	8.89961	5.38125	0.770486	1.86919	0.477639	0.192548	12765
2022-09-29 10:42:12	8348.98	1743.38	1034.31	903.111	522.35	263.677	76.8661	14.6425	9.1782	5.40913	0.921112	1.83147	0.522163	0.223077	12925.4
2022-09-29 10:42:13	8499.85	1709.45	1021.19	906.298	523.736	260.831	76.0693	15.5467	8.87639	5.07454	0.888711	1.87442	0.485917	0.225455	13030.4
2022-09-29 10:42:14	8824.91	1694.75	1003.69	904.912	528.696	261.187	76.0465	15.7491	8.82996	5.3454	0.939434	1.89224	0.543804	0.233724	13327.7
2022-09-29 10:42:15	9070.66	1648.38	1007.24	905.051	534.897	258.854	77.0028	15.5872	8.86865	5.3932	0.941748	1.85033	0.534343	0.229383	13535.5
2022-09-29 10:42:16	8902.68	1611.62	1020.91	904.497	531.322	258.499	75.2724	15.4927	8.89187	5.09048	0.767979	1.82623	0.479531	0.200783	13337.6
2022-09-29 10:42:17	8989.78	1654.03	1038.68	901.863	528.551	259.408	75.2041	15.1688	9.37167	5.51269	0.819859	1.75289	0.521394	0.193616	13480.9
2022-09-29 10:42:18	8977.34	1652.33	1065.75	900.477	519.724	258.538	75.409	14.9259	9.39489	5.32548	0.697391	1.79165	0.502828	0.171322	13482.4
2022-09-29 10:42:19	8857.58	1663.08	1076.96	896.735	515.348	259.447	75.2496	15.4117	9.24011	5.31752	0.654576	1.77384	0.502236	0.163535	13377.5
2022-09-29 10:42:20	8982	1684.57	1078.06	898.121	516.296	258.499	77.3671	16.3429	9.09308	5.7716	0.767593	1.82204	0.518497	0.175802	13529.4
2022-09-29 10:42:21	8921.34	1667.04	1067.39	892.023	518.266	258.419	76.7751	16.1135	9.06212	5.60032	0.72497	1.80842	0.468533	0.266183	13435.3
2022-09-29 10:42:22	8627.39	1702.1	1070.95	892.3	517.974	259.684	77.0028	16.2349	9.32524	5.72778	0.737892	1.78432	0.444823	0.276176	13181.9
2022-09-29 10:42:23	8823.36	1714.54	1065.75	897.012	521.548	259.131	77.7769	15.9785	9.90565	5.6999	0.818702	1.8147	0.425429	0.264116	13394
2022-09-29 10:42:24	8824.91	1716.8	1066.03	888.558	519.87	259.092	76.6385	15.2633	10.161	5.41311	0.812723	1.76127	0.440388	0.265356	13386
2022-09-29 10:42:25	8725.37	1689.66	1075.6	897.012	518.557	260.04	78.0729	14.9394	10.2926	5.55651	0.909926	1.81575	0.481187	0.185381	13278.5
2022-09-29 10:42:26	9031.77	1692.48	1084.89	895.488	520.162	258.499	77.6858	14.9799	9.89017	5.40515	1.10047	1.79375	0.4735	0.18128	13594.8
2022-09-29 10:42:27	8927.57	1661.38	1085.71	892.438	516.734	261.226	76.8434	14.7235	9.85922	5.44498	1.124	1.82099	0.467232	0.174182	13455.5
2022-09-29 10:42:28	8904.24	1648.94	1085.71	899.784	515.421	262.966	77.4126	14.6155	9.68896	5.40913	1.06595	1.85452	0.425665	0.126596	13427.7
2022-09-29 10:42:29	8638.27	1681.74	1082.43	903.804	518.411	261.938	77.2987	14.6155	9.93661	5.40116	0.974535	1.82413	0.377594	0.10544	13197.1
2022-09-29 10:42:30	8507.63	1648.38	1053.72	898.121	517.682	260.08	76.7978	14.6155	10.2229	5.33345	0.775693	1.8168	0.36293	0.0825943	12995.6
2022-09-29 10:42:31	8415.86	1648.38	1043.88	889.112	516.296	257.51	77.3898	14.1432	9.9753	5.25777	0.7512	1.75498	0.39888	0.125322	12880.8
2022-09-29 10:42:32	8202.78	1632.54	1040.6	875.668	516.15	255.217	76.1148	14.1702	9.77409	5.41311	0.811951	1.72774	0.436308	0.157711	12631.6
2022-09-29 10:42:33	8670.94	1612.75	1040.33	868.877	512.43	254.348	75.3634	14.575	9.71992	5.3932	0.868267	1.74555	0.440861	0.173596	13067.9
2022-09-29 10:42:34	8619.61	1614.45	1058.64	880.657	516.004	256.878	76.0237	14.2646	9.6967	5.37726	0.967977	1.74136	0.442221	0.188103	13054.9
2022-09-29 10:42:35	8571.4	1655.73	1060.01	888.558	516.369	258.34	75.2951	14.7774	9.9753	5.26175	0.983985	1.78327	0.428149	0.142206	13059
2022-09-29 10:42:36	8621.17	1664.21	1053.18	897.567	515.275	259.171	76.0009	14.3726	10.4706	4.95505	0.840302	1.79165	0.389952	0.141275	13119.5
2022-09-29 10:42:37	8390.98	1690.79	1069.03	897.567	521.621	260.238	76.684	14.521	10.5557	5.0148	0.889097	1.78013	0.407631	0.144859	12940.2
2022-09-29 10:42:38	8588.5	1698.14	1072.31	892.993	517.901	260.396	76.6157	15.1823	10.517	5.07454	0.87116	1.8388	0.618483	0.137209	13141.1
2022-09-29 10:42:39	8571.4	1687.39	1075.87	887.449	519.068	258.736	76.5702	14.7909	9.96756	5.17412	0.720149	1.78851	0.609614	0.148063	13109.7
2022-09-29 10:42:40	8866.91	1711.14	1093.37	881.628	519.36	259.21	77.4126	15.3982	9.58836	5.50074	0.81253	1.80213	0.685889	0.125942	13442.9
2022-09-29 10:42:41	8926.01	1691.92	1088.99	885.924	516.442	258.419	76.2969	15.4927	9.27107	5.47286	0.780129	1.80318	0.680568	0.102235	13477.6
2022-09-29 10:42:42	8792.25	1698.7	1087.9	883.152	519.506	258.103	76.092	14.3996	9.46454	5.48083	0.759686	1.84823	0.484261	0.11905	13348.3
2022-09-29 10:42:43	8817.14	1676.09	1081.88	886.201	517.39	260.159	76.0009	14.3861	9.50323	5.57642	0.854574	1.85452	0.473204	0.114502	13347.6
2022-09-29 10:42:44	8678.71	1661.95	1060.28	889.528	519.068	258.499	74.6576	14.0487	9.17046	5.441	0.855731	1.83042	0.396397	0.155506	13174.6
2022-09-29 10:42:45	8792.25	1661.38	1059.74	881.489	517.828	260.317	75.3634	14.494	8.96926	5.49676	0.862481	1.85976	0.448252	0.208708	13280.7
2022-09-29 10:42:46	8543.4	1644.42	1053.72	887.31	514.91	258.261	75.0674	14.737	8.72162	5.36532	0.830273	1.77908	0.480714	0.175216	13009.2
2022-09-29 10:42:47	8784.48	1647.25	1062.74	888.28	517.755	255.731	75.5	15.0608	9.81278	5.04268	0.926898	1.72669	0.480536	0.179282	13265
[truncated: 12,569 more rows]
